# Supplementary material for: Dynamic landscape mapping of humoral immunity to SARS-CoV-2 identifies non-structural protein antibodies associated with the survival of critical COVID-19 patients
Source: Signal Transduct Target Ther. 2021 Aug 17;6:304. doi: 10.1038/s41392-021-00718-w (PMC8368053; doi:10.1038/s41392-021-00718-w)
Supplement: Supplementary file 2 — Supplementary Table 3 [file 41392_2021_718_MOESM2_ESM.xlsx]

## Sheet: Array Map
Array Map
Column/ Row	1	2	3	4	5	6	7	8	9	10	11	12	13	14	15	16	17	18	19	20	21	22	23	24	25	26	27	28	29	30	31	32	33	34	35	36	37	38	39	40	41	42	43	44	45	46	47	48
1	Pos.	Neg.	Pos. （IgG+IgM)	Strept	buffer	Spike Antibody	ProteinN	ProteinS(S1+S2ECD)	ProteinS(S2ECD)	ProteinS(S1 subunit)	ProteinS(S1 subunit)	ProteinS(RBD)	Protein E	ORF3a-1	ORF3a-2	ORF3a-3	ORF3a-4	ORF3a-5	ORF3a-6	ORF3a-7	ORF3a-8	ORF3a-9	ORF3a-10	ORF3a-11	ORF3a-12	ORF3a-13	ORF3a-14	ORF3a-15	ORF3a-16	ORF3a-17	ORF3a-18	ORF3a-19	ORF3a-20	ORF3a-21	ORF3a-22	ORF3a-23	ORF3a-24	ORF3a-25	ORF3a-26	ORF3a-27	ORF6-1	ORF6-2	ORF6-3	ORF6-4	ORF6-5	ORF6-6	E-1	E-2
2	Pos.	Neg.		Strept	buffer	Spike Antibody	ProteinN	ProteinS(S1+S2ECD)	ProteinS(S2ECD)	ProteinS(S1 subunit)	ProteinS(S1 subunit)	ProteinS(RBD)	Protein E	ORF3a-1	ORF3a-2	ORF3a-3	ORF3a-4	ORF3a-5	ORF3a-6	ORF3a-7	ORF3a-8	ORF3a-9	ORF3a-10	ORF3a-11	ORF3a-12	ORF3a-13	ORF3a-14	ORF3a-15	ORF3a-16	ORF3a-17	ORF3a-18	ORF3a-19	ORF3a-20	ORF3a-21	ORF3a-22	ORF3a-23	ORF3a-24	ORF3a-25	ORF3a-26	ORF3a-27	ORF6-1	ORF6-2	ORF6-3	ORF6-4	ORF6-5	ORF6-6	E-1	E-2
3	E-3	E-4	E-5	E-6	E-7	ORF1ab-1	ORF1ab-2	ORF1ab-3	ORF1ab-4	ORF1ab-5	ORF1ab-6	ORF1ab-7	ORF1ab-8	ORF1ab-9	ORF1ab-10	ORF1ab-11	ORF1ab-12	ORF1ab-13	ORF1ab-14	ORF1ab-15	ORF1ab-16	ORF1ab-17	ORF1ab-18	ORF1ab-19	ORF1ab-20	ORF1ab-21	ORF1ab-22	ORF1ab-23	ORF1ab-24	ORF1ab-25	ORF1ab-26	ORF1ab-27	ORF1ab-28	ORF1ab-29	ORF1ab-30	ORF1ab-31	ORF1ab-32	ORF1ab-33	ORF1ab-34	ORF1ab-35	ORF1ab-36	ORF1ab-37	ORF1ab-38	ORF1ab-39	ORF1ab-40	ORF1ab-41	ORF1ab-42	ORF1ab-43
4	E-3	E-4	E-5	E-6	E-7	ORF1ab-1	ORF1ab-2	ORF1ab-3	ORF1ab-4	ORF1ab-5	ORF1ab-6	ORF1ab-7	ORF1ab-8	ORF1ab-9	ORF1ab-10	ORF1ab-11	ORF1ab-12	ORF1ab-13	ORF1ab-14	ORF1ab-15	ORF1ab-16	ORF1ab-17	ORF1ab-18	ORF1ab-19	ORF1ab-20	ORF1ab-21	ORF1ab-22	ORF1ab-23	ORF1ab-24	ORF1ab-25	ORF1ab-26	ORF1ab-27	ORF1ab-28	ORF1ab-29	ORF1ab-30	ORF1ab-31	ORF1ab-32	ORF1ab-33	ORF1ab-34	ORF1ab-35	ORF1ab-36	ORF1ab-37	ORF1ab-38	ORF1ab-39	ORF1ab-40	ORF1ab-41	ORF1ab-42	ORF1ab-43
5	ORF1ab-44	ORF1ab-45	ORF1ab-46	ORF1ab-47	ORF1ab-48	ORF1ab-49	ORF1ab-50	ORF1ab-51	ORF1ab-52	ORF1ab-53	ORF1ab-54	ORF1ab-55	ORF1ab-56	ORF1ab-57	ORF1ab-58	ORF1ab-59	ORF1ab-60	ORF1ab-61	ORF1ab-62	ORF1ab-63	ORF1ab-64	ORF1ab-65	ORF1ab-66	ORF1ab-67	ORF1ab-68	ORF1ab-69	ORF1ab-70	ORF1ab-71	ORF1ab-72	ORF1ab-73	ORF1ab-74	ORF1ab-75	ORF1ab-76	ORF1ab-77	ORF1ab-78	ORF1ab-79	ORF1ab-80	ORF1ab-81	ORF1ab-82	ORF1ab-83	ORF1ab-84	ORF1ab-85	ORF1ab-86	ORF1ab-87	ORF1ab-88	ORF1ab-89	ORF1ab-90	ORF1ab-91
6	ORF1ab-44	ORF1ab-45	ORF1ab-46	ORF1ab-47	ORF1ab-48	ORF1ab-49	ORF1ab-50	ORF1ab-51	ORF1ab-52	ORF1ab-53	ORF1ab-54	ORF1ab-55	ORF1ab-56	ORF1ab-57	ORF1ab-58	ORF1ab-59	ORF1ab-60	ORF1ab-61	ORF1ab-62	ORF1ab-63	ORF1ab-64	ORF1ab-65	ORF1ab-66	ORF1ab-67	ORF1ab-68	ORF1ab-69	ORF1ab-70	ORF1ab-71	ORF1ab-72	ORF1ab-73	ORF1ab-74	ORF1ab-75	ORF1ab-76	ORF1ab-77	ORF1ab-78	ORF1ab-79	ORF1ab-80	ORF1ab-81	ORF1ab-82	ORF1ab-83	ORF1ab-84	ORF1ab-85	ORF1ab-86	ORF1ab-87	ORF1ab-88	ORF1ab-89	ORF1ab-90	ORF1ab-91
7	ORF1ab-92	ORF1ab-93	ORF1ab-94	ORF1ab-95	ORF1ab-96	ORF1ab-97	ORF1ab-98	ORF1ab-99	ORF1ab-100	ORF1ab-101	ORF1ab-102	ORF1ab-103	ORF1ab-104	ORF1ab-105	ORF1ab-106	ORF1ab-107	ORF1ab-108	ORF1ab-109	ORF1ab-110	ORF1ab-111	ORF1ab-112	ORF1ab-113	ORF1ab-114	ORF1ab-115	ORF1ab-116	ORF1ab-117	ORF1ab-118	ORF1ab-119	ORF1ab-120	ORF1ab-121	ORF1ab-122	ORF1ab-123	ORF1ab-124	ORF1ab-125	ORF1ab-126	ORF1ab-127	ORF1ab-128	ORF1ab-129	ORF1ab-130	ORF1ab-131	ORF1ab-132	ORF1ab-133	ORF1ab-134	ORF1ab-135	ORF1ab-136	ORF1ab-137	ORF1ab-138	ORF1ab-139
8	ORF1ab-92	ORF1ab-93	ORF1ab-94	ORF1ab-95	ORF1ab-96	ORF1ab-97	ORF1ab-98	ORF1ab-99	ORF1ab-100	ORF1ab-101	ORF1ab-102	ORF1ab-103	ORF1ab-104	ORF1ab-105	ORF1ab-106	ORF1ab-107	ORF1ab-108	ORF1ab-109	ORF1ab-110	ORF1ab-111	ORF1ab-112	ORF1ab-113	ORF1ab-114	ORF1ab-115	ORF1ab-116	ORF1ab-117	ORF1ab-118	ORF1ab-119	ORF1ab-120	ORF1ab-121	ORF1ab-122	ORF1ab-123	ORF1ab-124	ORF1ab-125	ORF1ab-126	ORF1ab-127	ORF1ab-128	ORF1ab-129	ORF1ab-130	ORF1ab-131	ORF1ab-132	ORF1ab-133	ORF1ab-134	ORF1ab-135	ORF1ab-136	ORF1ab-137	ORF1ab-138	ORF1ab-139
9	ORF1ab-140	ORF1ab-141	ORF1ab-142	ORF1ab-143	ORF1ab-144	ORF1ab-145	ORF1ab-146	ORF1ab-147	ORF1ab-148	ORF1ab-149	ORF1ab-150	ORF1ab-151	ORF1ab-152	ORF1ab-153	ORF1ab-154	ORF1ab-155	ORF1ab-156	ORF1ab-157	ORF1ab-158	ORF1ab-159	ORF1ab-160	ORF1ab-161	ORF1ab-162	ORF1ab-163	ORF1ab-164	ORF1ab-165	ORF1ab-166	ORF1ab-167	ORF1ab-168	ORF1ab-169	ORF1ab-170	ORF1ab-171	ORF1ab-172	ORF1ab-173	ORF1ab-174	ORF1ab-175	ORF1ab-176	ORF1ab-177	ORF1ab-178	ORF1ab-179	ORF1ab-180	ORF1ab-181	ORF1ab-182	ORF1ab-183	ORF1ab-184	ORF1ab-185	ORF1ab-186	ORF1ab-187
10	ORF1ab-140	ORF1ab-141	ORF1ab-142	ORF1ab-143	ORF1ab-144	ORF1ab-145	ORF1ab-146	ORF1ab-147	ORF1ab-148	ORF1ab-149	ORF1ab-150	ORF1ab-151	ORF1ab-152	ORF1ab-153	ORF1ab-154	ORF1ab-155	ORF1ab-156	ORF1ab-157	ORF1ab-158	ORF1ab-159	ORF1ab-160	ORF1ab-161	ORF1ab-162	ORF1ab-163	ORF1ab-164	ORF1ab-165	ORF1ab-166	ORF1ab-167	ORF1ab-168	ORF1ab-169	ORF1ab-170	ORF1ab-171	ORF1ab-172	ORF1ab-173	ORF1ab-174	ORF1ab-175	ORF1ab-176	ORF1ab-177	ORF1ab-178	ORF1ab-179	ORF1ab-180	ORF1ab-181	ORF1ab-182	ORF1ab-183	ORF1ab-184	ORF1ab-185	ORF1ab-186	ORF1ab-187
11	ORF1ab-188	ORF1ab-189	ORF1ab-190	ORF1ab-191	ORF1ab-192	ORF1ab-193	ORF1ab-194	ORF1ab-195	ORF1ab-196	ORF1ab-197	ORF1ab-198	ORF1ab-199	ORF1ab-200	ORF1ab-201	ORF1ab-202	ORF1ab-203	ORF1ab-204	ORF1ab-205	ORF1ab-206	ORF1ab-207	ORF1ab-208	ORF1ab-209	ORF1ab-210	ORF1ab-211	ORF1ab-212	ORF1ab-213	ORF1ab-214	ORF1ab-215	ORF1ab-216	ORF1ab-217	ORF1ab-218	ORF1ab-219	ORF1ab-220	ORF1ab-221	ORF1ab-222	ORF1ab-223	ORF1ab-224	ORF1ab-225	ORF1ab-226	ORF1ab-227	ORF1ab-228	ORF1ab-229	ORF1ab-230	ORF1ab-231	ORF1ab-232	ORF1ab-233	ORF1ab-234	ORF1ab-235
12	ORF1ab-188	ORF1ab-189	ORF1ab-190	ORF1ab-191	ORF1ab-192	ORF1ab-193	ORF1ab-194	ORF1ab-195	ORF1ab-196	ORF1ab-197	ORF1ab-198	ORF1ab-199	ORF1ab-200	ORF1ab-201	ORF1ab-202	ORF1ab-203	ORF1ab-204	ORF1ab-205	ORF1ab-206	ORF1ab-207	ORF1ab-208	ORF1ab-209	ORF1ab-210	ORF1ab-211	ORF1ab-212	ORF1ab-213	ORF1ab-214	ORF1ab-215	ORF1ab-216	ORF1ab-217	ORF1ab-218	ORF1ab-219	ORF1ab-220	ORF1ab-221	ORF1ab-222	ORF1ab-223	ORF1ab-224	ORF1ab-225	ORF1ab-226	ORF1ab-227	ORF1ab-228	ORF1ab-229	ORF1ab-230	ORF1ab-231	ORF1ab-232	ORF1ab-233	ORF1ab-234	ORF1ab-235
13	ORF1ab-236	ORF1ab-237	ORF1ab-238	ORF1ab-239	ORF1ab-240	ORF1ab-241	ORF1ab-242	ORF1ab-243	ORF1ab-244	ORF1ab-245	ORF1ab-246	ORF1ab-247	ORF1ab-248	ORF1ab-249	ORF1ab-250	ORF1ab-251	ORF1ab-252	ORF1ab-253	ORF1ab-254	ORF1ab-255	ORF1ab-256	ORF1ab-257	ORF1ab-258	ORF1ab-259	ORF1ab-260	ORF1ab-261	ORF1ab-262	ORF1ab-263	ORF1ab-264	ORF1ab-265	ORF1ab-266	ORF1ab-267	ORF1ab-268	ORF1ab-269	ORF1ab-270	ORF1ab-271	ORF1ab-272	ORF1ab-273	ORF1ab-274	ORF1ab-275	ORF1ab-276	ORF1ab-277	ORF1ab-278	ORF1ab-279	ORF1ab-280	ORF1ab-281	ORF1ab-282	ORF1ab-283
14	ORF1ab-236	ORF1ab-237	ORF1ab-238	ORF1ab-239	ORF1ab-240	ORF1ab-241	ORF1ab-242	ORF1ab-243	ORF1ab-244	ORF1ab-245	ORF1ab-246	ORF1ab-247	ORF1ab-248	ORF1ab-249	ORF1ab-250	ORF1ab-251	ORF1ab-252	ORF1ab-253	ORF1ab-254	ORF1ab-255	ORF1ab-256	ORF1ab-257	ORF1ab-258	ORF1ab-259	ORF1ab-260	ORF1ab-261	ORF1ab-262	ORF1ab-263	ORF1ab-264	ORF1ab-265	ORF1ab-266	ORF1ab-267	ORF1ab-268	ORF1ab-269	ORF1ab-270	ORF1ab-271	ORF1ab-272	ORF1ab-273	ORF1ab-274	ORF1ab-275	ORF1ab-276	ORF1ab-277	ORF1ab-278	ORF1ab-279	ORF1ab-280	ORF1ab-281	ORF1ab-282	ORF1ab-283
15	ORF1ab-284	ORF1ab-285	ORF1ab-286	ORF1ab-287	ORF1ab-288	ORF1ab-289	ORF1ab-290	ORF1ab-291	ORF1ab-292	ORF1ab-293	ORF1ab-294	ORF1ab-295	ORF1ab-296	ORF1ab-297	ORF1ab-298	ORF1ab-299	ORF1ab-300	ORF1ab-301	ORF1ab-302	ORF1ab-303	ORF1ab-304	ORF1ab-305	ORF1ab-306	ORF1ab-307	ORF1ab-308	ORF1ab-309	ORF1ab-310	ORF1ab-311	ORF1ab-312	ORF1ab-313	ORF1ab-314	ORF1ab-315	ORF1ab-316	ORF1ab-317	ORF1ab-318	ORF1ab-319	ORF1ab-320	ORF1ab-321	ORF1ab-322	ORF1ab-323	ORF1ab-324	ORF1ab-325	ORF1ab-326	ORF1ab-327	ORF1ab-328	ORF1ab-329	ORF1ab-330	ORF1ab-331
16	ORF1ab-284	ORF1ab-285	ORF1ab-286	ORF1ab-287	ORF1ab-288	ORF1ab-289	ORF1ab-290	ORF1ab-291	ORF1ab-292	ORF1ab-293	ORF1ab-294	ORF1ab-295	ORF1ab-296	ORF1ab-297	ORF1ab-298	ORF1ab-299	ORF1ab-300	ORF1ab-301	ORF1ab-302	ORF1ab-303	ORF1ab-304	ORF1ab-305	ORF1ab-306	ORF1ab-307	ORF1ab-308	ORF1ab-309	ORF1ab-310	ORF1ab-311	ORF1ab-312	ORF1ab-313	ORF1ab-314	ORF1ab-315	ORF1ab-316	ORF1ab-317	ORF1ab-318	ORF1ab-319	ORF1ab-320	ORF1ab-321	ORF1ab-322	ORF1ab-323	ORF1ab-324	ORF1ab-325	ORF1ab-326	ORF1ab-327	ORF1ab-328	ORF1ab-329	ORF1ab-330	ORF1ab-331
17	ORF1ab-332	ORF1ab-333	ORF1ab-334	ORF1ab-335	ORF1ab-336	ORF1ab-337	ORF1ab-338	ORF1ab-339	ORF1ab-340	ORF1ab-341	ORF1ab-342	ORF1ab-343	ORF1ab-344	ORF1ab-345	ORF1ab-346	ORF1ab-347	ORF1ab-348	ORF1ab-349	ORF1ab-350	ORF1ab-351	ORF1ab-352	ORF1ab-353	ORF1ab-354	ORF1ab-355	ORF1ab-356	ORF1ab-357	ORF1ab-358	ORF1ab-359	ORF1ab-360	ORF1ab-361	ORF1ab-362	ORF1ab-363	ORF1ab-364	ORF1ab-365	ORF1ab-366	ORF1ab-367	ORF1ab-368	ORF1ab-369	ORF1ab-370	ORF1ab-371	ORF1ab-372	ORF1ab-373	ORF1ab-374	ORF1ab-375	ORF1ab-376	ORF1ab-377	ORF1ab-378	ORF1ab-379
18	ORF1ab-332	ORF1ab-333	ORF1ab-334	ORF1ab-335	ORF1ab-336	ORF1ab-337	ORF1ab-338	ORF1ab-339	ORF1ab-340	ORF1ab-341	ORF1ab-342	ORF1ab-343	ORF1ab-344	ORF1ab-345	ORF1ab-346	ORF1ab-347	ORF1ab-348	ORF1ab-349	ORF1ab-350	ORF1ab-351	ORF1ab-352	ORF1ab-353	ORF1ab-354	ORF1ab-355	ORF1ab-356	ORF1ab-357	ORF1ab-358	ORF1ab-359	ORF1ab-360	ORF1ab-361	ORF1ab-362	ORF1ab-363	ORF1ab-364	ORF1ab-365	ORF1ab-366	ORF1ab-367	ORF1ab-368	ORF1ab-369	ORF1ab-370	ORF1ab-371	ORF1ab-372	ORF1ab-373	ORF1ab-374	ORF1ab-375	ORF1ab-376	ORF1ab-377	ORF1ab-378	ORF1ab-379
19	ORF1ab-380	ORF1ab-381	ORF1ab-382	ORF1ab-383	ORF1ab-384	ORF1ab-385	ORF1ab-386	ORF1ab-387	ORF1ab-388	ORF1ab-389	ORF1ab-390	ORF1ab-391	ORF1ab-392	ORF1ab-393	ORF1ab-394	ORF1ab-395	ORF1ab-396	ORF1ab-397	ORF1ab-398	ORF1ab-399	ORF1ab-400	ORF1ab-401	ORF1ab-402	ORF1ab-403	ORF1ab-404	ORF1ab-405	ORF1ab-406	ORF1ab-407	ORF1ab-408	ORF1ab-409	ORF1ab-410	ORF1ab-411	ORF1ab-412	ORF1ab-413	ORF1ab-414	ORF1ab-415	ORF1ab-416	ORF1ab-417	ORF1ab-418	ORF1ab-419	ORF1ab-420	ORF1ab-421	ORF1ab-422	ORF1ab-423	ORF1ab-424	ORF1ab-425	ORF1ab-426	ORF1ab-427
20	ORF1ab-380	ORF1ab-381	ORF1ab-382	ORF1ab-383	ORF1ab-384	ORF1ab-385	ORF1ab-386	ORF1ab-387	ORF1ab-388	ORF1ab-389	ORF1ab-390	ORF1ab-391	ORF1ab-392	ORF1ab-393	ORF1ab-394	ORF1ab-395	ORF1ab-396	ORF1ab-397	ORF1ab-398	ORF1ab-399	ORF1ab-400	ORF1ab-401	ORF1ab-402	ORF1ab-403	ORF1ab-404	ORF1ab-405	ORF1ab-406	ORF1ab-407	ORF1ab-408	ORF1ab-409	ORF1ab-410	ORF1ab-411	ORF1ab-412	ORF1ab-413	ORF1ab-414	ORF1ab-415	ORF1ab-416	ORF1ab-417	ORF1ab-418	ORF1ab-419	ORF1ab-420	ORF1ab-421	ORF1ab-422	ORF1ab-423	ORF1ab-424	ORF1ab-425	ORF1ab-426	ORF1ab-427
21	ORF1ab-428	ORF1ab-429	ORF1ab-430	ORF1ab-431	ORF1ab-432	ORF1ab-433	ORF1ab-434	ORF1ab-435	ORF1ab-436	ORF1ab-437	ORF1ab-438	ORF1ab-439	ORF1ab-440	ORF1ab-441	ORF1ab-442	ORF1ab-443	ORF1ab-444	ORF1ab-445	ORF1ab-446	ORF1ab-447	ORF1ab-448	ORF1ab-449	ORF1ab-450	ORF1ab-451	ORF1ab-452	ORF1ab-453	ORF1ab-454	ORF1ab-455	ORF1ab-456	ORF1ab-457	ORF1ab-458	ORF1ab-459	ORF1ab-460	ORF1ab-461	ORF1ab-462	ORF1ab-463	ORF1ab-464	ORF1ab-465	ORF1ab-466	ORF1ab-467	ORF1ab-468	ORF1ab-469	ORF1ab-470	ORF1ab-471	ORF1ab-472	ORF1ab-473	ORF1ab-474	ORF1ab-475
22	ORF1ab-428	ORF1ab-429	ORF1ab-430	ORF1ab-431	ORF1ab-432	ORF1ab-433	ORF1ab-434	ORF1ab-435	ORF1ab-436	ORF1ab-437	ORF1ab-438	ORF1ab-439	ORF1ab-440	ORF1ab-441	ORF1ab-442	ORF1ab-443	ORF1ab-444	ORF1ab-445	ORF1ab-446	ORF1ab-447	ORF1ab-448	ORF1ab-449	ORF1ab-450	ORF1ab-451	ORF1ab-452	ORF1ab-453	ORF1ab-454	ORF1ab-455	ORF1ab-456	ORF1ab-457	ORF1ab-458	ORF1ab-459	ORF1ab-460	ORF1ab-461	ORF1ab-462	ORF1ab-463	ORF1ab-464	ORF1ab-465	ORF1ab-466	ORF1ab-467	ORF1ab-468	ORF1ab-469	ORF1ab-470	ORF1ab-471	ORF1ab-472	ORF1ab-473	ORF1ab-474	ORF1ab-475
23	ORF1ab-476	ORF1ab-477	ORF1ab-478	ORF1ab-479	ORF1ab-480	ORF1ab-481	ORF1ab-482	ORF1ab-483	ORF1ab-484	ORF1ab-485	ORF1ab-486	ORF1ab-487	ORF1ab-488	ORF1ab-489	ORF1ab-490	ORF1ab-491	ORF1ab-492	ORF1ab-493	ORF1ab-494	ORF1ab-495	ORF1ab-496	ORF1ab-497	ORF1ab-498	ORF1ab-499	ORF1ab-500	ORF1ab-501	ORF1ab-502	ORF1ab-503	ORF1ab-504	ORF1ab-505	ORF1ab-506	ORF1ab-507	ORF1ab-508	ORF1ab-509	ORF1ab-510	ORF1ab-511	ORF1ab-512	ORF1ab-513	ORF1ab-514	ORF1ab-515	ORF1ab-516	ORF1ab-517	ORF1ab-518	ORF1ab-519	ORF1ab-520	ORF1ab-521	ORF1ab-522	ORF1ab-523
24	ORF1ab-476	ORF1ab-477	ORF1ab-478	ORF1ab-479	ORF1ab-480	ORF1ab-481	ORF1ab-482	ORF1ab-483	ORF1ab-484	ORF1ab-485	ORF1ab-486	ORF1ab-487	ORF1ab-488	ORF1ab-489	ORF1ab-490	ORF1ab-491	ORF1ab-492	ORF1ab-493	ORF1ab-494	ORF1ab-495	ORF1ab-496	ORF1ab-497	ORF1ab-498	ORF1ab-499	ORF1ab-500	ORF1ab-501	ORF1ab-502	ORF1ab-503	ORF1ab-504	ORF1ab-505	ORF1ab-506	ORF1ab-507	ORF1ab-508	ORF1ab-509	ORF1ab-510	ORF1ab-511	ORF1ab-512	ORF1ab-513	ORF1ab-514	ORF1ab-515	ORF1ab-516	ORF1ab-517	ORF1ab-518	ORF1ab-519	ORF1ab-520	ORF1ab-521	ORF1ab-522	ORF1ab-523
25	ORF1ab-524	ORF1ab-525	ORF1ab-526	ORF1ab-527	ORF1ab-528	ORF1ab-529	ORF1ab-530	ORF1ab-531	ORF1ab-532	ORF1ab-533	ORF1ab-534	ORF1ab-535	ORF1ab-536	ORF1ab-537	ORF1ab-538	ORF1ab-539	ORF1ab-540	ORF1ab-541	ORF1ab-542	ORF1ab-543	ORF1ab-544	ORF1ab-545	ORF1ab-546	ORF1ab-547	ORF1ab-548	ORF1ab-549	ORF1ab-550	ORF1ab-551	ORF1ab-552	ORF1ab-553	ORF1ab-554	ORF1ab-555	ORF1ab-556	ORF1ab-557	ORF1ab-558	ORF1ab-559	ORF1ab-560	ORF1ab-561	ORF1ab-562	ORF1ab-563	ORF1ab-564	ORF1ab-565	ORF1ab-566	ORF1ab-567	ORF1ab-568	ORF1ab-569	ORF1ab-570	ORF1ab-571
26	ORF1ab-524	ORF1ab-525	ORF1ab-526	ORF1ab-527	ORF1ab-528	ORF1ab-529	ORF1ab-530	ORF1ab-531	ORF1ab-532	ORF1ab-533	ORF1ab-534	ORF1ab-535	ORF1ab-536	ORF1ab-537	ORF1ab-538	ORF1ab-539	ORF1ab-540	ORF1ab-541	ORF1ab-542	ORF1ab-543	ORF1ab-544	ORF1ab-545	ORF1ab-546	ORF1ab-547	ORF1ab-548	ORF1ab-549	ORF1ab-550	ORF1ab-551	ORF1ab-552	ORF1ab-553	ORF1ab-554	ORF1ab-555	ORF1ab-556	ORF1ab-557	ORF1ab-558	ORF1ab-559	ORF1ab-560	ORF1ab-561	ORF1ab-562	ORF1ab-563	ORF1ab-564	ORF1ab-565	ORF1ab-566	ORF1ab-567	ORF1ab-568	ORF1ab-569	ORF1ab-570	ORF1ab-571
27	ORF1ab-572	ORF1ab-573	ORF1ab-574	ORF1ab-575	ORF1ab-576	ORF1ab-577	ORF1ab-578	ORF1ab-579	ORF1ab-580	ORF1ab-581	ORF1ab-582	ORF1ab-583	ORF1ab-584	ORF1ab-585	ORF1ab-586	ORF1ab-587	ORF1ab-588	ORF1ab-589	ORF1ab-590	ORF1ab-591	ORF1ab-592	ORF1ab-593	ORF1ab-594	ORF1ab-595	ORF1ab-596	ORF1ab-597	ORF1ab-598	ORF1ab-599	ORF1ab-600	ORF1ab-601	ORF1ab-602	ORF1ab-603	ORF1ab-604	ORF1ab-605	ORF1ab-606	ORF1ab-607	ORF1ab-608	ORF1ab-609	ORF1ab-610	ORF1ab-611	ORF1ab-612	ORF1ab-613	ORF1ab-614	ORF1ab-615	ORF1ab-616	ORF1ab-617	ORF1ab-618	ORF1ab-619
28	ORF1ab-572	ORF1ab-573	ORF1ab-574	ORF1ab-575	ORF1ab-576	ORF1ab-577	ORF1ab-578	ORF1ab-579	ORF1ab-580	ORF1ab-581	ORF1ab-582	ORF1ab-583	ORF1ab-584	ORF1ab-585	ORF1ab-586	ORF1ab-587	ORF1ab-588	ORF1ab-589	ORF1ab-590	ORF1ab-591	ORF1ab-592	ORF1ab-593	ORF1ab-594	ORF1ab-595	ORF1ab-596	ORF1ab-597	ORF1ab-598	ORF1ab-599	ORF1ab-600	ORF1ab-601	ORF1ab-602	ORF1ab-603	ORF1ab-604	ORF1ab-605	ORF1ab-606	ORF1ab-607	ORF1ab-608	ORF1ab-609	ORF1ab-610	ORF1ab-611	ORF1ab-612	ORF1ab-613	ORF1ab-614	ORF1ab-615	ORF1ab-616	ORF1ab-617	ORF1ab-618	ORF1ab-619
29	ORF1ab-620	ORF1ab-621	ORF1ab-622	ORF1ab-623	ORF1ab-624	ORF1ab-625	ORF1ab-626	ORF1ab-627	ORF1ab-628	ORF1ab-629	ORF1ab-630	ORF1ab-631	ORF1ab-632	ORF1ab-633	ORF1ab-634	ORF1ab-635	ORF1ab-636	ORF1ab-637	ORF1ab-638	ORF1ab-639	ORF1ab-640	ORF1ab-641	ORF1ab-642	ORF1ab-643	ORF1ab-644	ORF1ab-645	ORF1ab-646	ORF1ab-647	ORF1ab-648	ORF1ab-649	ORF1ab-650	ORF1ab-651	ORF1ab-652	ORF1ab-653	ORF1ab-654	ORF1ab-655	ORF1ab-656	ORF1ab-657	ORF1ab-658	ORF1ab-659	ORF1ab-660	ORF1ab-661	ORF1ab-662	ORF1ab-663	ORF1ab-664	ORF1ab-665	ORF1ab-666	ORF1ab-667
30	ORF1ab-620	ORF1ab-621	ORF1ab-622	ORF1ab-623	ORF1ab-624	ORF1ab-625	ORF1ab-626	ORF1ab-627	ORF1ab-628	ORF1ab-629	ORF1ab-630	ORF1ab-631	ORF1ab-632	ORF1ab-633	ORF1ab-634	ORF1ab-635	ORF1ab-636	ORF1ab-637	ORF1ab-638	ORF1ab-639	ORF1ab-640	ORF1ab-641	ORF1ab-642	ORF1ab-643	ORF1ab-644	ORF1ab-645	ORF1ab-646	ORF1ab-647	ORF1ab-648	ORF1ab-649	ORF1ab-650	ORF1ab-651	ORF1ab-652	ORF1ab-653	ORF1ab-654	ORF1ab-655	ORF1ab-656	ORF1ab-657	ORF1ab-658	ORF1ab-659	ORF1ab-660	ORF1ab-661	ORF1ab-662	ORF1ab-663	ORF1ab-664	ORF1ab-665	ORF1ab-666	ORF1ab-667
31	ORF1ab-668	ORF1ab-669	ORF1ab-670	ORF1ab-671	ORF1ab-672	ORF1ab-673	ORF1ab-674	ORF1ab-675	ORF1ab-676	ORF1ab-677	ORF1ab-678	ORF1ab-679	ORF1ab-680	ORF1ab-681	ORF1ab-682	ORF1ab-683	ORF1ab-684	ORF1ab-685	ORF1ab-686	ORF1ab-687	ORF1ab-688	ORF1ab-689	ORF1ab-690	ORF1ab-691	ORF1ab-692	ORF1ab-693	ORF1ab-694	ORF1ab-695	ORF1ab-696	ORF1ab-697	ORF1ab-698	ORF1ab-699	ORF1ab-700	ORF1ab-701	ORF1ab-702	ORF1ab-703	ORF1ab-704	ORF1ab-705	ORF1ab-706	ORF1ab-707	ORF1ab-708	ORF1ab-709	M-1	M-2	M-3	M-4	M-5	M-6
32	ORF1ab-668	ORF1ab-669	ORF1ab-670	ORF1ab-671	ORF1ab-672	ORF1ab-673	ORF1ab-674	ORF1ab-675	ORF1ab-676	ORF1ab-677	ORF1ab-678	ORF1ab-679	ORF1ab-680	ORF1ab-681	ORF1ab-682	ORF1ab-683	ORF1ab-684	ORF1ab-685	ORF1ab-686	ORF1ab-687	ORF1ab-688	ORF1ab-689	ORF1ab-690	ORF1ab-691	ORF1ab-692	ORF1ab-693	ORF1ab-694	ORF1ab-695	ORF1ab-696	ORF1ab-697	ORF1ab-698	ORF1ab-699	ORF1ab-700	ORF1ab-701	ORF1ab-702	ORF1ab-703	ORF1ab-704	ORF1ab-705	ORF1ab-706	ORF1ab-707	ORF1ab-708	ORF1ab-709	M-1	M-2	M-3	M-4	M-5	M-6
33	M-7	M-8	M-9	M-10	M-11	M-12	M-13	M-14	M-15	M-16	M-17	M-18	M-19	M-20	M-21	M-22	ORF8-1	ORF8-2	ORF8-3	ORF8-4	ORF8-5	ORF8-6	ORF8-7	ORF8-8	ORF8-9	ORF8-10	ORF8-11	ORF8-12	N-1	N-2	N-3	N-4	N-5	N-6	N-7	N-8	N-9	N-10	N-11	N-12	N-13	N-14	N-15	N-16	N-17	N-18	N-19	N-20
34	M-7	M-8	M-9	M-10	M-11	M-12	M-13	M-14	M-15	M-16	M-17	M-18	M-19	M-20	M-21	M-22	ORF8-1	ORF8-2	ORF8-3	ORF8-4	ORF8-5	ORF8-6	ORF8-7	ORF8-8	ORF8-9	ORF8-10	ORF8-11	ORF8-12	N-1	N-2	N-3	N-4	N-5	N-6	N-7	N-8	N-9	N-10	N-11	N-12	N-13	N-14	N-15	N-16	N-17	N-18	N-19	N-20
35	N-21	N-22	N-23	N-24	N-25	N-26	N-27	N-28	N-29	N-30	N-31	N-32	N-33	N-34	N-35	N-36	N-37	N-38	N-39	N-40	N-41	S-1	S-2	S-3	S-4	S-5	S-6	S-7	S-8	S-9	S-10	S-11	S-12	S-13	S-14	S-15	S-16	S-17	S-18	S-19	S-20	S-21	S-22	S-23	S-24	S-25	S-26	S-27
36	N-21	N-22	N-23	N-24	N-25	N-26	N-27	N-28	N-29	N-30	N-31	N-32	N-33	N-34	N-35	N-36	N-37	N-38	N-39	N-40	N-41	S-1	S-2	S-3	S-4	S-5	S-6	S-7	S-8	S-9	S-10	S-11	S-12	S-13	S-14	S-15	S-16	S-17	S-18	S-19	S-20	S-21	S-22	S-23	S-24	S-25	S-26	S-27
37	S-28	S-29	S-30	S-31	S-32	S-33	S-34	S-35	S-36	S-37	S-38	S-39	S-40	S-41	S-42	S-43	S-44	S-45	S-46	S-47	S-48	S-49	S-50	S-51	S-52	S-53	S-54	S-55	S-56	S-57	S-58	S-59	S-60	S-61	S-62	S-63	S-64	S-65	S-66	S-67	S-68	S-69	S-70	S-71	S-72	S-73	S-74	S-75
38	S-28	S-29	S-30	S-31	S-32	S-33	S-34	S-35	S-36	S-37	S-38	S-39	S-40	S-41	S-42	S-43	S-44	S-45	S-46	S-47	S-48	S-49	S-50	S-51	S-52	S-53	S-54	S-55	S-56	S-57	S-58	S-59	S-60	S-61	S-62	S-63	S-64	S-65	S-66	S-67	S-68	S-69	S-70	S-71	S-72	S-73	S-74	S-75
39	S-76	S-77	S-78	S-79	S-80	S-81	S-82	S-83	S-84	S-85	S-86	S-87	S-88	S-89	S-90	S-91	S-92	S-93	S-94	S-95	S-96	S-97	S-98	S-99	S-100	S-101	S-102	S-103	S-104	S-105	S-106	S-107	S-108	S-109	S-110	S-111	S-112	S-113	S-114	S-115	S-116	S-117	S-118	S-119	S-120	S-121	S-122	S-123
40	S-76	S-77	S-78	S-79	S-80	S-81	S-82	S-83	S-84	S-85	S-86	S-87	S-88	S-89	S-90	S-91	S-92	S-93	S-94	S-95	S-96	S-97	S-98	S-99	S-100	S-101	S-102	S-103	S-104	S-105	S-106	S-107	S-108	S-109	S-110	S-111	S-112	S-113	S-114	S-115	S-116	S-117	S-118	S-119	S-120	S-121	S-122	S-123
41																									S-124	S-125	S-126	S-127	ORF10-1	ORF10-2	ORF10-3	ORF7a-1	ORF7a-2	ORF7a-3	ORF7a-4	ORF7a-5	ORF7a-6	ORF7a-7	ORF7a-8	ORF7a-9	ORF7a-10	ORF7a-11	ORF7a-12	Buffer	Strept	Pos.（IgG+IgM)	Neg.	Pos.
42																									S-124	S-125	S-126	S-127	ORF10-1	ORF10-2	ORF10-3	ORF7a-1	ORF7a-2	ORF7a-3	ORF7a-4	ORF7a-5	ORF7a-6	ORF7a-7	ORF7a-8	ORF7a-9	ORF7a-10	ORF7a-11	ORF7a-12	Buffer	Strept		Neg.	Pos.
	Pos.	positive
	Neg.	negtive
	Strept	Protein Streptavidin

## Sheet: Pep Seq.
Peptide Sequence
Number	Gene	No.	Position	Pep seq.
1	ORF3a	ORF3a-1	aa1-15	MDLFMRIFTIGTVTL
2	ORF3a	ORF3a-2	aa11-25	GTVTLKQGEIKDATP
3	ORF3a	ORF3a-3	aa21-35	KDATPSDFVRATATI
4	ORF3a	ORF3a-4	aa31-45	ATATIPIQASLPFGW
5	ORF3a	ORF3a-5	aa41-55	LPFGWLIVGVALLAV
6	ORF3a	ORF3a-6	aa51-65	ALLAVFQSASKIITL
7	ORF3a	ORF3a-7	aa61-75	KIITLKKRWQLALSK
8	ORF3a	ORF3a-8	aa71-85	LALSKGVHFVCNLLL
9	ORF3a	ORF3a-9	aa81-95	CNLLLLFVTVYSHLL
10	ORF3a	ORF3a-10	aa91-105	YSHLLLVAAGLEAPF
11	ORF3a	ORF3a-11	aa101-115	LEAPFLYLYALVYFL
12	ORF3a	ORF3a-12	aa111-125	LVYFLQSINFVRIIM
13	ORF3a	ORF3a-13	aa121-135	VRIIMRLWLCWKCRS
14	ORF3a	ORF3a-14	aa131-145	WKCRSKNPLLYDANY
15	ORF3a	ORF3a-15	aa141-155	YDANYFLCWHTNCYD
16	ORF3a	ORF3a-16	aa151-165	TNCYDYCIPYNSVTS
17	ORF3a	ORF3a-17	aa161-175	NSVTSSIVITSGDGT
18	ORF3a	ORF3a-18	aa171-185	SGDGTTSPISEHDYQ
19	ORF3a	ORF3a-19	aa181-195	EHDYQIGGYTEKWES
20	ORF3a	ORF3a-20	aa191-205	EKWESGVKDCVVLHS
21	ORF3a	ORF3a-21	aa201-215	VVLHSYFTSDYYQLY
22	ORF3a	ORF3a-22	aa211-225	YYQLYSTQLSTDTGV
23	ORF3a	ORF3a-23	aa221-235	TDTGVEHVTFFIYNK
24	ORF3a	ORF3a-24	aa231-245	FIYNKIVDEPEEHVQ
25	ORF3a	ORF3a-25	aa241-255	EEHVQIHTIDGSSGV
26	ORF3a	ORF3a-26	aa251-265	GSSGVVNPVMEPIYD
27	ORF3a	ORF3a-27	aa261-275	EPIYDEPTTTTSVPL
28	ORF6	ORF6-1	aa1-15	MFHLVDFQVTIAEIL
29	ORF6	ORF6-2	aa11-25	IAEILLIIMRTFKVS
30	ORF6	ORF6-3	aa21-35	TFKVSIWNLDYIINL
31	ORF6	ORF6-4	aa31-45	YIINLIIKNLSKSLT
32	ORF6	ORF6-5	aa41-55	SKSLTENKYSQLDEE
33	ORF6	ORF6-6	aa51-61	QLDEEQPMEID
34	E	E-1	aa1-15	MYSFVSEETGTLIVN
35	E	E-2	aa11-25	TLIVNSVLLFLAFVV
36	E	E-3	aa21-35	LAFVVFLLVTLAILT
37	E	E-4	aa31-45	LAILTALRLCAYCCN
38	E	E-5	aa41-55	AYCCNIVNVSLVKPS
39	E	E-6	aa51-65	LVKPSFYVYSRVKNL
40	E	E-7	aa61-75	RVKNLNSSRVPDLLV
41	ORF1ab	ORF1ab-1	aa1-15	MESLVPGFNEKTHVQ
42	ORF1ab	ORF1ab-2	aa11-25	KTHVQLSLPVLQVRD
43	ORF1ab	ORF1ab-3	aa21-35	LQVRDVLVRGFGDSV
44	ORF1ab	ORF1ab-4	aa31-45	FGDSVEEVLSEARQH
45	ORF1ab	ORF1ab-5	aa41-55	EARQHLKDGTCGLVE
46	ORF1ab	ORF1ab-6	aa51-65	CGLVEVEKGVLPQLE
47	ORF1ab	ORF1ab-7	aa61-75	LPQLEQPYVFIKRSD
48	ORF1ab	ORF1ab-8	aa71-85	IKRSDARTAPHGHVM
49	ORF1ab	ORF1ab-9	aa81-95	HGHVMVELVAELEGI
50	ORF1ab	ORF1ab-10	aa91-105	ELEGIQYGRSGETLG
51	ORF1ab	ORF1ab-11	aa101-115	GETLGVLVPHVGEIP
52	ORF1ab	ORF1ab-12	aa111-125	VGEIPVAYRKVLLRK
53	ORF1ab	ORF1ab-13	aa121-135	VLLRKNGNKGAGGHS
54	ORF1ab	ORF1ab-14	aa131-145	AGGHSYGADLKSFDL
55	ORF1ab	ORF1ab-15	aa141-155	KSFDLGDELGTDPYE
56	ORF1ab	ORF1ab-16	aa151-165	TDPYEDFQENWNTKH
57	ORF1ab	ORF1ab-17	aa161-175	WNTKHSSGVTRELMR
58	ORF1ab	ORF1ab-18	aa171-185	RELMRELNGGAYTRY
59	ORF1ab	ORF1ab-19	aa181-195	AYTRYVDNNFCGPDG
60	ORF1ab	ORF1ab-20	aa191-205	CGPDGYPLECIKDLL
61	ORF1ab	ORF1ab-21	aa201-215	IKDLLARAGKASCTL
62	ORF1ab	ORF1ab-22	aa211-225	ASCTLSEQLDFIDTK
63	ORF1ab	ORF1ab-23	aa221-235	FIDTKRGVYCCREHE
64	ORF1ab	ORF1ab-24	aa231-245	CREHEHEIAWYTERS
65	ORF1ab	ORF1ab-25	aa241-255	YTERSEKSYELQTPF
66	ORF1ab	ORF1ab-26	aa251-265	LQTPFEIKLAKKFDT
67	ORF1ab	ORF1ab-27	aa261-275	KKFDTFNGECPNFVF
68	ORF1ab	ORF1ab-28	aa271-285	PNFVFPLNSIIKTIQ
69	ORF1ab	ORF1ab-29	aa281-295	IKTIQPRVEKKKLDG
70	ORF1ab	ORF1ab-30	aa291-305	KKLDGFMGRIRSVYP
71	ORF1ab	ORF1ab-31	aa301-315	RSVYPVASPNECNQM
72	ORF1ab	ORF1ab-32	aa311-325	ECNQMCLSTLMKCDH
73	ORF1ab	ORF1ab-33	aa321-335	MKCDHCGETSWQTGD
74	ORF1ab	ORF1ab-34	aa331-345	WQTGDFVKATCEFCG
75	ORF1ab	ORF1ab-35	aa341-355	CEFCGTENLTKEGAT
76	ORF1ab	ORF1ab-36	aa351-365	KEGATTCGYLPQNAV
77	ORF1ab	ORF1ab-37	aa361-375	PQNAVVKIYCPACHN
78	ORF1ab	ORF1ab-38	aa371-385	PACHNSEVGPEHSLA
79	ORF1ab	ORF1ab-39	aa381-395	EHSLAEYHNESGLKT
80	ORF1ab	ORF1ab-40	aa391-405	SGLKTILRKGGRTIA
81	ORF1ab	ORF1ab-41	aa401-415	GRTIAFGGCVFSYVG
82	ORF1ab	ORF1ab-42	aa411-425	FSYVGCHNKCAYWVP
83	ORF1ab	ORF1ab-43	aa421-435	AYWVPRASANIGCNH
84	ORF1ab	ORF1ab-44	aa431-445	IGCNHTGVVGEGSEG
85	ORF1ab	ORF1ab-45	aa441-455	EGSEGLNDNLLEILQ
86	ORF1ab	ORF1ab-46	aa451-465	LEILQKEKVNINIVG
87	ORF1ab	ORF1ab-47	aa461-475	INIVGDFKLNEEIAI
88	ORF1ab	ORF1ab-48	aa471-485	EEIAIILASFSASTS
89	ORF1ab	ORF1ab-49	aa481-495	SASTSAFVETVKGLD
90	ORF1ab	ORF1ab-50	aa491-505	VKGLDYKAFKQIVES
91	ORF1ab	ORF1ab-51	aa501-515	QIVESCGNFKVTKGK
92	ORF1ab	ORF1ab-52	aa511-525	VTKGKAKKGAWNIGE
93	ORF1ab	ORF1ab-53	aa521-535	WNIGEQKSILSPLYA
94	ORF1ab	ORF1ab-54	aa531-545	SPLYAFASEAARVVR
95	ORF1ab	ORF1ab-55	aa541-555	ARVVRSIFSRTLETA
96	ORF1ab	ORF1ab-56	aa551-565	TLETAQNSVRVLQKA
97	ORF1ab	ORF1ab-57	aa561-575	VLQKAAITILDGISQ
98	ORF1ab	ORF1ab-58	aa571-585	DGISQYSLRLIDAMM
99	ORF1ab	ORF1ab-59	aa581-595	IDAMMFTSDLATNNL
100	ORF1ab	ORF1ab-60	aa591-605	ATNNLVVMAYITGGV
101	ORF1ab	ORF1ab-61	aa601-615	ITGGVVQLTSQWLTN
102	ORF1ab	ORF1ab-62	aa611-625	QWLTNIFGTVYEKLK
103	ORF1ab	ORF1ab-63	aa621-635	YEKLKPVLDWLEEKF
104	ORF1ab	ORF1ab-64	aa631-645	LEEKFKEGVEFLRDG
105	ORF1ab	ORF1ab-65	aa641-655	FLRDGWEIVKFISTC
106	ORF1ab	ORF1ab-66	aa651-665	FISTCACEIVGGQIV
107	ORF1ab	ORF1ab-67	aa661-675	GGQIVTCAKEIKESV
108	ORF1ab	ORF1ab-68	aa671-685	IKESVQTFFKLVNKF
109	ORF1ab	ORF1ab-69	aa681-695	LVNKFLALCADSIII
110	ORF1ab	ORF1ab-70	aa691-705	DSIIIGGAKLKALNL
111	ORF1ab	ORF1ab-71	aa701-715	KALNLGETFVTHSKG
112	ORF1ab	ORF1ab-72	aa711-725	THSKGLYRKCVKSRE
113	ORF1ab	ORF1ab-73	aa721-735	VKSREETGLLMPLKA
114	ORF1ab	ORF1ab-74	aa731-745	MPLKAPKEIIFLEGE
115	ORF1ab	ORF1ab-75	aa741-755	FLEGETLPTEVLTEE
116	ORF1ab	ORF1ab-76	aa751-765	VLTEEVVLKTGDLQP
117	ORF1ab	ORF1ab-77	aa761-775	GDLQPLEQPTSEAVE
118	ORF1ab	ORF1ab-78	aa771-785	SEAVEAPLVGTPVCI
119	ORF1ab	ORF1ab-79	aa781-795	TPVCINGLMLLEIKD
120	ORF1ab	ORF1ab-80	aa791-805	LEIKDTEKYCALAPN
121	ORF1ab	ORF1ab-81	aa801-815	ALAPNMMVTNNTFTL
122	ORF1ab	ORF1ab-82	aa811-825	NTFTLKGGAPTKVTF
123	ORF1ab	ORF1ab-83	aa821-835	TKVTFGDDTVIEVQG
124	ORF1ab	ORF1ab-84	aa831-845	IEVQGYKSVNITFEL
125	ORF1ab	ORF1ab-85	aa841-855	ITFELDERIDKVLNE
126	ORF1ab	ORF1ab-86	aa851-865	KVLNEKCSAYTVELG
127	ORF1ab	ORF1ab-87	aa861-875	TVELGTEVNEFACVV
128	ORF1ab	ORF1ab-88	aa871-885	FACVVADAVIKTLQP
129	ORF1ab	ORF1ab-89	aa881-895	KTLQPVSELLTPLGI
130	ORF1ab	ORF1ab-90	aa891-905	TPLGIDLDEWSMATY
131	ORF1ab	ORF1ab-91	aa901-915	SMATYYLFDESGEFK
132	ORF1ab	ORF1ab-92	aa911-925	SGEFKLASHMYCSFY
133	ORF1ab	ORF1ab-93	aa921-935	YCSFYPPDEDEEEGD
134	ORF1ab	ORF1ab-94	aa931-945	EEEGDCEEEEFEPST
135	ORF1ab	ORF1ab-95	aa941-955	FEPSTQYEYGTEDDY
136	ORF1ab	ORF1ab-96	aa951-965	TEDDYQGKPLEFGAT
137	ORF1ab	ORF1ab-97	aa961-975	EFGATSAALQPEEEQ
138	ORF1ab	ORF1ab-98	aa971-985	PEEEQEEDWLDDDSQ
139	ORF1ab	ORF1ab-99	aa981-995	DDDSQQTVGQQDGSE
140	ORF1ab	ORF1ab-100	aa991-1005	QDGSEDNQTTTIQTI
141	ORF1ab	ORF1ab-101	aa1001-1015	TIQTIVEVQPQLEME
142	ORF1ab	ORF1ab-102	aa1011-1025	QLEMELTPVVQTIEV
143	ORF1ab	ORF1ab-103	aa1021-1035	QTIEVNSFSGYLKLT
144	ORF1ab	ORF1ab-104	aa1031-1045	YLKLTDNVYIKNADI
145	ORF1ab	ORF1ab-105	aa1041-1055	KNADIVEEAKKVKPT
146	ORF1ab	ORF1ab-106	aa1051-1065	KVKPTVVVNAANVYL
147	ORF1ab	ORF1ab-107	aa1061-1075	ANVYLKHGGGVAGAL
148	ORF1ab	ORF1ab-108	aa1071-1085	VAGALNKATNNAMQV
149	ORF1ab	ORF1ab-109	aa1081-1095	NAMQVESDDYIATNG
150	ORF1ab	ORF1ab-110	aa1091-1105	IATNGPLKVGGSCVL
151	ORF1ab	ORF1ab-111	aa1101-1115	GSCVLSGHNLAKHCL
152	ORF1ab	ORF1ab-112	aa1111-1125	AKHCLHVVGPNVNKG
153	ORF1ab	ORF1ab-113	aa1121-1135	NVNKGEDIQLLKSAY
154	ORF1ab	ORF1ab-114	aa1131-1145	LKSAYENFNQHEVLL
155	ORF1ab	ORF1ab-115	aa1141-1155	HEVLLAPLLSAGIFG
156	ORF1ab	ORF1ab-116	aa1151-1165	AGIFGADPIHSLRVC
157	ORF1ab	ORF1ab-117	aa1161-1175	SLRVCVDTVRTNVYL
158	ORF1ab	ORF1ab-118	aa1171-1185	TNVYLAVFDKNLYDK
159	ORF1ab	ORF1ab-119	aa1181-1195	NLYDKLVSSFLEMKS
160	ORF1ab	ORF1ab-120	aa1191-1205	LEMKSEKQVEQKIAE
161	ORF1ab	ORF1ab-121	aa1201-1215	QKIAEIPKEEVKPFI
162	ORF1ab	ORF1ab-122	aa1211-1225	VKPFITESKPSVEQR
163	ORF1ab	ORF1ab-123	aa1221-1235	SVEQRKQDDKKIKAC
164	ORF1ab	ORF1ab-124	aa1231-1245	KIKACVEEVTTTLEE
165	ORF1ab	ORF1ab-125	aa1241-1255	TTLEETKFLTENLLL
166	ORF1ab	ORF1ab-126	aa1251-1265	ENLLLYIDINGNLHP
167	ORF1ab	ORF1ab-127	aa1261-1275	GNLHPDSATLVSDID
168	ORF1ab	ORF1ab-128	aa1271-1285	VSDIDITFLKKDAPY
169	ORF1ab	ORF1ab-129	aa1281-1295	KDAPYIVGDVVQEGV
170	ORF1ab	ORF1ab-130	aa1291-1305	VQEGVLTAVVIPTKK
171	ORF1ab	ORF1ab-131	aa1301-1315	IPTKKAGGTTEMLAK
172	ORF1ab	ORF1ab-132	aa1311-1325	EMLAKALRKVPTDNY
173	ORF1ab	ORF1ab-133	aa1321-1335	PTDNYITTYPGQGLN
174	ORF1ab	ORF1ab-134	aa1331-1345	GQGLNGYTVEEAKTV
175	ORF1ab	ORF1ab-135	aa1341-1355	EAKTVLKKCKSAFYI
176	ORF1ab	ORF1ab-136	aa1351-1365	SAFYILPSIISNEKQ
177	ORF1ab	ORF1ab-137	aa1361-1375	SNEKQEILGTVSWNL
178	ORF1ab	ORF1ab-138	aa1371-1385	VSWNLREMLAHAEET
179	ORF1ab	ORF1ab-139	aa1381-1395	HAEETRKLMPVCVET
180	ORF1ab	ORF1ab-140	aa1391-1405	VCVETKAIVSTIQRK
181	ORF1ab	ORF1ab-141	aa1401-1415	TIQRKYKGIKIQEGV
182	ORF1ab	ORF1ab-142	aa1411-1425	IQEGVVDYGARFYFY
183	ORF1ab	ORF1ab-143	aa1421-1435	RFYFYTSKTTVASLI
184	ORF1ab	ORF1ab-144	aa1431-1445	VASLINTLNDLNETL
185	ORF1ab	ORF1ab-145	aa1441-1455	LNETLVTMPLGYVTH
186	ORF1ab	ORF1ab-146	aa1451-1465	GYVTHGLNLEEAARY
187	ORF1ab	ORF1ab-147	aa1461-1475	EAARYMRSLKVPATV
188	ORF1ab	ORF1ab-148	aa1471-1485	VPATVSVSSPDAVTA
189	ORF1ab	ORF1ab-149	aa1481-1495	DAVTAYNGYLTSSSK
190	ORF1ab	ORF1ab-150	aa1491-1505	TSSSKTPEEHFIETI
191	ORF1ab	ORF1ab-151	aa1501-1515	FIETISLAGSYKDWS
192	ORF1ab	ORF1ab-152	aa1511-1525	YKDWSYSGQSTQLGI
193	ORF1ab	ORF1ab-153	aa1521-1535	TQLGIEFLKRGDKSV
194	ORF1ab	ORF1ab-154	aa1531-1545	GDKSVYYTSNPTTFH
195	ORF1ab	ORF1ab-155	aa1541-1555	PTTFHLDGEVITFDN
196	ORF1ab	ORF1ab-156	aa1551-1565	ITFDNLKTLLSLREV
197	ORF1ab	ORF1ab-157	aa1561-1575	SLREVRTIKVFTTVD
198	ORF1ab	ORF1ab-158	aa1571-1585	FTTVDNINLHTQVVD
199	ORF1ab	ORF1ab-159	aa1581-1595	TQVVDMSMTYGQQFG
200	ORF1ab	ORF1ab-160	aa1591-1605	GQQFGPTYLDGADVT
201	ORF1ab	ORF1ab-161	aa1601-1615	GADVTKIKPHNSHEG
202	ORF1ab	ORF1ab-162	aa1611-1625	NSHEGKTFYVLPNDD
203	ORF1ab	ORF1ab-163	aa1621-1635	LPNDDTLRVEAFEYY
204	ORF1ab	ORF1ab-164	aa1631-1645	AFEYYHTTDPSFLGR
205	ORF1ab	ORF1ab-165	aa1641-1655	SFLGRYMSALNHTKK
206	ORF1ab	ORF1ab-166	aa1651-1665	NHTKKWKYPQVNGLT
207	ORF1ab	ORF1ab-167	aa1661-1675	VNGLTSIKWADNNCY
208	ORF1ab	ORF1ab-168	aa1671-1685	DNNCYLATALLTLQQ
209	ORF1ab	ORF1ab-169	aa1681-1695	LTLQQIELKFNPPAL
210	ORF1ab	ORF1ab-170	aa1691-1705	NPPALQDAYYRARAG
211	ORF1ab	ORF1ab-171	aa1701-1715	RARAGEAANFCALIL
212	ORF1ab	ORF1ab-172	aa1711-1725	CALILAYCNKTVGEL
213	ORF1ab	ORF1ab-173	aa1721-1735	TVGELGDVRETMSYL
214	ORF1ab	ORF1ab-174	aa1731-1745	TMSYLFQHANLDSCK
215	ORF1ab	ORF1ab-175	aa1741-1755	LDSCKRVLNVVCKTC
216	ORF1ab	ORF1ab-176	aa1751-1765	VCKTCGQQQTTLKGV
217	ORF1ab	ORF1ab-177	aa1761-1775	TLKGVEAVMYMGTLS
218	ORF1ab	ORF1ab-178	aa1771-1785	MGTLSYEQFKKGVQI
219	ORF1ab	ORF1ab-179	aa1781-1795	KGVQIPCTCGKQATK
220	ORF1ab	ORF1ab-180	aa1791-1805	KQATKYLVQQESPFV
221	ORF1ab	ORF1ab-181	aa1801-1815	ESPFVMMSAPPAQYE
222	ORF1ab	ORF1ab-182	aa1811-1825	PAQYELKHGTFTCAS
223	ORF1ab	ORF1ab-183	aa1821-1835	FTCASEYTGNYQCGH
224	ORF1ab	ORF1ab-184	aa1831-1845	YQCGHYKHITSKETL
225	ORF1ab	ORF1ab-185	aa1841-1855	SKETLYCIDGALLTK
226	ORF1ab	ORF1ab-186	aa1851-1865	ALLTKSSEYKGPITD
227	ORF1ab	ORF1ab-187	aa1861-1875	GPITDVFYKENSYTT
228	ORF1ab	ORF1ab-188	aa1871-1885	NSYTTTIKPVTYKLD
229	ORF1ab	ORF1ab-189	aa1881-1895	TYKLDGVVCTEIDPK
230	ORF1ab	ORF1ab-190	aa1891-1905	EIDPKLDNYYKKDNS
231	ORF1ab	ORF1ab-191	aa1901-1915	KKDNSYFTEQPIDLV
232	ORF1ab	ORF1ab-192	aa1911-1925	PIDLVPNQPYPNASF
233	ORF1ab	ORF1ab-193	aa1921-1935	PNASFDNFKFVCDNI
234	ORF1ab	ORF1ab-194	aa1931-1945	VCDNIKFADDLNQLT
235	ORF1ab	ORF1ab-195	aa1941-1955	LNQLTGYKKPASREL
236	ORF1ab	ORF1ab-196	aa1951-1965	ASRELKVTFFPDLNG
237	ORF1ab	ORF1ab-197	aa1961-1975	PDLNGDVVAIDYKHY
238	ORF1ab	ORF1ab-198	aa1971-1985	DYKHYTPSFKKGAKL
239	ORF1ab	ORF1ab-199	aa1981-1995	KGAKLLHKPIVWHVN
240	ORF1ab	ORF1ab-200	aa1991-2005	VWHVNNATNKATYKP
241	ORF1ab	ORF1ab-201	aa2001-2015	ATYKPNTWCIRCLWS
242	ORF1ab	ORF1ab-202	aa2011-2025	RCLWSTKPVETSNSF
243	ORF1ab	ORF1ab-203	aa2021-2035	TSNSFDVLKSEDAQG
244	ORF1ab	ORF1ab-204	aa2031-2045	EDAQGMDNLACEDLK
245	ORF1ab	ORF1ab-205	aa2041-2055	CEDLKPVSEEVVENP
246	ORF1ab	ORF1ab-206	aa2051-2065	VVENPTIQKDVLECN
247	ORF1ab	ORF1ab-207	aa2061-2075	VLECNVKTTEVVGDI
248	ORF1ab	ORF1ab-208	aa2071-2085	VVGDIILKPANNSLK
249	ORF1ab	ORF1ab-209	aa2081-2095	NNSLKITEEVGHTDL
250	ORF1ab	ORF1ab-210	aa2091-2105	GHTDLMAAYVDNSSL
251	ORF1ab	ORF1ab-211	aa2101-2115	DNSSLTIKKPNELSR
252	ORF1ab	ORF1ab-212	aa2111-2125	NELSRVLGLKTLATH
253	ORF1ab	ORF1ab-213	aa2121-2135	TLATHGLAAVNSVPW
254	ORF1ab	ORF1ab-214	aa2131-2145	NSVPWDTIANYAKPF
255	ORF1ab	ORF1ab-215	aa2141-2155	YAKPFLNKVVSTTTN
256	ORF1ab	ORF1ab-216	aa2151-2165	STTTNIVTRCLNRVC
257	ORF1ab	ORF1ab-217	aa2161-2175	LNRVCTNYMPYFFTL
258	ORF1ab	ORF1ab-218	aa2171-2185	YFFTLLLQLCTFTRS
259	ORF1ab	ORF1ab-219	aa2181-2195	TFTRSTNSRIKASMP
260	ORF1ab	ORF1ab-220	aa2191-2205	KASMPTTIAKNTVKS
261	ORF1ab	ORF1ab-221	aa2201-2215	NTVKSVGKFCLEASF
262	ORF1ab	ORF1ab-222	aa2211-2225	LEASFNYLKSPNFSK
263	ORF1ab	ORF1ab-223	aa2221-2235	PNFSKLINIIIWFLL
264	ORF1ab	ORF1ab-224	aa2231-2245	IWFLLLSVCLGSLIY
265	ORF1ab	ORF1ab-225	aa2241-2255	GSLIYSTAALGVLMS
266	ORF1ab	ORF1ab-226	aa2251-2265	GVLMSNLGMPSYCTG
267	ORF1ab	ORF1ab-227	aa2261-2275	SYCTGYREGYLNSTN
268	ORF1ab	ORF1ab-228	aa2271-2285	LNSTNVTIATYCTGS
269	ORF1ab	ORF1ab-229	aa2281-2295	YCTGSIPCSVCLSGL
270	ORF1ab	ORF1ab-230	aa2291-2305	CLSGLDSLDTYPSLE
271	ORF1ab	ORF1ab-231	aa2301-2315	YPSLETIQITISSFK
272	ORF1ab	ORF1ab-232	aa2311-2325	ISSFKWDLTAFGLVA
273	ORF1ab	ORF1ab-233	aa2321-2335	FGLVAEWFLAYILFT
274	ORF1ab	ORF1ab-234	aa2331-2345	YILFTRFFYVLGLAA
275	ORF1ab	ORF1ab-235	aa2341-2355	LGLAAIMQLFFSYFA
276	ORF1ab	ORF1ab-236	aa2351-2365	FSYFAVHFISNSWLM
277	ORF1ab	ORF1ab-237	aa2361-2375	NSWLMWLIINLVQMA
278	ORF1ab	ORF1ab-238	aa2371-2385	LVQMAPISAMVRMYI
279	ORF1ab	ORF1ab-239	aa2381-2395	VRMYIFFASFYYVWK
280	ORF1ab	ORF1ab-240	aa2391-2405	YYVWKSYVHVVDGCN
281	ORF1ab	ORF1ab-241	aa2401-2415	VDGCNSSTCMMCYKR
282	ORF1ab	ORF1ab-242	aa2411-2425	MCYKRNRATRVECTT
283	ORF1ab	ORF1ab-243	aa2421-2435	VECTTIVNGVRRSFY
284	ORF1ab	ORF1ab-244	aa2431-2445	RRSFYVYANGGKGFC
285	ORF1ab	ORF1ab-245	aa2441-2455	GKGFCKLHNWNCVNC
286	ORF1ab	ORF1ab-246	aa2451-2465	NCVNCDTFCAGSTFI
287	ORF1ab	ORF1ab-247	aa2461-2475	GSTFISDEVARDLSL
288	ORF1ab	ORF1ab-248	aa2471-2485	RDLSLQFKRPINPTD
289	ORF1ab	ORF1ab-249	aa2481-2495	INPTDQSSYIVDSVT
290	ORF1ab	ORF1ab-250	aa2491-2505	VDSVTVKNGSIHLYF
291	ORF1ab	ORF1ab-251	aa2501-2515	IHLYFDKAGQKTYER
292	ORF1ab	ORF1ab-252	aa2511-2525	KTYERHSLSHFVNLD
293	ORF1ab	ORF1ab-253	aa2521-2535	FVNLDNLRANNTKGS
294	ORF1ab	ORF1ab-254	aa2531-2545	NTKGSLPINVIVFDG
295	ORF1ab	ORF1ab-255	aa2541-2555	IVFDGKSKCEESSAK
296	ORF1ab	ORF1ab-256	aa2551-2565	ESSAKSASVYYSQLM
297	ORF1ab	ORF1ab-257	aa2561-2575	YSQLMCQPILLLDQA
298	ORF1ab	ORF1ab-258	aa2571-2585	LLDQALVSDVGDSAE
299	ORF1ab	ORF1ab-259	aa2581-2595	GDSAEVAVKMFDAYV
300	ORF1ab	ORF1ab-260	aa2591-2605	FDAYVNTFSSTFNVP
301	ORF1ab	ORF1ab-261	aa2601-2615	TFNVPMEKLKTLVAT
302	ORF1ab	ORF1ab-262	aa2611-2625	TLVATAEAELAKNVS
303	ORF1ab	ORF1ab-263	aa2621-2635	AKNVSLDNVLSTFIS
304	ORF1ab	ORF1ab-264	aa2631-2645	STFISAARQGFVDSD
305	ORF1ab	ORF1ab-265	aa2641-2655	FVDSDVETKDVVECL
306	ORF1ab	ORF1ab-266	aa2651-2665	VVECLKLSHQSDIEV
307	ORF1ab	ORF1ab-267	aa2661-2675	SDIEVTGDSCNNYML
308	ORF1ab	ORF1ab-268	aa2671-2685	NNYMLTYNKVENMTP
309	ORF1ab	ORF1ab-269	aa2681-2695	ENMTPRDLGACIDCS
310	ORF1ab	ORF1ab-270	aa2691-2705	CIDCSARHINAQVAK
311	ORF1ab	ORF1ab-271	aa2701-2715	AQVAKSHNIALIWNV
312	ORF1ab	ORF1ab-272	aa2711-2725	LIWNVKDFMSLSEQL
313	ORF1ab	ORF1ab-273	aa2721-2735	LSEQLRKQIRSAAKK
314	ORF1ab	ORF1ab-274	aa2731-2745	SAAKKNNLPFKLTCA
315	ORF1ab	ORF1ab-275	aa2741-2755	KLTCATTRQVVNVVT
316	ORF1ab	ORF1ab-276	aa2751-2765	VNVVTTKIALKGGKI
317	ORF1ab	ORF1ab-277	aa2761-2775	KGGKIVNNWLKQLIK
318	ORF1ab	ORF1ab-278	aa2771-2785	KQLIKVTLVFLFVAA
319	ORF1ab	ORF1ab-279	aa2781-2795	LFVAAIFYLITPVHV
320	ORF1ab	ORF1ab-280	aa2791-2805	TPVHVMSKHTDFSSE
321	ORF1ab	ORF1ab-281	aa2801-2815	DFSSEIIGYKAIDGG
322	ORF1ab	ORF1ab-282	aa2811-2825	AIDGGVTRDIASTDT
323	ORF1ab	ORF1ab-283	aa2821-2835	ASTDTCFANKHADFD
324	ORF1ab	ORF1ab-284	aa2831-2845	HADFDTWFSQRGGSY
325	ORF1ab	ORF1ab-285	aa2841-2855	RGGSYTNDKACPLIA
326	ORF1ab	ORF1ab-286	aa2851-2865	CPLIAAVITREVGFV
327	ORF1ab	ORF1ab-287	aa2861-2875	EVGFVVPGLPGTILR
328	ORF1ab	ORF1ab-288	aa2871-2885	GTILRTTNGDFLHFL
329	ORF1ab	ORF1ab-289	aa2881-2895	FLHFLPRVFSAVGNI
330	ORF1ab	ORF1ab-290	aa2891-2905	AVGNICYTPSKLIEY
331	ORF1ab	ORF1ab-291	aa2901-2915	KLIEYTDFATSACVL
332	ORF1ab	ORF1ab-292	aa2911-2925	SACVLAAECTIFKDA
333	ORF1ab	ORF1ab-293	aa2921-2935	IFKDASGKPVPYCYD
334	ORF1ab	ORF1ab-294	aa2931-2945	PYCYDTNVLEGSVAY
335	ORF1ab	ORF1ab-295	aa2941-2955	GSVAYESLRPDTRYV
336	ORF1ab	ORF1ab-296	aa2951-2965	DTRYVLMDGSIIQFP
337	ORF1ab	ORF1ab-297	aa2961-2975	IIQFPNTYLEGSVRV
338	ORF1ab	ORF1ab-298	aa2971-2985	GSVRVVTTFDSEYCR
339	ORF1ab	ORF1ab-299	aa2981-2995	SEYCRHGTCERSEAG
340	ORF1ab	ORF1ab-300	aa2991-3005	RSEAGVCVSTSGRWV
341	ORF1ab	ORF1ab-301	aa3001-3015	SGRWVLNNDYYRSLP
342	ORF1ab	ORF1ab-302	aa3011-3025	YRSLPGVFCGVDAVN
343	ORF1ab	ORF1ab-303	aa3021-3035	VDAVNLLTNMFTPLI
344	ORF1ab	ORF1ab-304	aa3031-3045	FTPLIQPIGALDISA
345	ORF1ab	ORF1ab-305	aa3041-3055	LDISASIVAGGIVAI
346	ORF1ab	ORF1ab-306	aa3051-3065	GIVAIVVTCLAYYFM
347	ORF1ab	ORF1ab-307	aa3061-3075	AYYFMRFRRAFGEYS
348	ORF1ab	ORF1ab-308	aa3071-3085	FGEYSHVVAFNTLLF
349	ORF1ab	ORF1ab-309	aa3081-3095	NTLLFLMSFTVLCLT
350	ORF1ab	ORF1ab-310	aa3091-3105	VLCLTPVYSFLPGVY
351	ORF1ab	ORF1ab-311	aa3101-3115	LPGVYSVIYLYLTFY
352	ORF1ab	ORF1ab-312	aa3111-3125	YLTFYLTNDVSFLAH
353	ORF1ab	ORF1ab-313	aa3121-3135	SFLAHIQWMVMFTPL
354	ORF1ab	ORF1ab-314	aa3131-3145	MFTPLVPFWITIAYI
355	ORF1ab	ORF1ab-315	aa3141-3155	TIAYIICISTKHFYW
356	ORF1ab	ORF1ab-316	aa3151-3165	KHFYWFFSNYLKRRV
357	ORF1ab	ORF1ab-317	aa3161-3175	LKRRVVFNGVSFSTF
358	ORF1ab	ORF1ab-318	aa3171-3185	SFSTFEEAALCTFLL
359	ORF1ab	ORF1ab-319	aa3181-3195	CTFLLNKEMYLKLRS
360	ORF1ab	ORF1ab-320	aa3191-3205	LKLRSDVLLPLTQYN
361	ORF1ab	ORF1ab-321	aa3201-3215	LTQYNRYLALYNKYK
362	ORF1ab	ORF1ab-322	aa3211-3225	YNKYKYFSGAMDTTS
363	ORF1ab	ORF1ab-323	aa3221-3235	MDTTSYREAACCHLA
364	ORF1ab	ORF1ab-324	aa3231-3245	CCHLAKALNDFSNSG
365	ORF1ab	ORF1ab-325	aa3241-3255	FSNSGSDVLYQPPQT
366	ORF1ab	ORF1ab-326	aa3251-3265	QPPQTSITSAVLQSG
367	ORF1ab	ORF1ab-327	aa3261-3275	VLQSGFRKMAFPSGK
368	ORF1ab	ORF1ab-328	aa3271-3285	FPSGKVEGCMVQVTC
369	ORF1ab	ORF1ab-329	aa3281-3295	VQVTCGTTTLNGLWL
370	ORF1ab	ORF1ab-330	aa3291-3305	NGLWLDDVVYCPRHV
371	ORF1ab	ORF1ab-331	aa3301-3315	CPRHVICTSEDMLNP
372	ORF1ab	ORF1ab-332	aa3311-3325	DMLNPNYEDLLIRKS
373	ORF1ab	ORF1ab-333	aa3321-3335	LIRKSNHNFLVQAGN
374	ORF1ab	ORF1ab-334	aa3331-3345	VQAGNVQLRVIGHSM
375	ORF1ab	ORF1ab-335	aa3341-3355	IGHSMQNCVLKLKVD
376	ORF1ab	ORF1ab-336	aa3351-3365	KLKVDTANPKTPKYK
377	ORF1ab	ORF1ab-337	aa3361-3375	TPKYKFVRIQPGQTF
378	ORF1ab	ORF1ab-338	aa3371-3385	PGQTFSVLACYNGSP
379	ORF1ab	ORF1ab-339	aa3381-3395	YNGSPSGVYQCAMRP
380	ORF1ab	ORF1ab-340	aa3391-3405	CAMRPNFTIKGSFLN
381	ORF1ab	ORF1ab-341	aa3401-3415	GSFLNGSCGSVGFNI
382	ORF1ab	ORF1ab-342	aa3411-3425	VGFNIDYDCVSFCYM
383	ORF1ab	ORF1ab-343	aa3421-3435	SFCYMHHMELPTGVH
384	ORF1ab	ORF1ab-344	aa3431-3445	PTGVHAGTDLEGNFY
385	ORF1ab	ORF1ab-345	aa3441-3455	EGNFYGPFVDRQTAQ
386	ORF1ab	ORF1ab-346	aa3451-3465	RQTAQAAGTDTTITV
387	ORF1ab	ORF1ab-347	aa3461-3475	TTITVNVLAWLYAAV
388	ORF1ab	ORF1ab-348	aa3471-3485	LYAAVINGDRWFLNR
389	ORF1ab	ORF1ab-349	aa3481-3495	WFLNRFTTTLNDFNL
390	ORF1ab	ORF1ab-350	aa3491-3505	NDFNLVAMKYNYEPL
391	ORF1ab	ORF1ab-351	aa3501-3515	NYEPLTQDHVDILGP
392	ORF1ab	ORF1ab-352	aa3511-3525	DILGPLSAQTGIAVL
393	ORF1ab	ORF1ab-353	aa3521-3535	GIAVLDMCASLKELL
394	ORF1ab	ORF1ab-354	aa3531-3545	LKELLQNGMNGRTIL
395	ORF1ab	ORF1ab-355	aa3541-3555	GRTILGSALLEDEFT
396	ORF1ab	ORF1ab-356	aa3551-3565	EDEFTPFDVVRQCSG
397	ORF1ab	ORF1ab-357	aa3561-3575	RQCSGVTFQSAVKRT
398	ORF1ab	ORF1ab-358	aa3571-3585	AVKRTIKGTHHWLLL
399	ORF1ab	ORF1ab-359	aa3581-3595	HWLLLTILTSLLVLV
400	ORF1ab	ORF1ab-360	aa3591-3605	LLVLVQSTQWSLFFF
401	ORF1ab	ORF1ab-361	aa3601-3615	SLFFFLYENAFLPFA
402	ORF1ab	ORF1ab-362	aa3611-3625	FLPFAMGIIAMSAFA
403	ORF1ab	ORF1ab-363	aa3621-3635	MSAFAMMFVKHKHAF
404	ORF1ab	ORF1ab-364	aa3631-3645	HKHAFLCLFLLPSLA
405	ORF1ab	ORF1ab-365	aa3641-3655	LPSLATVAYFNMVYM
406	ORF1ab	ORF1ab-366	aa3651-3665	NMVYMPASWVMRIMT
407	ORF1ab	ORF1ab-367	aa3661-3675	MRIMTWLDMVDTSLS
408	ORF1ab	ORF1ab-368	aa3671-3685	DTSLSGFKLKDCVMY
409	ORF1ab	ORF1ab-369	aa3681-3695	DCVMYASAVVLLILM
410	ORF1ab	ORF1ab-370	aa3691-3705	LLILMTARTVYDDGA
411	ORF1ab	ORF1ab-371	aa3701-3715	YDDGARRVWTLMNVL
412	ORF1ab	ORF1ab-372	aa3711-3725	LMNVLTLVYKVYYGN
413	ORF1ab	ORF1ab-373	aa3721-3735	VYYGNALDQAISMWA
414	ORF1ab	ORF1ab-374	aa3731-3745	ISMWALIISVTSNYS
415	ORF1ab	ORF1ab-375	aa3741-3755	TSNYSGVVTTVMFLA
416	ORF1ab	ORF1ab-376	aa3751-3765	VMFLARGIVFMCVEY
417	ORF1ab	ORF1ab-377	aa3761-3775	MCVEYCPIFFITGNT
418	ORF1ab	ORF1ab-378	aa3771-3785	ITGNTLQCIMLVYCF
419	ORF1ab	ORF1ab-379	aa3781-3795	LVYCFLGYFCTCYFG
420	ORF1ab	ORF1ab-380	aa3791-3805	TCYFGLFCLLNRYFR
421	ORF1ab	ORF1ab-381	aa3801-3815	NRYFRLTLGVYDYLV
422	ORF1ab	ORF1ab-382	aa3811-3825	YDYLVSTQEFRYMNS
423	ORF1ab	ORF1ab-383	aa3821-3835	RYMNSQGLLPPKNSI
424	ORF1ab	ORF1ab-384	aa3831-3845	PKNSIDAFKLNIKLL
425	ORF1ab	ORF1ab-385	aa3841-3855	NIKLLGVGGKPCIKV
426	ORF1ab	ORF1ab-386	aa3851-3865	PCIKVATVQSKMSDV
427	ORF1ab	ORF1ab-387	aa3861-3875	KMSDVKCTSVVLLSV
428	ORF1ab	ORF1ab-388	aa3871-3885	VLLSVLQQLRVESSS
429	ORF1ab	ORF1ab-389	aa3881-3895	VESSSKLWAQCVQLH
430	ORF1ab	ORF1ab-390	aa3891-3905	CVQLHNDILLAKDTT
431	ORF1ab	ORF1ab-391	aa3901-3915	AKDTTEAFEKMVSLL
432	ORF1ab	ORF1ab-392	aa3911-3925	MVSLLSVLLSMQGAV
433	ORF1ab	ORF1ab-393	aa3921-3935	MQGAVDINKLCEEML
434	ORF1ab	ORF1ab-394	aa3931-3945	CEEMLDNRATLQAIA
435	ORF1ab	ORF1ab-395	aa3941-3955	LQAIASEFSSLPSYA
436	ORF1ab	ORF1ab-396	aa3951-3965	LPSYAAFATAQEAYE
437	ORF1ab	ORF1ab-397	aa3961-3975	QEAYEQAVANGDSEV
438	ORF1ab	ORF1ab-398	aa3971-3985	GDSEVVLKKLKKSLN
439	ORF1ab	ORF1ab-399	aa3981-3995	KKSLNVAKSEFDRDA
440	ORF1ab	ORF1ab-400	aa3991-4005	FDRDAAMQRKLEKMA
441	ORF1ab	ORF1ab-401	aa4001-4015	LEKMADQAMTQMYKQ
442	ORF1ab	ORF1ab-402	aa4011-4025	QMYKQARSEDKRAKV
443	ORF1ab	ORF1ab-403	aa4021-4035	KRAKVTSAMQTMLFT
444	ORF1ab	ORF1ab-404	aa4031-4045	TMLFTMLRKLDNDAL
445	ORF1ab	ORF1ab-405	aa4041-4055	DNDALNNIINNARDG
446	ORF1ab	ORF1ab-406	aa4051-4065	NARDGCVPLNIIPLT
447	ORF1ab	ORF1ab-407	aa4061-4075	IIPLTTAAKLMVVIP
448	ORF1ab	ORF1ab-408	aa4071-4085	MVVIPDYNTYKNTCD
449	ORF1ab	ORF1ab-409	aa4081-4095	KNTCDGTTFTYASAL
450	ORF1ab	ORF1ab-410	aa4091-4105	YASALWEIQQVVDAD
451	ORF1ab	ORF1ab-411	aa4101-4115	VVDADSKIVQLSEIS
452	ORF1ab	ORF1ab-412	aa4111-4125	LSEISMDNSPNLAWP
453	ORF1ab	ORF1ab-413	aa4121-4135	NLAWPLIVTALRANS
454	ORF1ab	ORF1ab-414	aa4131-4145	LRANSAVKLQNNELS
455	ORF1ab	ORF1ab-415	aa4141-4155	NNELSPVALRQMSCA
456	ORF1ab	ORF1ab-416	aa4151-4165	QMSCAAGTTQTACTD
457	ORF1ab	ORF1ab-417	aa4161-4175	TACTDDNALAYYNTT
458	ORF1ab	ORF1ab-418	aa4171-4185	YYNTTKGGRFVLALL
459	ORF1ab	ORF1ab-419	aa4181-4195	VLALLSDLQDLKWAR
460	ORF1ab	ORF1ab-420	aa4191-4205	LKWARFPKSDGTGTI
461	ORF1ab	ORF1ab-421	aa4201-4215	GTGTIYTELEPPCRF
462	ORF1ab	ORF1ab-422	aa4211-4225	PPCRFVTDTPKGPKV
463	ORF1ab	ORF1ab-423	aa4221-4235	KGPKVKYLYFIKGLN
464	ORF1ab	ORF1ab-424	aa4231-4245	IKGLNNLNRGMVLGS
465	ORF1ab	ORF1ab-425	aa4241-4255	MVLGSLAATVRLQAG
466	ORF1ab	ORF1ab-426	aa4251-4265	RLQAGNATEVPANST
467	ORF1ab	ORF1ab-427	aa4261-4275	PANSTVLSFCAFAVD
468	ORF1ab	ORF1ab-428	aa4271-4285	AFAVDAAKAYKDYLA
469	ORF1ab	ORF1ab-429	aa4281-4295	KDYLASGGQPITNCV
470	ORF1ab	ORF1ab-430	aa4291-4305	ITNCVKMLCTHTGTG
471	ORF1ab	ORF1ab-431	aa4301-4315	HTGTGQAITVTPEAN
472	ORF1ab	ORF1ab-432	aa4311-4325	TPEANMDQESFGGAS
473	ORF1ab	ORF1ab-433	aa4321-4335	FGGASCCLYCRCHID
474	ORF1ab	ORF1ab-434	aa4331-4345	RCHIDHPNPKGFCDL
475	ORF1ab	ORF1ab-435	aa4341-4355	GFCDLKGKYVQIPTT
476	ORF1ab	ORF1ab-436	aa4351-4365	QIPTTCANDPVGFTL
477	ORF1ab	ORF1ab-437	aa4361-4375	VGFTLKNTVCTVCGM
478	ORF1ab	ORF1ab-438	aa4371-4385	TVCGMWKGYGCSCDQ
479	ORF1ab	ORF1ab-439	aa4381-4395	CSCDQLREPMLQSAD
480	ORF1ab	ORF1ab-440	aa4391-4405	LQSADAQSFLNRVCG
481	ORF1ab	ORF1ab-441	aa4401-4415	NRVCGVSAARLTPCG
482	ORF1ab	ORF1ab-442	aa4411-4425	LTPCGTGTSTDVVYR
483	ORF1ab	ORF1ab-443	aa4421-4435	DVVYRAFDIYNDKVA
484	ORF1ab	ORF1ab-444	aa4431-4445	NDKVAGFAKFLKTNC
485	ORF1ab	ORF1ab-445	aa4441-4455	LKTNCCRFQEKDEDD
486	ORF1ab	ORF1ab-446	aa4451-4465	KDEDDNLIDSYFVVK
487	ORF1ab	ORF1ab-447	aa4461-4475	YFVVKRHTFSNYQHE
488	ORF1ab	ORF1ab-448	aa4471-4485	NYQHEETIYNLLKDC
489	ORF1ab	ORF1ab-449	aa4481-4495	LLKDCPAVAKHDFFK
490	ORF1ab	ORF1ab-450	aa4491-4505	HDFFKFRIDGDMVPH
491	ORF1ab	ORF1ab-451	aa4501-4515	DMVPHISRQRLTKYT
492	ORF1ab	ORF1ab-452	aa4511-4525	LTKYTMADLVYALRH
493	ORF1ab	ORF1ab-453	aa4521-4535	YALRHFDEGNCDTLK
494	ORF1ab	ORF1ab-454	aa4531-4545	CDTLKEILVTYNCCD
495	ORF1ab	ORF1ab-455	aa4541-4555	YNCCDDDYFNKKDWY
496	ORF1ab	ORF1ab-456	aa4551-4565	KKDWYDFVENPDILR
497	ORF1ab	ORF1ab-457	aa4561-4575	PDILRVYANLGERVR
498	ORF1ab	ORF1ab-458	aa4571-4585	GERVRQALLKTVQFC
499	ORF1ab	ORF1ab-459	aa4581-4595	TVQFCDAMRNAGIVG
500	ORF1ab	ORF1ab-460	aa4591-4605	AGIVGVLTLDNQDLN
501	ORF1ab	ORF1ab-461	aa4601-4615	NQDLNGNWYDFGDFI
502	ORF1ab	ORF1ab-462	aa4611-4625	FGDFIQTTPGSGVPV
503	ORF1ab	ORF1ab-463	aa4621-4635	SGVPVVDSYYSLLMP
504	ORF1ab	ORF1ab-464	aa4631-4645	SLLMPILTLTRALTA
505	ORF1ab	ORF1ab-465	aa4641-4655	RALTAESHVDTDLTK
506	ORF1ab	ORF1ab-466	aa4651-4665	TDLTKPYIKWDLLKY
507	ORF1ab	ORF1ab-467	aa4661-4675	DLLKYDFTEERLKLF
508	ORF1ab	ORF1ab-468	aa4671-4685	RLKLFDRYFKYWDQT
509	ORF1ab	ORF1ab-469	aa4681-4695	YWDQTYHPNCVNCLD
510	ORF1ab	ORF1ab-470	aa4691-4705	VNCLDDRCILHCANF
511	ORF1ab	ORF1ab-471	aa4701-4715	HCANFNVLFSTVFPP
512	ORF1ab	ORF1ab-472	aa4711-4725	TVFPPTSFGPLVRKI
513	ORF1ab	ORF1ab-473	aa4721-4735	LVRKIFVDGVPFVVS
514	ORF1ab	ORF1ab-474	aa4731-4745	PFVVSTGYHFRELGV
515	ORF1ab	ORF1ab-475	aa4741-4755	RELGVVHNQDVNLHS
516	ORF1ab	ORF1ab-476	aa4751-4765	VNLHSSRLSFKELLV
517	ORF1ab	ORF1ab-477	aa4761-4775	KELLVYAADPAMHAA
518	ORF1ab	ORF1ab-478	aa4771-4785	AMHAASGNLLLDKRT
519	ORF1ab	ORF1ab-479	aa4781-4795	LDKRTTCFSVAALTN
520	ORF1ab	ORF1ab-480	aa4791-4805	AALTNNVAFQTVKPG
521	ORF1ab	ORF1ab-481	aa4801-4815	TVKPGNFNKDFYDFA
522	ORF1ab	ORF1ab-482	aa4811-4825	FYDFAVSKGFFKEGS
523	ORF1ab	ORF1ab-483	aa4821-4835	FKEGSSVELKHFFFA
524	ORF1ab	ORF1ab-484	aa4831-4845	HFFFAQDGNAAISDY
525	ORF1ab	ORF1ab-485	aa4841-4855	AISDYDYYRYNLPTM
526	ORF1ab	ORF1ab-486	aa4851-4865	NLPTMCDIRQLLFVV
527	ORF1ab	ORF1ab-487	aa4861-4875	LLFVVEVVDKYFDCY
528	ORF1ab	ORF1ab-488	aa4871-4885	YFDCYDGGCINANQV
529	ORF1ab	ORF1ab-489	aa4881-4895	NANQVIVNNLDKSAG
530	ORF1ab	ORF1ab-490	aa4891-4905	DKSAGFPFNKWGKAR
531	ORF1ab	ORF1ab-491	aa4901-4915	WGKARLYYDSMSYED
532	ORF1ab	ORF1ab-492	aa4911-4925	MSYEDQDALFAYTKR
533	ORF1ab	ORF1ab-493	aa4921-4935	AYTKRNVIPTITQMN
534	ORF1ab	ORF1ab-494	aa4931-4945	ITQMNLKYAISAKNR
535	ORF1ab	ORF1ab-495	aa4941-4955	SAKNRARTVAGVSIC
536	ORF1ab	ORF1ab-496	aa4951-4965	GVSICSTMTNRQFHQ
537	ORF1ab	ORF1ab-497	aa4961-4975	RQFHQKLLKSIAATR
538	ORF1ab	ORF1ab-498	aa4971-4985	IAATRGATVVIGTSK
539	ORF1ab	ORF1ab-499	aa4981-4995	IGTSKFYGGWHNMLK
540	ORF1ab	ORF1ab-500	aa4991-5005	HNMLKTVYSDVENPH
541	ORF1ab	ORF1ab-501	aa5001-5015	VENPHLMGWDYPKCD
542	ORF1ab	ORF1ab-502	aa5011-5025	YPKCDRAMPNMLRIM
543	ORF1ab	ORF1ab-503	aa5021-5035	MLRIMASLVLARKHT
544	ORF1ab	ORF1ab-504	aa5031-5045	ARKHTTCCSLSHRFY
545	ORF1ab	ORF1ab-505	aa5041-5055	SHRFYRLANECAQVL
546	ORF1ab	ORF1ab-506	aa5051-5065	CAQVLSEMVMCGGSL
547	ORF1ab	ORF1ab-507	aa5061-5075	CGGSLYVKPGGTSSG
548	ORF1ab	ORF1ab-508	aa5071-5085	GTSSGDATTAYANSV
549	ORF1ab	ORF1ab-509	aa5081-5095	YANSVFNICQAVTAN
550	ORF1ab	ORF1ab-510	aa5091-5105	AVTANVNALLSTDGN
551	ORF1ab	ORF1ab-511	aa5101-5115	STDGNKIADKYVRNL
552	ORF1ab	ORF1ab-512	aa5111-5125	YVRNLQHRLYECLYR
553	ORF1ab	ORF1ab-513	aa5121-5135	ECLYRNRDVDTDFVN
554	ORF1ab	ORF1ab-514	aa5131-5145	TDFVNEFYAYLRKHF
555	ORF1ab	ORF1ab-515	aa5141-5155	LRKHFSMMILSDDAV
556	ORF1ab	ORF1ab-516	aa5151-5165	SDDAVVCFNSTYASQ
557	ORF1ab	ORF1ab-517	aa5161-5175	TYASQGLVASIKNFK
558	ORF1ab	ORF1ab-518	aa5171-5185	IKNFKSVLYYQNNVF
559	ORF1ab	ORF1ab-519	aa5181-5195	QNNVFMSEAKCWTET
560	ORF1ab	ORF1ab-520	aa5191-5205	CWTETDLTKGPHEFC
561	ORF1ab	ORF1ab-521	aa5201-5215	PHEFCSQHTMLVKQG
562	ORF1ab	ORF1ab-522	aa5211-5225	LVKQGDDYVYLPYPD
563	ORF1ab	ORF1ab-523	aa5221-5235	LPYPDPSRILGAGCF
564	ORF1ab	ORF1ab-524	aa5231-5245	GAGCFVDDIVKTDGT
565	ORF1ab	ORF1ab-525	aa5241-5255	KTDGTLMIERFVSLA
566	ORF1ab	ORF1ab-526	aa5251-5265	FVSLAIDAYPLTKHP
567	ORF1ab	ORF1ab-527	aa5261-5275	LTKHPNQEYADVFHL
568	ORF1ab	ORF1ab-528	aa5271-5285	DVFHLYLQYIRKLHD
569	ORF1ab	ORF1ab-529	aa5281-5295	RKLHDELTGHMLDMY
570	ORF1ab	ORF1ab-530	aa5291-5305	MLDMYSVMLTNDNTS
571	ORF1ab	ORF1ab-531	aa5301-5315	NDNTSRYWEPEFYEA
572	ORF1ab	ORF1ab-532	aa5311-5325	EFYEAMYTPHTVLQA
573	ORF1ab	ORF1ab-533	aa5321-5335	TVLQAVGACVLCNSQ
574	ORF1ab	ORF1ab-534	aa5331-5345	LCNSQTSLRCGACIR
575	ORF1ab	ORF1ab-535	aa5341-5355	GACIRRPFLCCKCCY
576	ORF1ab	ORF1ab-536	aa5351-5365	CKCCYDHVISTSHKL
577	ORF1ab	ORF1ab-537	aa5361-5375	TSHKLVLSVNPYVCN
578	ORF1ab	ORF1ab-538	aa5371-5385	PYVCNAPGCDVTDVT
579	ORF1ab	ORF1ab-539	aa5381-5395	VTDVTQLYLGGMSYY
580	ORF1ab	ORF1ab-540	aa5391-5405	GMSYYCKSHKPPISF
581	ORF1ab	ORF1ab-541	aa5401-5415	PPISFPLCANGQVFG
582	ORF1ab	ORF1ab-542	aa5411-5425	GQVFGLYKNTCVGSD
583	ORF1ab	ORF1ab-543	aa5421-5435	CVGSDNVTDFNAIAT
584	ORF1ab	ORF1ab-544	aa5431-5445	NAIATCDWTNAGDYI
585	ORF1ab	ORF1ab-545	aa5441-5455	AGDYILANTCTERLK
586	ORF1ab	ORF1ab-546	aa5451-5465	TERLKLFAAETLKAT
587	ORF1ab	ORF1ab-547	aa5461-5475	TLKATEETFKLSYGI
588	ORF1ab	ORF1ab-548	aa5471-5485	LSYGIATVREVLSDR
589	ORF1ab	ORF1ab-549	aa5481-5495	VLSDRELHLSWEVGK
590	ORF1ab	ORF1ab-550	aa5491-5505	WEVGKPRPPLNRNYV
591	ORF1ab	ORF1ab-551	aa5501-5515	NRNYVFTGYRVTKNS
592	ORF1ab	ORF1ab-552	aa5511-5525	VTKNSKVQIGEYTFE
593	ORF1ab	ORF1ab-553	aa5521-5535	EYTFEKGDYGDAVVY
594	ORF1ab	ORF1ab-554	aa5531-5545	DAVVYRGTTTYKLNV
595	ORF1ab	ORF1ab-555	aa5541-5555	YKLNVGDYFVLTSHT
596	ORF1ab	ORF1ab-556	aa5551-5565	LTSHTVMPLSAPTLV
597	ORF1ab	ORF1ab-557	aa5561-5575	APTLVPQEHYVRITG
598	ORF1ab	ORF1ab-558	aa5571-5585	VRITGLYPTLNISDE
599	ORF1ab	ORF1ab-559	aa5581-5595	NISDEFSSNVANYQK
600	ORF1ab	ORF1ab-560	aa5591-5605	ANYQKVGMQKYSTLQ
601	ORF1ab	ORF1ab-561	aa5601-5615	YSTLQGPPGTGKSHF
602	ORF1ab	ORF1ab-562	aa5611-5625	GKSHFAIGLALYYPS
603	ORF1ab	ORF1ab-563	aa5621-5635	LYYPSARIVYTACSH
604	ORF1ab	ORF1ab-564	aa5631-5645	TACSHAAVDALCEKA
605	ORF1ab	ORF1ab-565	aa5641-5655	LCEKALKYLPIDKCS
606	ORF1ab	ORF1ab-566	aa5651-5665	IDKCSRIIPARARVE
607	ORF1ab	ORF1ab-567	aa5661-5675	RARVECFDKFKVNST
608	ORF1ab	ORF1ab-568	aa5671-5685	KVNSTLEQYVFCTVN
609	ORF1ab	ORF1ab-569	aa5681-5695	FCTVNALPETTADIV
610	ORF1ab	ORF1ab-570	aa5691-5705	TADIVVFDEISMATN
611	ORF1ab	ORF1ab-571	aa5701-5715	SMATNYDLSVVNARL
612	ORF1ab	ORF1ab-572	aa5711-5725	VNARLRAKHYVYIGD
613	ORF1ab	ORF1ab-573	aa5721-5735	VYIGDPAQLPAPRTL
614	ORF1ab	ORF1ab-574	aa5731-5745	APRTLLTKGTLEPEY
615	ORF1ab	ORF1ab-575	aa5741-5755	LEPEYFNSVCRLMKT
616	ORF1ab	ORF1ab-576	aa5751-5765	RLMKTIGPDMFLGTC
617	ORF1ab	ORF1ab-577	aa5761-5775	FLGTCRRCPAEIVDT
618	ORF1ab	ORF1ab-578	aa5771-5785	EIVDTVSALVYDNKL
619	ORF1ab	ORF1ab-579	aa5781-5795	YDNKLKAHKDKSAQC
620	ORF1ab	ORF1ab-580	aa5791-5805	KSAQCFKMFYKGVIT
621	ORF1ab	ORF1ab-581	aa5801-5815	KGVITHDVSSAINRP
622	ORF1ab	ORF1ab-582	aa5811-5825	AINRPQIGVVREFLT
623	ORF1ab	ORF1ab-583	aa5821-5835	REFLTRNPAWRKAVF
624	ORF1ab	ORF1ab-584	aa5831-5845	RKAVFISPYNSQNAV
625	ORF1ab	ORF1ab-585	aa5841-5855	SQNAVASKILGLPTQ
626	ORF1ab	ORF1ab-586	aa5851-5865	GLPTQTVDSSQGSEY
627	ORF1ab	ORF1ab-587	aa5861-5875	QGSEYDYVIFTQTTE
628	ORF1ab	ORF1ab-588	aa5871-5885	TQTTETAHSCNVNRF
629	ORF1ab	ORF1ab-589	aa5881-5895	NVNRFNVAITRAKVG
630	ORF1ab	ORF1ab-590	aa5891-5905	RAKVGILCIMSDRDL
631	ORF1ab	ORF1ab-591	aa5901-5915	SDRDLYDKLQFTSLE
632	ORF1ab	ORF1ab-592	aa5911-5925	FTSLEIPRRNVATLQ
633	ORF1ab	ORF1ab-593	aa5921-5935	VATLQAENVTGLFKD
634	ORF1ab	ORF1ab-594	aa5931-5945	GLFKDCSKVITGLHP
635	ORF1ab	ORF1ab-595	aa5941-5955	TGLHPTQAPTHLSVD
636	ORF1ab	ORF1ab-596	aa5951-5965	HLSVDTKFKTEGLCV
637	ORF1ab	ORF1ab-597	aa5961-5975	EGLCVDIPGIPKDMT
638	ORF1ab	ORF1ab-598	aa5971-5985	PKDMTYRRLISMMGF
639	ORF1ab	ORF1ab-599	aa5981-5995	SMMGFKMNYQVNGYP
640	ORF1ab	ORF1ab-600	aa5991-6005	VNGYPNMFITREEAI
641	ORF1ab	ORF1ab-601	aa6001-6015	REEAIRHVRAWIGFD
642	ORF1ab	ORF1ab-602	aa6011-6025	WIGFDVEGCHATREA
643	ORF1ab	ORF1ab-603	aa6021-6035	ATREAVGTNLPLQLG
644	ORF1ab	ORF1ab-604	aa6031-6045	PLQLGFSTGVNLVAV
645	ORF1ab	ORF1ab-605	aa6041-6055	NLVAVPTGYVDTPNN
646	ORF1ab	ORF1ab-606	aa6051-6065	DTPNNTDFSRVSAKP
647	ORF1ab	ORF1ab-607	aa6061-6075	VSAKPPPGDQFKHLI
648	ORF1ab	ORF1ab-608	aa6071-6085	FKHLIPLMYKGLPWN
649	ORF1ab	ORF1ab-609	aa6081-6095	GLPWNVVRIKIVQML
650	ORF1ab	ORF1ab-610	aa6091-6105	IVQMLSDTLKNLSDR
651	ORF1ab	ORF1ab-611	aa6101-6115	NLSDRVVFVLWAHGF
652	ORF1ab	ORF1ab-612	aa6111-6125	WAHGFELTSMKYFVK
653	ORF1ab	ORF1ab-613	aa6121-6135	KYFVKIGPERTCCLC
654	ORF1ab	ORF1ab-614	aa6131-6145	TCCLCDRRATCFSTA
655	ORF1ab	ORF1ab-615	aa6141-6155	CFSTASDTYACWHHS
656	ORF1ab	ORF1ab-616	aa6151-6165	CWHHSIGFDYVYNPF
657	ORF1ab	ORF1ab-617	aa6161-6175	VYNPFMIDVQQWGFT
658	ORF1ab	ORF1ab-618	aa6171-6185	QWGFTGNLQSNHDLY
659	ORF1ab	ORF1ab-619	aa6181-6195	NHDLYCQVHGNAHVA
660	ORF1ab	ORF1ab-620	aa6191-6205	NAHVASCDAIMTRCL
661	ORF1ab	ORF1ab-621	aa6201-6215	MTRCLAVHECFVKRV
662	ORF1ab	ORF1ab-622	aa6211-6225	FVKRVDWTIEYPIIG
663	ORF1ab	ORF1ab-623	aa6221-6235	YPIIGDELKINAACR
664	ORF1ab	ORF1ab-624	aa6231-6245	NAACRKVQHMVVKAA
665	ORF1ab	ORF1ab-625	aa6241-6255	VVKAALLADKFPVLH
666	ORF1ab	ORF1ab-626	aa6251-6265	FPVLHDIGNPKAIKC
667	ORF1ab	ORF1ab-627	aa6261-6275	KAIKCVPQADVEWKF
668	ORF1ab	ORF1ab-628	aa6271-6285	VEWKFYDAQPCSDKA
669	ORF1ab	ORF1ab-629	aa6281-6295	CSDKAYKIEELFYSY
670	ORF1ab	ORF1ab-630	aa6291-6305	LFYSYATHSDKFTDG
671	ORF1ab	ORF1ab-631	aa6301-6315	KFTDGVCLFWNCNVD
672	ORF1ab	ORF1ab-632	aa6311-6325	NCNVDRYPANSIVCR
673	ORF1ab	ORF1ab-633	aa6321-6335	SIVCRFDTRVLSNLN
674	ORF1ab	ORF1ab-634	aa6331-6345	LSNLNLPGCDGGSLY
675	ORF1ab	ORF1ab-635	aa6341-6355	GGSLYVNKHAFHTPA
676	ORF1ab	ORF1ab-636	aa6351-6365	FHTPAFDKSAFVNLK
677	ORF1ab	ORF1ab-637	aa6361-6375	FVNLKQLPFFYYSDS
678	ORF1ab	ORF1ab-638	aa6371-6385	YYSDSPCESHGKQVV
679	ORF1ab	ORF1ab-639	aa6381-6395	GKQVVSDIDYVPLKS
680	ORF1ab	ORF1ab-640	aa6391-6405	VPLKSATCITRCNLG
681	ORF1ab	ORF1ab-641	aa6401-6415	RCNLGGAVCRHHANE
682	ORF1ab	ORF1ab-642	aa6411-6425	HHANEYRLYLDAYNM
683	ORF1ab	ORF1ab-643	aa6421-6435	DAYNMMISAGFSLWV
684	ORF1ab	ORF1ab-644	aa6431-6445	FSLWVYKQFDTYNLW
685	ORF1ab	ORF1ab-645	aa6441-6455	TYNLWNTFTRLQSLE
686	ORF1ab	ORF1ab-646	aa6451-6465	LQSLENVAFNVVNKG
687	ORF1ab	ORF1ab-647	aa6461-6475	VVNKGHFDGQQGEVP
688	ORF1ab	ORF1ab-648	aa6471-6485	QGEVPVSIINNTVYT
689	ORF1ab	ORF1ab-649	aa6481-6495	NTVYTKVDGVDVELF
690	ORF1ab	ORF1ab-650	aa6491-6505	DVELFENKTTLPVNV
691	ORF1ab	ORF1ab-651	aa6501-6515	LPVNVAFELWAKRNI
692	ORF1ab	ORF1ab-652	aa6511-6525	AKRNIKPVPEVKILN
693	ORF1ab	ORF1ab-653	aa6521-6535	VKILNNLGVDIAANT
694	ORF1ab	ORF1ab-654	aa6531-6545	IAANTVIWDYKRDAP
695	ORF1ab	ORF1ab-655	aa6541-6555	KRDAPAHISTIGVCS
696	ORF1ab	ORF1ab-656	aa6551-6565	IGVCSMTDIAKKPTE
697	ORF1ab	ORF1ab-657	aa6561-6575	KKPTETICAPLTVFF
698	ORF1ab	ORF1ab-658	aa6571-6585	LTVFFDGRVDGQVDL
699	ORF1ab	ORF1ab-659	aa6581-6595	GQVDLFRNARNGVLI
700	ORF1ab	ORF1ab-660	aa6591-6605	NGVLITEGSVKGLQP
701	ORF1ab	ORF1ab-661	aa6601-6615	KGLQPSVGPKQASLN
702	ORF1ab	ORF1ab-662	aa6611-6625	QASLNGVTLIGEAVK
703	ORF1ab	ORF1ab-663	aa6621-6635	GEAVKTQFNYYKKVD
704	ORF1ab	ORF1ab-664	aa6631-6645	YKKVDGVVQQLPETY
705	ORF1ab	ORF1ab-665	aa6641-6655	LPETYFTQSRNLQEF
706	ORF1ab	ORF1ab-666	aa6651-6665	NLQEFKPRSQMEIDF
707	ORF1ab	ORF1ab-667	aa6661-6675	MEIDFLELAMDEFIE
708	ORF1ab	ORF1ab-668	aa6671-6685	DEFIERYKLEGYAFE
709	ORF1ab	ORF1ab-669	aa6681-6695	GYAFEHIVYGDFSHS
710	ORF1ab	ORF1ab-670	aa6691-6705	DFSHSQLGGLHLLIG
711	ORF1ab	ORF1ab-671	aa6701-6715	HLLIGLAKRFKESPF
712	ORF1ab	ORF1ab-672	aa6711-6725	KESPFELEDFIPMDS
713	ORF1ab	ORF1ab-673	aa6721-6735	IPMDSTVKNYFITDA
714	ORF1ab	ORF1ab-674	aa6731-6745	FITDAQTGSSKCVCS
715	ORF1ab	ORF1ab-675	aa6741-6755	KCVCSVIDLLLDDFV
716	ORF1ab	ORF1ab-676	aa6751-6765	LDDFVEIIKSQDLSV
717	ORF1ab	ORF1ab-677	aa6761-6775	QDLSVVSKVVKVTID
718	ORF1ab	ORF1ab-678	aa6771-6785	KVTIDYTEISFMLWC
719	ORF1ab	ORF1ab-679	aa6781-6795	FMLWCKDGHVETFYP
720	ORF1ab	ORF1ab-680	aa6791-6805	ETFYPKLQSSQAWQP
721	ORF1ab	ORF1ab-681	aa6801-6815	QAWQPGVAMPNLYKM
722	ORF1ab	ORF1ab-682	aa6811-6825	NLYKMQRMLLEKCDL
723	ORF1ab	ORF1ab-683	aa6821-6835	EKCDLQNYGDSATLP
724	ORF1ab	ORF1ab-684	aa6831-6845	SATLPKGIMMNVAKY
725	ORF1ab	ORF1ab-685	aa6841-6855	NVAKYTQLCQYLNTL
726	ORF1ab	ORF1ab-686	aa6851-6865	YLNTLTLAVPYNMRV
727	ORF1ab	ORF1ab-687	aa6861-6875	YNMRVIHFGAGSDKG
728	ORF1ab	ORF1ab-688	aa6871-6885	GSDKGVAPGTAVLRQ
729	ORF1ab	ORF1ab-689	aa6881-6895	AVLRQWLPTGTLLVD
730	ORF1ab	ORF1ab-690	aa6891-6905	TLLVDSDLNDFVSDA
731	ORF1ab	ORF1ab-691	aa6901-6915	FVSDADSTLIGDCAT
732	ORF1ab	ORF1ab-692	aa6911-6925	GDCATVHTANKWDLI
733	ORF1ab	ORF1ab-693	aa6921-6935	KWDLIISDMYDPKTK
734	ORF1ab	ORF1ab-694	aa6931-6945	DPKTKNVTKENDSKE
735	ORF1ab	ORF1ab-695	aa6941-6955	NDSKEGFFTYICGFI
736	ORF1ab	ORF1ab-696	aa6951-6965	ICGFIQQKLALGGSV
737	ORF1ab	ORF1ab-697	aa6961-6975	LGGSVAIKITEHSWN
738	ORF1ab	ORF1ab-698	aa6971-6985	EHSWNADLYKLMGHF
739	ORF1ab	ORF1ab-699	aa6981-6995	LMGHFAWWTAFVTNV
740	ORF1ab	ORF1ab-700	aa6991-7005	FVTNVNASSSEAFLI
741	ORF1ab	ORF1ab-701	aa7001-7015	EAFLIGCNYLGKPRE
742	ORF1ab	ORF1ab-702	aa7011-7025	GKPREQIDGYVMHAN
743	ORF1ab	ORF1ab-703	aa7021-7035	VMHANYIFWRNTNPI
744	ORF1ab	ORF1ab-704	aa7031-7045	NTNPIQLSSYSLFDM
745	ORF1ab	ORF1ab-705	aa7041-7055	SLFDMSKFPLKLRGT
746	ORF1ab	ORF1ab-706	aa7051-7065	KLRGTAVMSLKEGQI
747	ORF1ab	ORF1ab-707	aa7061-7075	KEGQINDMILSLLSK
748	ORF1ab	ORF1ab-708	aa7071-7085	SLLSKGRLIIRENNR
749	ORF1ab	ORF1ab-709	aa7081-7096	RENNRVVISSDVLVNN
750	M	M-1	aa1-15	MADSNGTITVEELKK
751	M	M-2	aa11-25	EELKKLLEQWNLVIG
752	M	M-3	aa21-35	NLVIGFLFLTWICLL
753	M	M-4	aa31-45	WICLLQFAYANRNRF
754	M	M-5	aa41-55	NRNRFLYIIKLIFLW
755	M	M-6	aa51-65	LIFLWLLWPVTLACF
756	M	M-7	aa61-75	TLACFVLAAVYRINW
757	M	M-8	aa71-85	YRINWITGGIAIAMA
758	M	M-9	aa81-95	AIAMACLVGLMWLSY
759	M	M-10	aa91-105	MWLSYFIASFRLFAR
760	M	M-11	aa101-115	RLFARTRSMWSFNPE
761	M	M-12	aa111-125	SFNPETNILLNVPLH
762	M	M-13	aa121-135	NVPLHGTILTRPLLE
763	M	M-14	aa131-145	RPLLESELVIGAVIL
764	M	M-15	aa141-155	GAVILRGHLRIAGHH
765	M	M-16	aa151-165	IAGHHLGRCDIKDLP
766	M	M-17	aa161-175	IKDLPKEITVATSRT
767	M	M-18	aa171-185	ATSRTLSYYKLGASQ
768	M	M-19	aa181-195	LGASQRVAGDSGFAA
769	M	M-20	aa191-205	SGFAAYSRYRIGNYK
770	M	M-21	aa201-215	IGNYKLNTDHSSSSD
771	M	M-22	aa211-222	SSSSDNIALLVQ
772	ORF8	ORF8-1	aa1-15	MKFLVFLGIITTVAA
773	ORF8	ORF8-2	aa11-25	TTVAAFHQECSLQSC
774	ORF8	ORF8-3	aa21-35	SLQSCTQHQPYVVDD
775	ORF8	ORF8-4	aa31-45	YVVDDPCPIHFYSKW
776	ORF8	ORF8-5	aa41-55	FYSKWYIRVGARKSA
777	ORF8	ORF8-6	aa51-65	ARKSAPLIELCVDEA
778	ORF8	ORF8-7	aa61-75	CVDEAGSKSPIQYID
779	ORF8	ORF8-8	aa71-85	IQYIDIGNYTVSCLP
780	ORF8	ORF8-9	aa81-95	VSCLPFTINCQEPKL
781	ORF8	ORF8-10	aa91-105	QEPKLGSLVVRCSFY
782	ORF8	ORF8-11	aa101-115	RCSFYEDFLEYHDVR
783	ORF8	ORF8-12	aa111-121	YHDVRVVLDFI
784	N	N-1	aa1-15	MSDNGPQNQRNAPRI
785	N	N-2	aa11-25	NAPRITFGGPSDSTG
786	N	N-3	aa21-35	SDSTGSNQNGERSGA
787	N	N-4	aa31-45	ERSGARSKQRRPQGL
788	N	N-5	aa41-55	RPQGLPNNTASWFTA
789	N	N-6	aa51-65	SWFTALTQHGKEDLK
790	N	N-7	aa61-75	KEDLKFPRGQGVPIN
791	N	N-8	aa71-85	GVPINTNSSPDDQIG
792	N	N-9	aa81-95	DDQIGYYRRATRRIR
793	N	N-10	aa91-105	TRRIRGGDGKMKDLS
794	N	N-11	aa101-115	MKDLSPRWYFYYLGT
795	N	N-12	aa111-125	YYLGTGPEAGLPYGA
796	N	N-13	aa121-135	LPYGANKDGIIWVAT
797	N	N-14	aa131-145	IWVATEGALNTPKDH
798	N	N-15	aa141-155	TPKDHIGTRNPANNA
799	N	N-16	aa151-165	PANNAAIVLQLPQGT
800	N	N-17	aa161-175	LPQGTTLPKGFYAEG
801	N	N-18	aa171-185	FYAEGSRGGSQASSR
802	N	N-19	aa181-195	QASSRSSSRSRNSSR
803	N	N-20	aa191-205	RNSSRNSTPGSSRGT
804	N	N-21	aa201-215	SSRGTSPARMAGNGG
805	N	N-22	aa211-225	AGNGGDAALALLLLD
806	N	N-23	aa221-235	LLLLDRLNQLESKMS
807	N	N-24	aa231-245	ESKMSGKGQQQQGQT
808	N	N-25	aa241-255	QQGQTVTKKSAAEAS
809	N	N-26	aa251-265	AAEASKKPRQKRTAT
810	N	N-27	aa261-275	KRTATKAYNVTQAFG
811	N	N-28	aa271-285	TQAFGRRGPEQTQGN
812	N	N-29	aa281-295	QTQGNFGDQELIRQG
813	N	N-30	aa291-305	LIRQGTDYKHWPQIA
814	N	N-31	aa301-315	WPQIAQFAPSASAFF
815	N	N-32	aa311-325	ASAFFGMSRIGMEVT
816	N	N-33	aa321-335	GMEVTPSGTWLTYTG
817	N	N-34	aa331-345	LTYTGAIKLDDKDPN
818	N	N-35	aa341-355	DKDPNFKDQVILLNK
819	N	N-36	aa351-365	ILLNKHIDAYKTFPP
820	N	N-37	aa361-375	KTFPPTEPKKDKKKK
821	N	N-38	aa371-385	DKKKKADETQALPQR
822	N	N-39	aa381-395	ALPQRQKKQQTVTLL
823	N	N-40	aa391-405	TVTLLPAADLDDFSK
824	N	N-41	aa401-419	DDFSKQLQQSMSSADSTQA
825	S	S-1	aa1-15	MFVFLVLLPLVSSQC
826	S	S-2	aa11-25	VSSQCVNLTTRTQLP
827	S	S-3	aa21-35	RTQLPPAYTNSFTRG
828	S	S-4	aa31-45	SFTRGVYYPDKVFRS
829	S	S-5	aa41-55	KVFRSSVLHSTQDLF
830	S	S-6	aa51-65	TQDLFLPFFSNVTWF
831	S	S-7	aa61-75	NVTWFHAIHVSGTNG
832	S	S-8	aa71-85	SGTNGTKRFDNPVLP
833	S	S-9	aa81-95	NPVLPFNDGVYFAST
834	S	S-10	aa91-105	YFASTEKSNIIRGWI
835	S	S-11	aa101-115	IRGWIFGTTLDSKTQ
836	S	S-12	aa111-125	DSKTQSLLIVNNATN
837	S	S-13	aa121-135	NNATNVVIKVCEFQF
838	S	S-14	aa131-145	CEFQFCNDPFLGVYY
839	S	S-15	aa141-155	LGVYYHKNNKSWMES
840	S	S-16	aa151-165	SWMESEFRVYSSANN
841	S	S-17	aa161-175	SSANNCTFEYVSQPF
842	S	S-18	aa171-185	VSQPFLMDLEGKQGN
843	S	S-19	aa181-195	GKQGNFKNLREFVFK
844	S	S-20	aa191-205	EFVFKNIDGYFKIYS
845	S	S-21	aa201-215	FKIYSKHTPINLVRD
846	S	S-22	aa211-225	NLVRDLPQGFSALEP
847	S	S-23	aa221-235	SALEPLVDLPIGINI
848	S	S-24	aa231-245	IGINITRFQTLLALH
849	S	S-25	aa241-255	LLALHRSYLTPGDSS
850	S	S-26	aa251-265	PGDSSSGWTAGAAAY
851	S	S-27	aa261-275	GAAAYYVGYLQPRTF
852	S	S-28	aa271-285	QPRTFLLKYNENGTI
853	S	S-29	aa281-295	ENGTITDAVDCALDP
854	S	S-30	aa291-305	CALDPLSETKCTLKS
855	S	S-31	aa301-315	CTLKSFTVEKGIYQT
856	S	S-32	aa311-325	GIYQTSNFRVQPTES
857	S	S-33	aa321-335	QPTESIVRFPNITNL
858	S	S-34	aa331-345	NITNLCPFGEVFNAT
859	S	S-35	aa341-355	VFNATRFASVYAWNR
860	S	S-36	aa351-365	YAWNRKRISNCVADY
861	S	S-37	aa361-375	CVADYSVLYNSASFS
862	S	S-38	aa371-385	SASFSTFKCYGVSPT
863	S	S-39	aa381-395	GVSPTKLNDLCFTNV
864	S	S-40	aa391-405	CFTNVYADSFVIRGD
865	S	S-41	aa401-415	VIRGDEVRQIAPGQT
866	S	S-42	aa411-425	APGQTGKIADYNYKL
867	S	S-43	aa421-435	YNYKLPDDFTGCVIA
868	S	S-44	aa431-445	GCVIAWNSNNLDSKV
869	S	S-45	aa441-455	LDSKVGGNYNYLYRL
870	S	S-46	aa451-465	YLYRLFRKSNLKPFE
871	S	S-47	aa461-475	LKPFERDISTEIYQA
872	S	S-48	aa471-485	EIYQAGSTPCNGVEG
873	S	S-49	aa481-495	NGVEGFNCYFPLQSY
874	S	S-50	aa491-505	PLQSYGFQPTNGVGY
875	S	S-51	aa501-515	NGVGYQPYRVVVLSF
876	S	S-52	aa511-525	VVLSFELLHAPATVC
877	S	S-53	aa521-535	PATVCGPKKSTNLVK
878	S	S-54	aa531-545	TNLVKNKCVNFNFNG
879	S	S-55	aa541-555	FNFNGLTGTGVLTES
880	S	S-56	aa551-565	VLTESNKKFLPFQQF
881	S	S-57	aa561-575	PFQQFGRDIADTTDA
882	S	S-58	aa571-585	DTTDAVRDPQTLEIL
883	S	S-59	aa581-595	TLEILDITPCSFGGV
884	S	S-60	aa591-605	SFGGVSVITPGTNTS
885	S	S-61	aa601-615	GTNTSNQVAVLYQDV
886	S	S-62	aa611-625	LYQDVNCTEVPVAIH
887	S	S-63	aa621-635	PVAIHADQLTPTWRV
888	S	S-64	aa631-645	PTWRVYSTGSNVFQT
889	S	S-65	aa641-655	NVFQTRAGCLIGAEH
890	S	S-66	aa651-665	IGAEHVNNSYECDIP
891	S	S-67	aa661-675	ECDIPIGAGICASYQ
892	S	S-68	aa671-685	CASYQTQTNSPRRAR
893	S	S-69	aa681-695	PRRARSVASQSIIAY
894	S	S-70	aa691-705	SIIAYTMSLGAENSV
895	S	S-71	aa701-715	AENSVAYSNNSIAIP
896	S	S-72	aa711-725	SIAIPTNFTISVTTE
897	S	S-73	aa721-735	SVTTEILPVSMTKTS
898	S	S-74	aa731-745	MTKTSVDCTMYICGD
899	S	S-75	aa741-755	YICGDSTECSNLLLQ
900	S	S-76	aa751-765	NLLLQYGSFCTQLNR
901	S	S-77	aa761-775	TQLNRALTGIAVEQD
902	S	S-78	aa771-785	AVEQDKNTQEVFAQV
903	S	S-79	aa781-795	VFAQVKQIYKTPPIK
904	S	S-80	aa791-805	TPPIKDFGGFNFSQI
905	S	S-81	aa801-815	NFSQILPDPSKPSKR
906	S	S-82	aa811-825	KPSKRSFIEDLLFNK
907	S	S-83	aa821-835	LLFNKVTLADAGFIK
908	S	S-84	aa831-845	AGFIKQYGDCLGDIA
909	S	S-85	aa841-855	LGDIAARDLICAQKF
910	S	S-86	aa851-865	CAQKFNGLTVLPPLL
911	S	S-87	aa861-875	LPPLLTDEMIAQYTS
912	S	S-88	aa871-885	AQYTSALLAGTITSG
913	S	S-89	aa881-895	TITSGWTFGAGAALQ
914	S	S-90	aa891-905	GAALQIPFAMQMAYR
915	S	S-91	aa901-915	QMAYRFNGIGVTQNV
916	S	S-92	aa911-925	VTQNVLYENQKLIAN
917	S	S-93	aa921-935	KLIANQFNSAIGKIQ
918	S	S-94	aa931-945	IGKIQDSLSSTASAL
919	S	S-95	aa941-955	TASALGKLQDVVNQN
920	S	S-96	aa951-965	VVNQNAQALNTLVKQ
921	S	S-97	aa961-975	TLVKQLSSNFGAISS
922	S	S-98	aa971-985	GAISSVLNDILSRLD
923	S	S-99	aa981-995	LSRLDKVEAEVQIDR
924	S	S-100	aa991-1005	VQIDRLITGRLQSLQ
925	S	S-101	aa1001-1015	LQSLQTYVTQQLIRA
926	S	S-102	aa1011-1025	QLIRAAEIRASANLA
927	S	S-103	aa1021-1035	SANLAATKMSECVLG
928	S	S-104	aa1031-1045	ECVLGQSKRVDFCGK
929	S	S-105	aa1041-1055	DFCGKGYHLMSFPQS
930	S	S-106	aa1051-1065	SFPQSAPHGVVFLHV
931	S	S-107	aa1061-1075	VFLHVTYVPAQEKNF
932	S	S-108	aa1071-1085	QEKNFTTAPAICHDG
933	S	S-109	aa1081-1095	ICHDGKAHFPREGVF
934	S	S-110	aa1091-1105	REGVFVSNGTHWFVT
935	S	S-111	aa1101-1115	HWFVTQRNFYEPQII
936	S	S-112	aa1111-1125	EPQIITTDNTFVSGN
937	S	S-113	aa1121-1135	FVSGNCDVVIGIVNN
938	S	S-114	aa1131-1145	GIVNNTVYDPLQPEL
939	S	S-115	aa1141-1155	LQPELDSFKEELDKY
940	S	S-116	aa1151-1165	ELDKYFKNHTSPDVD
941	S	S-117	aa1161-1175	SPDVDLGDISGINAS
942	S	S-118	aa1171-1185	GINASVVNIQKEIDR
943	S	S-119	aa1181-1195	KEIDRLNEVAKNLNE
944	S	S-120	aa1191-1205	KNLNESLIDLQELGK
945	S	S-121	aa1201-1215	QELGKYEQYIKWPWY
946	S	S-122	aa1211-1225	KWPWYIWLGFIAGLI
947	S	S-123	aa1221-1235	IAGLIAIVMVTIMLC
948	S	S-124	aa1231-1245	TIMLCCMTSCCSCLK
949	S	S-125	aa1241-1255	CSCLKGCCSCGSCCK
950	S	S-126	aa1251-1265	GSCCKFDEDDSEPVL
951	S	S-127	aa1261-1273	SEPVLKGVKLHYT
952	ORF10	ORF10-1	aa1-15	MGYINVFAFPFTIYS
953	ORF10	ORF10-2	aa11-25	FTIYSLLLCRMNSRN
954	ORF10	ORF10-3	aa21-38	MNSRNYIAQVDVVNFNLT
955	ORF7a	ORF7a-1	aa1-15	MKIILFLALITLATC
956	ORF7a	ORF7a-2	aa11-25	TLATCELYHYQECVR
957	ORF7a	ORF7a-3	aa21-35	QECVRGTTVLLKEPC
958	ORF7a	ORF7a-4	aa31-45	LKEPCSSGTYEGNSP
959	ORF7a	ORF7a-5	aa41-55	EGNSPFHPLADNKFA
960	ORF7a	ORF7a-6	aa51-65	DNKFALTCFSTQFAF
961	ORF7a	ORF7a-7	aa61-75	TQFAFACPDGVKHVY
962	ORF7a	ORF7a-8	aa71-85	VKHVYQLRARSVSPK
963	ORF7a	ORF7a-9	aa81-95	SVSPKLFIRQEEVQE
964	ORF7a	ORF7a-10	aa91-105	EEVQELYSPIFLIVA
965	ORF7a	ORF7a-11	aa101-115	FLIVAAIVFITLCFT
966	ORF7a	ORF7a-12	aa111-121	TLCFTLKRKTE
