# Supplementary material for: Dynamic landscape mapping of humoral immunity to SARS-CoV-2 identifies non-structural protein antibodies associated with the survival of critical COVID-19 patients
Source: Signal Transduct Target Ther. 2021 Aug 17;6:304. doi: 10.1038/s41392-021-00718-w (PMC8368053; doi:10.1038/s41392-021-00718-w)
Supplement: Supplementary file 3 — Supplementary Table 7 [file 41392_2021_718_MOESM3_ESM.xlsx]

## Sheet: IgM
IgM
No. of epitope	Epitope	Peptide ID	Non-survival	Non-survival	Non-survival	Non-survival	Non-survival	Non-survival	Non-survival	Non-survival	Non-survival	Non-survival	Non-survival	Non-survival	Non-survival	Non-survival	Non-survival	Non-survival	Non-survival	Non-survival	Non-survival	Non-survival	Non-survival	Non-survival	Non-survival	Non-survival	Non-survival	Non-survival	Non-survival	Non-survival	Non-survival	Non-survival	Non-survival	Non-survival	Non-survival	Non-survival	Non-survival	Non-survival	Non-survival	Non-survival	Non-survival	Non-survival	Non-survival	Non-survival	Non-survival	Non-survival	Non-survival	Non-survival	Non-survival
1	nsp3_298-302	ORF1ab-112	-0.479432	0.231144	-0.0157241	-0.0299013	-0.112365	3.8329	0.376838	0.31379	0.112965	-0.130873	-0.078432	0.614683	0.181818	1.10445	-0.198717	-0.760423	-0.0778649	-0.850496	-0.638209	-0.102771	-0.277248	0.0375106	-0.318585	-0.240297	-0.134521	-0.537346	-0.108831	-0.722668	0.121848	0.498302	3.21028	0.508121	-0.157012	0.0813367	-0.0354693	2.33281	0.422441	0.1306	-0.0862202	0.224681	-0.0812455	0.241779	-0.260037	-0.165498	0.604553	0.122254	-0.179347
2	nsp3_928-932	ORF1ab-175	-0.466215	0.0944055	0.146838	0.129626	-0.00747406	2.02461	0.115234	-0.0542306	0.00857	-0.461108	-0.159927	0.59252	0.138964	0.886501	-0.165001	-0.214343	-0.097826	-0.719085	-0.634752	-0.00742866	-0.336821	-0.121167	-0.341424	-0.297947	-0.143111	-0.47164	-0.214313	-0.454037	1.21133	1.64702	3.61895	0.508121	-0.278447	-0.200147	-0.0459771	1.80951	0.190931	0.0483635	-0.102202	0.0754997	-0.0713425	-0.0372108	-0.33138	0.0318281	-0.278117	-0.0999811	-0.299364
3	nsp3_1618-1622	ORF1ab-244	-0.287716	0.010207	0.107496	0.00889845	-0.0377113	3.50213	0.136715	0.84699	0.880074	0.143412	0.0492197	0.404451	1.06226	0.60853	-0.165001	-0.0523776	-0.0688923	-0.281278	-0.234946	0.67427	0.412704	0.529939	-0.161254	-0.192916	-0.0197728	-0.129192	0.155252	0.653944	0.963207	1.79917	0.894217	0.508121	0.0252382	0.406126	0.00650186	3.05654	-0.0537297	-0.072954	-0.0702384	-0.0657201	0.647764	0.0158229	-0.120232	-0.0957085	0.13834	0.127702	0.0271953
4	nsp3_1918-1922	ORF1ab-274	-0.0694422	-0.0524891	0.731982	0.267358	0.12885	0.603582	-0.0425439	0.820962	1.03894	-0.301883	-0.151869	10.485	0.162816	0.2525	-0.140813	-0.544078	-0.047638	-0.496563	-0.48079	-0.183484	0.102771	-0.108553	0.199915	-0.254578	-0.140247	-0.390806	0.0643234	0.203765	0.545002	1.10316	1.2871	0.508121	-0.15737	-0.127316	-0.0353147	0.199832	-0.0378353	-0.0469643	-0.0974836	-0.079555	-0.0530602	0.0320175	-0.134461	-0.0288207	-0.202073	0.771443	-0.0573249
5	nsp4_133-137	ORF1ab-290	0.713305	0.493676	0.0611634	-0.0428861	-0.0182365	1.05875	0.246345	0.290131	0.163151	0.283974	-0.0643892	0.868512	2.96815	-0.0380938	-0.160603	3.63431	-0.0378508	2.04451	1.93611	1.26244	1.0324	0.60562	0.062998	-0.141091	-0.0907117	0.0925356	0.236414	0.462802	1.24731	1.79917	0.294729	0.508121	-0.00788584	0.484863	0.104751	0.371317	7.34664	6.43213	1.91866	9.77999	0.699183	0.0158388	-0.0401826	0.329704	0.379426	0.983169	0.89499
6	nsp5_103-107	ORF1ab-337	2.13882	1.12623	0.925699	0.314814	0.343756	3.97919	0.82116	0.74202	0.8822	0.418321	-0.0502313	1.34571	2.24358	2.13029	0.204408	2.37511	0.776014	0.621611	-0.37138	0.344681	0.335751	0.647497	0.363511	0.0419306	0.165055	0.355219	0.913987	3.06547	1.10077	1.79917	5.0932	0.508121	0.206112	2.48478	0.376608	4.0608	1.85549	0.770353	0.454725	1.28096	0.891148	0.125277	0.319019	0.483938	0.496214	0.556474	0.594477
7	nsp5_123-127	ORF1ab-339	-0.0646147	-0.126546	0.208747	0.0262115	0.0446296	0.0986491	-0.0395809	0.350208	0.400611	0.499901	-0.0344619	-0.120994	0.218107	0.752024	-0.159137	0.44263	-0.0603907	0.913076	1.16007	0.0916947	-0.00589356	-0.0162227	0.0893898	-0.180278	-0.0787573	0.18033	0.428438	0.204011	0.000118321	0.641453	-0.205107	0.508121	0.658716	1.07342	0.176731	-0.349267	-0.0923305	-0.0798393	-0.061106	-0.0518853	1.13568	0.108937	0.122758	0.85494	2.92792	5.08484	2.37532
8	nsp7_77-81	ORF1ab-394	0.230881	-0.0300427	-0.00454051	-0.0860142	0.0415546	-0.288773	-0.154396	-0.0898426	-0.188166	0.300374	-0.081655	-0.195966	0.409794	-0.096831	0.0475558	0.29595	-0.118494	0.249242	0.216068	20.9561	24.9304	14.9451	0.10451	-0.154825	0.0691335	0.542805	0.157005	0.0327957	-0.0131715	-0.222744	-0.1465	0.508121	0.272098	0.122673	0.00953084	-0.383739	-0.112955	-0.112132	-0.0682597	-0.0723765	-0.181037	0.178107	0.191074	0.0386475	-0.0689496	-0.0137079	-0.0302539
9	nsp8_54-58	ORF1ab-400	0.432648	-0.0766972	-0.032899	-0.129297	-0.0863983	-0.0494576	0.584864	-0.0105386	-0.0494065	0.333185	-0.0921296	-0.201347	0.23903	-0.180557	-0.138614	0.296317	3.92336	0.379205	0.179853	-0.0373465	-0.0733985	-0.0843353	0.0991105	-0.18127	-0.157141	0.0973301	2.78496	-0.148506	0.324588	1.59261	-0.0131053	0.508121	0.614925	0.1148	-0.0725794	4.0608	0.316005	0.0757109	0.00236447	0.0388243	-0.194368	-0.0358143	0.0251548	0.0454669	0.356707	0.147681	0.0531998
10	nsp10_33-37	ORF1ab-429	-0.027632	-0.145712	-0.0538683	-0.0524701	-0.0158448	4.4984	-0.165507	-0.176792	-0.196872	0.28093	-0.0519578	-0.192774	0.0606227	-0.105848	-0.0132793	-0.352718	0.914742	-0.0235597	0.551001	-0.146333	-0.0385637	-0.0979578	0.0714104	2.15106	-0.114835	0.303684	-0.0251618	3.27507	-0.476478	-0.782232	-0.475844	0.508121	-0.0212319	-0.0938526	-0.0470769	-0.331437	0.0806161	0.030229	-0.00235396	0.0582714	0.140809	0.0931677	0.145335	-0.0545022	0.0908358	0.459692	0.250689
11	nsp12_264-268	ORF1ab-466	0.532645	0.346943	0.37131	0.193932	0.0883625	1.34252	0.273012	3.40207	3.08021	0.0714937	14.6011	0.501404	2.84035	1.09543	-0.0323361	0.0700515	0.426504	0.445482	0.29386	-0.0189355	0.0895061	0.254966	0.313306	-0.148783	-0.0796879	-0.0587904	0.0654445	0.827127	0.937688	1.79917	1.30308	0.508121	0.0102505	0.427778	0.024715	1.03607	0.0406908	0.00899111	-0.00905108	0.0418262	0.694232	0.378637	0.386362	0.138326	0.110739	0.288054	0.104286
12	nsp12_384-388	ORF1ab-478	-0.0592058	-0.0256647	-0.154321	-0.0243364	-0.0747817	0.282395	17.8582	-0.0596682	-0.0194307	0.296442	-0.108244	-0.0933578	0.364706	0.102566	0.104726	-0.0240852	0.0485662	0.360541	0.412765	-0.107374	-0.0676816	-0.0608743	0.0204499	1.07869	-0.142466	0.0795656	1.24243	0.224921	-0.463188	0.988336	0.168438	0.508121	-0.0194859	-0.00133688	-0.0450367	-0.219247	-0.044458	-0.0831365	-0.0303601	-0.12615	2.3465	0.0232629	0.0262237	-0.100787	0.132519	0.0611487	0.0406272
13	nsp12_534-538	ORF1ab-493	0.403725	0.0450878	-0.0223145	-0.169797	-0.10314	2.27628	-0.0210624	0.719436	0.963387	0.342448	-0.159006	-0.103026	0.49756	0.0397071	0.129647	0.144273	0.693699	3.97392	1.70287	1.48912	1.73672	0.642703	0.36713	0.215266	-0.121063	-0.068581	-0.027642	1.17866	8.61617	1.79917	0.882377	0.508121	-0.0396143	-0.0623579	-0.056671	2.89925	-0.0956418	-0.0866276	-0.068412	-0.244529	18.227	-0.0154208	0.0118732	4.29379	12.5759	4.68902	1.56995
14	nsp12_604-608	ORF1ab-500	0.572919	0.0722878	0.162016	-0.0699378	-0.0231906	0.669668	0.0359747	0.173886	0.189482	0.386499	-0.165452	-0.0448356	0.633163	0.353487	0.281368	0.15243	-0.0606209	0.36694	0.298784	0.0811741	0.100567	0.0448264	0.0878036	-0.134377	0.0598992	0.111743	0.0300636	0.330455	0.273762	1.36252	0.690178	0.508121	-0.0666843	0.0596841	-0.0178716	0.332964	12.0816	12.458	8.52446	11.2161	0.281736	0.0227106	0.0771322	0.117143	0.0760026	-0.0868779	-0.0515761
15	nsp12_704-708	ORF1ab-510	1.22512	0.272549	0.646707	0.419465	0.084775	2.33555	1.08116	0.226892	0.368677	0.516863	0.472001	1.37097	2.40504	1.7387	-0.134217	0.599304	-0.0206549	0.454928	0.199405	0.738544	0.394134	0.374037	0.128468	-0.0702643	-0.0856293	0.19262	0.173264	0.413357	0.885094	1.08483	1.17679	0.508121	0.154302	3.05365	0.228843	0.227487	1.75341	0.302248	0.115607	0.511689	0.569683	0.649232	0.777586	0.419371	0.356144	1.46721	1.06783
16	nsp12_914-918	ORF1ab-531	0.518653	0.145349	0.250686	0.055891	0.139954	0.381283	-0.0121735	0.978679	0.942832	0.470364	-0.137021	0.0194654	0.907767	0.972031	0.0255672	0.797571	0.00468837	1.91736	2.04328	0.148407	0.0436924	-0.0346383	0.247671	0.681898	-0.0452564	0.336565	0.737941	1.9912	-0.169115	-0.640945	0.408786	0.508121	0.038913	0.0931472	-0.00609598	-0.313782	0.0289592	-0.0657777	0.0142366	-0.233174	0.789834	0.209437	0.210559	-0.0282403	0.116935	-0.0584661	-0.109106
17	nsp13_162-166	ORF1ab-549	0.299704	-0.0574401	0.00604401	-0.112138	-0.0682901	-0.18152	-0.0447661	-0.0780995	-0.082834	0.310875	-0.137711	-0.136681	0.277956	-0.0628252	-0.00448386	0.487163	-0.0720056	0.418514	0.132582	1.21197	2.13534	0.510515	0.0307687	-0.183877	-0.138672	0.0458335	-0.100032	-0.179502	-0.263416	-0.072393	-0.159129	0.508121	-0.13371	-0.166684	-0.0503967	-0.36881	11.7279	12.458	6.81943	10.3479	0.140047	-0.0493967	-0.0439773	-0.0294011	0.0675534	-0.191963	0.0180256
18	nsp13_242-246	ORF1ab-557	5.95202	2.2955	-0.0764353	-0.0651457	-0.0385654	-0.137067	0.256715	-0.095715	-0.0785736	0.147051	0.240985	-0.188031	0.188321	-0.23002	-0.0587224	0.240835	-0.129032	0.0781409	0.0401265	0.137558	0.0246468	-0.0015911	0.00943534	-0.171486	-0.201952	0.165148	-0.0678169	-0.084546	0.253332	-0.198293	-0.308508	0.508121	-0.0675803	-0.0367684	-0.0422888	-0.343289	0.226031	-0.00710697	-0.00692018	0.154202	0.215843	-0.0552829	-0.0290028	0.0963945	0.545595	2.10433	1.21965
19	nsp13_582-586	ORF1ab-591	0.232865	-0.0612981	0.0140323	-0.0929703	0.0731585	-0.331729	2.10264	-0.0243246	0.059691	0.304597	-0.193652	-0.168968	0.90273	-0.0970886	0.0702774	7.63141	13.4925	1.09964	1.01006	0.165996	0.138406	0.0117792	0.0783547	0.21215	0.000771556	0.65677	1.07035	0.238943	-0.0112629	0.688898	-0.215368	0.508121	-0.0846267	0.0163789	-0.0511042	1.79133	0.554611	0.783542	0.194298	-0.168959	0.353342	0.0682746	0.11265	0.774414	0.849207	0.542592	0.356772
20	nsp14_431-435	ORF1ab-636	1.62938	1.34997	2.68552	0.638815	0.550462	1.06946	0.205138	0.297182	0.650068	0.452408	-0.133913	0.428438	1.6149	0.597195	0.465339	0.727906	0.308052	1.15662	0.754947	0.342873	0.194035	0.333926	17.1226	8.92427	-0.0254995	-0.0823643	0.609898	3.62586	0.496791	1.3412	1.51462	0.508121	0.0813922	0.786031	-0.00209559	3.32735	0.454703	0.159499	0.0739019	0.234209	0.616532	0.128022	0.380513	0.314469	0.819728	0.49005	0.280743
21	ORF7a_116-121	ORF7a-12	-0.737123			-0.246005			-0.20929			-0.232584	-0.0617418	0.363481	-1.81731		-0.191387	-0.876018	-0.271876	-0.856438	-1.01556		-0.56237	0.63236	-0.646887	1.74468	0.367564		0.384182	-0.853294	1.08854	1.79917		-0.96676	-0.0795748		-0.0487503	2.37403		0.791882	0.398408		-0.172767		-0.570777	0.305618			-0.131814
[truncated: 55 more columns]

## Sheet: IgG
IgG
No. of epitope	Epitope	Peptide ID	Non-survival	Non-survival	Non-survival	Non-survival	Non-survival	Non-survival	Non-survival	Non-survival	Non-survival	Non-survival	Non-survival	Non-survival	Non-survival	Non-survival	Non-survival	Non-survival	Non-survival	Non-survival	Non-survival	Non-survival	Non-survival	Non-survival	Non-survival	Non-survival	Non-survival	Non-survival	Non-survival	Non-survival	Non-survival	Non-survival	Non-survival	Non-survival	Non-survival	Non-survival	Non-survival	Non-survival	Non-survival	Non-survival	Non-survival	Non-survival	Non-survival	Non-survival	Non-survival	Non-survival	Non-survival	Non-survival	Non-survival
1	N_36-40	N-4	-0.106244	-0.149309	-0.18811	-0.18757	-0.154576	-0.0633592	1.08161	-0.192325	-0.14924	0.428864	-0.136208	2.18422	3.83699	-0.166815	-0.145497	-0.139275	0.305983	2.4287	2.31737	5.01173	4.94374	2.86456	-0.130622	-0.0874628	-0.0683006	0.0760468	-0.15441	-0.161177	-0.18184	-0.186566	0.237904	-0.138312	-0.11248	-0.159718	-0.178452	-0.240569	1.37738	0.934814	0.362913	1.86753	-0.237701	-0.191344	-0.148935	-0.13347	-0.142579	-0.122854	-0.176857
2	N_66-70	N-7	-0.135252	-0.154635	-0.219417	-0.146594	-0.185071	-0.181107	-0.135099	-0.190979	-0.222016	0.363842	-0.165351	-0.218724	-0.133045	-0.167174	-0.133759	-0.0672905	-0.136749	3.4025	1.00128	-0.0445014	-0.0513731	-0.0929707	-0.130368	-0.107818	0.831158	7.09476	0.107084	0.986068	1.05525	-0.275195	-0.153067	-0.147671	9.57883	9.29658	7.33352	-0.273211	0.429396	-0.015978	-0.0542316	0.0546946	-0.222703	-0.187281	-0.145172	0.389892	0.111007	0.185259	-0.0358807
3	N_96-100	N-10	0.282631	-0.0723528	-0.146521	-0.130631	-0.13345	-0.09737	-0.103465	-0.128669	-0.0889669	0.267507	-0.16095	-0.0286654	-0.16518	0.0416969	-0.00142822	-0.0244566	0.832736	1.0796	0.215633	0.11119	0.126097	0.164442	-0.0566534	-0.140208	6.23985	6.27284	1.11775	0.115617	5.48902	2.6922	1.32692	0.331845	-0.13608	-0.122946	-0.147617	0.200913	0.60607	0.141098	0.141889	1.27856	-0.17333	-0.149198	-0.0945002	0.383459	0.0960898	0.201997	-0.0133803
4	N_226-250	N-23	2.56226	0.534084	1.04333	0.0710427	-0.0397699	0.167321	-0.0979252	-0.138704	-0.124991	0.188231	0.00575486	8.99082	-0.00983863	-0.134579	0.18616	0.741369	2.17247	6.91926	3.61479	0.475287	0.366856	0.0570199	6.75716	2.59924	6.23985	8.06335	0.180338	1.83409	0.024825	1.59206	1.36811	0.940223	0.467033	-0.0917195	-0.131347	6.12487	2.01874	0.37308	0.0554834	0.204862	4.00475	8.63475	7.7537	1.19063	0.213703	0.173664	0.0196077
		N-24	3.91611	2.63162	0.0853454	-0.125001	-0.115102	0.136036	0.0167534	0.000654684	-0.0300695	0.353354	-0.150419	4.66898	13.5079	0.572083	0.10953	-0.161457	3.05298	8.13019	4.48304	2.62526	2.00927	1.22552	0.220356	0.122289	6.23985	-0.0759262	7.09515	11.0756	4.73488	-0.361966	-0.178328	-0.610585	0.680282	-0.104342	-0.117594	1.51086	7.64775	3.62225	2.24849	6.39378	-0.184788	1.23258	1.29148	-0.151567	-0.147005	-0.142023	-0.168694
		N-25	0.912389	0.416291	0.051007	-0.166904	-0.202127	-0.115259	-0.141282	-0.194263	-0.237322	-0.180204	-0.150563	-0.0318952	0.31005	-0.151835	1.73216	0.390284	7.57326	8.13019	7.31743	-0.032063	0.0397795	-0.0592585	0.24077	0.278707	0.398072	-0.124656	0.170796	0.510161	0.0509166	-0.321346	-0.146468	-0.34818	4.20518	5.18348	1.84815	0.168581	0.170285	0.0216099	-0.00890302	0.167579	-0.201525	-0.162459	-0.140722	0.248716	0.16551	1.49897	0.242078
5	N_376-390	N-38	-0.143749	-0.156724	0.545586	0.252478	0.356981	-0.160281	-0.123782	0.8537	0.447785	0.219518	-0.150419	0.121846	0.708993	-0.161901	-0.093783	10.8406	-0.0928577	0.633997	0.465644	-0.13927	-0.13821	-0.215677	0.0558202	1.42094	-0.0614399	6.07388	-0.289744	-0.0871792	-0.130551	-0.265403	-0.156481	-0.525011	-0.0322941	-0.164752	-0.173017	-0.0219218	-0.0970391	-0.137281	-0.155215	-0.160718	4.31238	-0.16471	-0.117258	10.9779	10.5185	11.8717	9.13625
		N-39	0.0750249	-0.0151269	-0.172292	-0.154219	-0.159745	-0.0978332	0.030313	2.21195	2.25096	1.60622	-0.153737	0.124789	-0.174351	-0.178678	-0.0563538	2.24107	6.33209	-0.0338622	0.182761	-0.0461936	-0.0247659	-0.142539	0.182942	1.08641	6.23985	-0.150018	0.450232	0.408483	0.470896	5.23888	0.39493	-0.284723	9.57883	2.29194	1.05699	-0.0926334	0.131896	-0.0879262	-0.11672	0.0607013	-0.131811	-0.0666709	0.00395559	-0.13064	-0.135858	-0.16671	-0.169143
6	nsp1_126-130	ORF1ab-13	-0.139513	-0.154659	-0.220735	-0.17118	-0.230683	-0.151023	-0.172687	-0.0725924	0.0981845	0.271171	-0.141113	-0.216787	-0.147199	-0.0982694	0.105876	-0.00711903	-0.148238	-0.200278	-0.221615	-0.130131	-0.0274965		-0.138784	-0.0619624	-0.147681	-0.24004	-0.18581	-0.0772459	-0.194411	0.495271	-0.174763	0.805845		-0.171464	-0.170614	-0.161794	-0.21902	-0.15463	-0.129779	-0.206442	-0.141531	-0.163561	-0.168005	-0.162031	-0.145529	-0.1121	0.291014
7	nsp2_106-110	ORF1ab-29	4.79634	2.92981	-0.026238	-0.067136	-0.172343	-0.141131	-0.150137	-0.126414	-0.116672	-0.701606	-0.0689054	-0.201786	-0.0384351	-0.0445837	0.0278064	0.347195	-0.0577756	8.13019	2.49929	-0.112701	-0.1096		-0.0975773	-0.0246857	-0.170906	-0.0598923	0.0153661	-0.0997912	-0.228604	0.155259	-0.0680306	0.260867		-0.142499	-0.12051	-0.0663491	-0.0197135	-0.0485228	0.113796	0.31319	-0.0246328	-0.124763	-0.144644	-0.141361	-0.11586	0.330666	0.216416
8	nsp2_446-450	ORF1ab-63	-0.0779783	-0.0777904	-0.110338	-0.0972802	-0.105023	0.513752	-0.15929	1.70607	1.94811	0.0581737	-0.112187	0.0163373	0.0648273	0.0353457	-0.145387	-0.106215	-0.193309	0.774949	0.414893	-0.123701	0.102569		-0.0726339	0.0805419	0.891684	0.0155113	-0.113296	-0.113966	0.279204	0.716142	-0.070989	2.96186	0.058893	-0.0920113	-0.105989	0.555246	-0.113648	-0.142526	-0.121655	-0.141041	-0.0447166	-0.0256506	-0.105901	-0.115115	-0.0625035	2.81025	1.33763
9	nsp3_708-712	ORF1ab-153	-0.143132	-0.13442	-0.108294	-0.10177	-0.113228	0.115973	-0.121639	-0.0359613	-0.0287305	-0.342177	-0.143421	-0.120106	-0.0336858	-0.0390713	-0.111722	-0.14293	-0.186669	-0.220894	-0.220972	0.0322442	0.100145	0.357573	-0.12575	-0.230603	-0.0898482	-0.180468	-0.153751	-0.130707	-0.0552376	0.500303	-0.0329843	1.08145	-0.140749	-0.0688831	-0.131931	0.161758	-0.10799	-0.132373	-0.146711	-0.170453	-0.110568	-0.106159	-0.178127	-0.147022	-0.109959	-0.104994	-0.165753
10	nsp3_828-837	ORF1ab-165	-0.11691	-0.114926	-0.0766582	-0.0925769	0.0260646	0.491986	-0.0849328	0.0771174	0.178769	-0.112927	-0.163547	-0.000314388	0.142665	0.050325	-0.0921219	-0.131966	-0.186023	-0.230265	-0.212333	1.74468	1.38564	2.08304	-0.0616974	-0.128355	0.156577	0.376819	-0.23245	-0.127917	0.119302	0.781424	0.398116	1.21951	-0.0591262	-0.0405748	-0.0999101	0.199439	-0.131169	-0.149721	-0.143143	-0.122555	-0.126468	-0.0641309	-0.1095	-0.126265	-0.11086	-0.121825	-0.159816
11	nsp3_1368-1372	ORF1ab-219	-0.127265	-0.135843	0.0981976	-0.0884436	0.0625675	0.18507	-0.114496	0.161148	0.387019	-0.268099	-0.160229	2.70365	0.0272358	0.0176103	-0.052921	0.000274915	-0.175946	-0.210359	-0.170813	-0.108385	0.00475015	0.304004	-0.0947764	-0.185987	0.168621	0.284367	2.10949	-0.0664196	0.140477	1.88107	-0.0469421	0.688459	-0.0921033	-0.0575744	-0.0730858	3.32703	-0.0245806	-0.119799	-0.126363	-0.103551	-0.129751	-0.0221393	-0.0495325	-0.121377	-0.125859	-0.112194	-0.163642
12	nsp4_443-447	ORF1ab-321	4.19488	2.32027	5.27876	3.16307	8.11873	2.04897	6.73556	2.66265	3.10424	2.3634	2.62983	8.99082	5.01436	15.3784	3.24693	3.0923	2.78465	1.98775	2.5443	3.27197	4.67021	9.25144	3.18489	4.81276	1.80837	1.13227	3.45348	5.6044	6.82914	5.23888	4.54375	4.19611	3.30777	2.35228	2.69564	4.74762	4.23745	3.78907	1.18915	5.71182	6.53692	2.229	4.92173	4.29384	3.29074	6.31339	4.39546
13	nsp6_7-11	ORF1ab-358	0.758577	0.283955	1.03199	0.477954	1.09369	1.6561	0.685796	0.384478	0.45525	0.610352	0.261042	1.29572	0.739104	5.8968	0.392242	0.457765	0.452826	0.418982	0.610193	0.719485	0.746985	2.66371	0.861195	0.459579	0.17477	-0.053682	0.35033	0.358928	0.569005	0.842762	0.96265	0.542159	0.459648	0.497575	0.331721	0.728303	0.82594	0.415375	0.323279	0.561329	1.5029	0.324942	0.986342	0.187649	0.365493	0.351799	0.277164
14	nsp9_56-60	ORF1ab-420	-0.134444	-0.143659	-0.155353	-0.141178	-0.124405	-0.0857365	-0.120845	0.131564	0.155511	0.110035	-0.155757	-0.0807019	-0.145477	-0.117203	-0.0725215	-0.119813	-0.18262	-0.200019	-0.162131	-0.151285	-0.117487	-0.103399	-0.12405	-0.28356	-0.104179	-0.23822	-0.0541119	-0.064299	-0.0850166	-0.0458009	-0.0824436	0.749353	-0.134189	-0.139216	-0.147405	0.0384001	-0.174243	-0.183678	-0.152633	-0.17967	-0.216459	-0.156025	-0.119457	2.30751	0.884712	11.8717	9.13625
15	nsp13_172-176	ORF1ab-550	-0.0816279	-0.112002	-0.188044	-0.173532	-0.142236	-0.14055	-0.141182	-0.139027	-0.0978228	0.086085	-0.165856	-0.101875	-0.145995	0.0692588	-0.0025356	-0.148369	-0.191272	-0.218955	-0.231155	-0.156193	-0.109449	-0.0789716	-0.132286	-0.29713	0.119529	0.0521636	-0.0622436	-0.19466	-0.0721663	-0.119651	-0.154888	-0.3001	-0.155762	-0.15731	-0.162781	-0.135355	-0.207643	-0.194907	-0.166756	-0.163773	-0.191869	-0.148408	-0.0574745	-0.161688	-0.14053	-0.171572	-0.141738
16	nsp13_322-326	ORF1ab-565	11.4218	5.7251	0.0578615	-0.0748324	-0.0641267	0.528401	-0.128682	0.00221515	0.0349178	0.463124	-0.139526	-0.109842	0.0705491	-0.082691	0.184832	0.0618061	0.04007	-0.180566	-0.120165	-0.124124	0.0167895	0.014594	-0.059457	-0.23154	-0.0901023	-0.152941	-0.158314	-0.0399679	-0.00607144	0.43153	0.0694238	0.527339	-0.0812929	-0.0750847	-0.117884	0.965481	-0.0693577	-0.150595	-0.122187	-0.104845	-0.115654	-0.0862852	-0.0498236	-0.129439	-0.117089	-0.155676	-0.17029
17	nsp13_462-466	ORF1ab-579	-0.0872529	-0.123309	-0.0389584	-0.14296	0.00164317	0.0403518	-0.130766	-0.0389212	0.195714	-0.194694	-0.148832	-0.0237129	-0.176539	0.00143264	-0.0762865	-0.137066	-0.180332	-0.175008	-0.191376	-0.0727627	-0.0121127	0.299719	-0.127877	0.836906	0.000865072	-0.229687	-0.0624138	-0.00246676	-0.0722222	-0.171515	-0.112559	-0.466847	-0.137021	-0.12032	-0.138699	-0.232893	-0.148387	-0.176819	-0.155519	-0.0962497	-0.159362	-0.115073	-0.113806	-0.133041	-0.106188	-0.166055	-0.169301
18	nsp13_502-506	ORF1ab-583	-0.0232715	-0.0545273	0.116586	-0.0595822	0.331655	-0.0851438	-0.0220364	0.288444	0.47195	0.0755419	0.897855	0.11352	-0.0293407	0.0739323	1.59928	-0.0769791	-0.0901155	-0.140433	-0.10635	-0.00837088	0.0624108	0.30129	-0.0435761	0.473547	0.37312	-0.0928908	0.109771	0.104903	0.099524	0.478406	-0.0307085	-0.0413721	-0.0342191	0.00115808	-0.0738105	0.16765	-0.00565984	-0.113881	-0.130842	0.0595621	-0.0208349	-0.0266422	0.0785512	-0.0597945	-0.0507831	0.0151658	-0.126806
19	ORF3a_176-180	ORF3a-18	3.58385	6.51269	8.30199	4.16531	8.11873	3.61908	0.973453	1.9678	1.95105	-0.66614	3.9784	1.59388	9.46631	0.710012		0.913385	6.3926	4.28098	5.15608	2.74008	1.98256		1.92759	3.86798	6.23985	6.08514	4.13202		6.82914	5.23888	4.51135	2.4073		0.978014	1.65999	3.99243	7.64775	7.46912	6.53353	6.39378	2.61173	2.30506	1.49802	10.011	3.88487	-0.277331	6.1259
20	ORF3a_216-220	ORF3a-22	1.91384	3.84872	8.30199	4.53873	7.1336	0.925442	0.194182	0.56164	0.359121	-0.392546	2.32419	0.634929	6.69414	-0.000604539		0.52397	5.50302	2.49778	3.64929	1.22997	0.641871		0.710297	1.48282	3.68707	3.65687	3.29861		2.98222	4.1858	1.80315	1.13265		0.428264	0.570291	1.75788	5.24354	4.12965	3.61655	6.39378	0.867658	1.02017	0.673563	4.67345	2.63694	-0.309311	4.29248
21	S_556-560	S-56	2.08264	1.2126	0.554747	0.596108	0.567277	0.2338	0.493308	0.113744	0.199836	0.198838	0.685127	0.355042	1.75094	-0.155191	0.0609168	-0.133751	7.7884	6.57403	4.56945		0.190667	0.104731	-0.0490941	0.26256	6.23985	-0.0138405	4.79226	0.240286	0.640631	3.27566	2.74804	1.27934	7.12862	0.944672	0.81463	-0.202965	0.79254	0.368575	0.132474	1.62462	0.306364	0.443588	0.370876	-0.0588511	-0.120449	-0.0257912	-0.120107
22	S_576-580	S-58	0.114737	0.029888	8.30199	7.43279	5.29715	-0.151556	0.238987	-0.240118	-0.280362	0.596699	-0.12481	-0.221954	-0.0430066	-0.170529	-0.143725	-0.0597265	2.03716	-0.212815	-0.129544		-0.144267	0.140015	-0.116103	0.0236884	-0.222538	0.293335	0.795936	0.0300119	-0.19497	-0.343832	-0.000592972	-0.536989	0.464708	-0.0539264	0.26601	-0.286237	-0.141938	-0.136676	-0.174425	-0.0867218	0.277075	-0.166286	-0.157286	-0.00207205	0.147725	3.24311	1.26068
23	S_796-800	S-80	-0.0576119	-0.0139898		-0.204175	-0.195602	-0.132715	-0.144137	-0.193287	-0.211394	-0.137025	-0.0509437	-0.193962	-0.228047	-0.13398	-0.167091	-0.162052	0.57258	-0.16596	0.16071		0.789267	0.446281	0.62522	0.284373	-0.266345	-0.0413746	-0.0197076	0.180686	1.33711	0.890999		-0.526348	0.974369	0.205883	0.159972	-0.223512		3.69016	1.44609	6.28949	-0.163803		-0.134567	-0.12395			5.60679
24	S_826-830	S-83	-0.125904	-0.103724		-0.154148	0.822087	0.00374005	-0.079972	-0.195693	-0.151872	0.103525	-0.0355067	0.254127	-0.0928194	-0.156149	0.320042	-0.077829	0.602273	0.13223	2.81494		0.253343	0.186869	0.133351	0.205757	-0.29328	-0.0859312	0.270383	0.457257	0.169027	1.19787		-0.710756	0.0108332	-0.0895307	-0.155773	-0.182186		0.0304185	-0.0196847	1.31092	0.363461		-0.107736	0.713584			0.87398
[truncated: 55 more columns]
