# Supplementary material for: Dynamic landscape mapping of humoral immunity to SARS-CoV-2 identifies non-structural protein antibodies associated with the survival of critical COVID-19 patients
Source: Signal Transduct Target Ther. 2021 Aug 17;6:304. doi: 10.1038/s41392-021-00718-w (PMC8368053; doi:10.1038/s41392-021-00718-w)
Supplement: Supplementary file 4 — Supplementary Table 9 [file 41392_2021_718_MOESM4_ESM.xlsx]

## Sheet: igg_Non-survival
IgG Non-survival
data	ALP	ALT	APTT	AST	Alb	BASO	BASOp	CKMB	CR	Ca	Ca_adj	Cl	DBIL	D_Dimer	EOS	EOSp	FG	GGT	Glb	Glu	HCO3	HCT	HGB	IBIL	INR	K	LDH	LY	Lyp	M-11	M-17	MCH	MCHC	MCV	MONO	MONOp	MPV	Mb	N-10	N-11	N-13	N-17	N-23	N-24	N-25	N-27	N-32	N-35	N-36
M-11	0.18727	-0.072163	0.0024624	0.0110449	0.109871	-0.120315	-0.0445184	-0.211164	-0.170511	0.212243	0.245342	-0.272948	0.0169548	-0.240021	0.0345758	0.0783074	-0.107668	0.0145965	0.366882	0.00654019	0.167918	-0.294431	-0.27019	0.0443096	-0.196988	-0.095783	-0.321123	0.0804747	0.119236	1	0.135983	0.0389199	-0.0123314	0.0952058	0.153577	0.280371	0.270701	-0.14347	-0.252441	-0.23064	-0.128705	-0.164958	0.00143472	-0.108129	-0.171327	0.394513	-0.143892	-0.158274	-0.157959
M-17	0.110147	-0.113639	-0.154482	-0.124329	0.0230975	0.211547	0.253106	-0.239382	-0.0326076	0.0663895	0.0360066	-0.151304	-0.0778275	-0.104489	0.139693	0.152089	-0.0546261	-0.0966799	0.160202	0.220064	-0.00922183	-0.0479111	-0.0522949	0.0801593	0.0325227	0.135748	0.0260195	0.219074	0.10998	0.135983	1	0.0745162	0.0440344	0.21371	0.122319	0.0544533	-0.112734	-0.21187	0.0960563	0.0670469	-0.0176016	-0.0046191	0.10176	-0.0574588	-0.020506	0.00958813	-0.0201561	-0.197257	-0.217728
N-10	-0.0068426	-0.0627573	-0.00717722	0.0491331	-0.0257397	0.118728	-0.0194215	-0.0292831	-0.0553086	0.137592	0.187402	-0.26035	-0.0700938	0.157547	0.28534	0.239448	0.150938	-0.0455922	0.104573	0.0920376	0.00304478	0.201601	0.210632	0.186831	-0.00469793	0.0731584	0.189783	0.210813	0.143455	-0.252441	0.0960563	0.234197	0.0827995	0.0640607	0.223601	0.170221	-0.151721	0.024457	1	0.27949	0.0138223	-0.115687	0.315114	0.182804	0.185954	-0.061483	-0.0470308	-0.100395	0.344123
N-11	-0.0443632	0.174242	-0.248912	0.0157534	-0.204518	0.437082	0.300886	0.0673176	0.0296321	-0.159979	-0.0465267	0.0583027	-0.149496	0.390013	0.188705	0.111538	0.178003	0.138317	0.283202	0.107018	-0.00624705	0.504257	0.508213	-0.210603	0.0903874	0.295958	0.310659	0.212861	-0.207622	-0.23064	0.0670469	-0.0421122	0.01642	-0.138831	0.243325	-0.0587417	-0.0120589	0.032113	0.27949	1	0.629212	0.442769	0.0844735	0.232075	0.274941	-0.0983658	0.263674	-0.0659971	0.0553242
N-13	-0.035648	0.198238	-0.145129	0.146437	-0.144622	0.122806	0.0493277	0.261125	-0.0918017	-0.223043	-0.196102	0.220577	-0.0514243	0.414227	0.0992519	0.077514	-0.00513432	0.133171	-0.0206487	-0.0459092	0.0523737	0.304493	0.318705	-0.15829	0.329103	0.118845	0.249311	-0.0143867	-0.219242	-0.128705	-0.0176016	-0.0862141	-0.0290793	-0.181101	0.0722993	-0.0935386	0.175455	0.171912	0.0138223	0.629212	1	0.323757	-0.142387	0.0621479	0.0858033	-0.0936767	0.131714	0.15397	-0.156105
N-17	-0.00568759	0.227874	0.0296251	0.000192542	-0.200878	0.318686	0.145735	0.145705	0.252757	-0.207623	-0.10823	0.267192	-0.134501	0.251268	-0.0964548	-0.15959	-0.0704681	0.155591	-0.0293806	-0.104954	-0.104065	0.206903	0.227801	-0.193848	0.114851	0.260507	0.126825	-0.0646003	-0.273383	-0.164958	-0.0046191	-0.138472	0.146577	-0.27128	0.0662262	-0.08813	-0.149175	0.121111	-0.115687	0.442769	0.323757	1	-0.0312139	0.131644	0.344228	0.123351	0.165133	0.105329	-0.251146
N-23	-0.30013	-0.109856	-0.183897	-0.206807	-0.178481	0.163348	0.0869914	-0.338071	0.00658102	-0.0497265	0.0440236	0.0109186	-0.0428331	0.183559	0.0789865	-0.00814988	0.105893	-0.0291755	0.182356	-0.134165	0.0420145	0.259941	0.339462	0.234741	-0.0364376	0.260315	-0.0706218	0.171608	-0.175355	0.00143472	0.10176	0.256259	0.356036	0.0145126	0.137668	-0.111917	-0.133176	-0.218876	0.315114	0.0844735	-0.142387	-0.0312139	1	0.020436	0.313819	-0.0109879	0.186339	-0.0190013	0.386465
N-24	0.0160477	0.0121906	0.0258456	-0.0959032	-0.201578	0.165525	-0.057509	0.0229335	-0.228288	-0.321691	-0.182413	-0.132791	-0.175129	0.023545	-0.0282597	-0.0856459	0.19268	-0.00204771	-0.0273858	0.118016	0.0772744	0.201286	0.204437	-0.0294362	0.0878093	-0.107752	0.0318463	-0.0272158	-0.219644	-0.108129	-0.0574588	-0.0525637	0.0250126	-0.133585	-0.00694815	-0.235877	-0.00799923	0.0526476	0.182804	0.232075	0.0621479	0.131644	0.020436	1	0.136018	-0.0852784	0.0781398	0.140743	0.10456
N-25	-0.15094	0.330479	0.0496106	0.0495357	-0.114998	0.162111	0.0681043	-0.109906	-0.00084013	-0.137277	-0.0910229	0.0469291	0.00710386	0.160531	0.00637017	-0.086295	0.157885	0.157779	0.0506768	-0.109521	0.155791	0.0911326	0.121181	0.0211225	-0.00576738	0.348171	0.125933	0.00910109	-0.364936	-0.171327	-0.020506	0.0567181	0.0537858	-0.203919	0.161383	-0.110289	0.046434	0.099611	0.185954	0.274941	0.0858033	0.344228	0.313819	0.136018	1	0.153795	0.20562	0.317283	0.268993
N-27	0.147877	-0.0879093	0.0683363	-0.0620859	0.0733521	-0.152017	-0.160697	-0.066524	0.137414	0.227821	0.176934	-0.124182	0.100556	-0.0523881	0.00941991	-0.00535512	-0.0499117	0.146368	-0.0839247	-0.0814966	-0.146954	-0.189282	-0.109088	-0.0582695	-0.125488	-0.0136483	-0.173842	0.00558317	0.0331251	0.394513	0.00958813	0.126818	0.224698	-0.101085	0.0668738	0.10257	0.156742	-0.0676239	-0.061483	-0.0983658	-0.0936767	0.123351	-0.0109879	-0.0852784	0.153795	1	-0.161948	0.203905	0.0342583
N-32	-0.159375	0.0871035	-0.0660266	0.000717655	-0.0486798	0.2949	0.194418	-0.0375751	-0.080705	-0.0766989	-0.118225	0.00537183	0.0226939	0.183559	-0.118579	-0.235048	0.218352	0.00304531	0.207992	0.201558	0.00757695	0.171154	0.195861	0.0496816	-0.0387102	0.0978303	-0.0110237	-0.0179572	-0.317392	-0.143892	-0.0201561	-0.0924238	0.0373658	-0.116341	0.261877	0.030071	-0.144707	-0.0147246	-0.0470308	0.263674	0.131714	0.165133	0.186339	0.0781398	0.20562	-0.161948	1	0.483746	0.278091
N-35	-0.175143	-0.0106143	0.113041	0.00854185	0.0262297	-0.0863424	-0.10376	0.108652	-0.0645675	0.0107119	-0.0694925	0.0220647	0.157055	0.128206	-0.16317	-0.208778	0.0840387	0.0798607	-0.194098	0.101263	-0.0221709	-0.054823	-0.0438591	-0.015988	0.0494619	0.0467717	-0.220702	-0.2521	-0.232856	-0.158274	-0.197257	-0.160031	0.0294729	-0.30931	0.0994618	0.0801834	-0.0190012	0.167612	-0.100395	-0.0659971	0.15397	0.105329	-0.0190013	0.140743	0.317283	0.203905	0.483746	1	0.349967
N-36	-0.438504	-0.21507	0.127396	-0.133624	0.0569739	-0.016571	-0.108274	0.0329173	0.0490426	0.0442305	-0.0121831	0.0267017	0.133346	0.112599	-0.140198	-0.171923	0.116524	-0.182859	-0.00615961	0.127205	-0.207692	0.0652697	0.0927237	0.194853	0.051238	-0.0811374	0.012896	-0.0343916	-0.172345	-0.157959	-0.217728	0.0984367	0.159564	-0.0581158	0.0685189	-0.107331	-0.0383627	0.0548081	0.344123	0.0553242	-0.156105	-0.251146	0.386465	0.10456	0.268993	0.0342583	0.278091	0.349967	1
N-37	-0.207396	0.233969	-0.0196228	-0.0235076	-0.0916376	-0.00461329	-0.0125484	-0.17031	0.122081	0.0341837	0.0426407	0.124899	0.179276	0.231223	0.031508	-0.0536594	0.0965787	0.162802	-0.0102193	-0.201613	-0.0633454	0.0360821	0.0567928	0.0284495	-0.0721495	0.188801	0.00456697	0.053749	-0.223756	-0.0628827	-0.157784	0.0901717	0.0754094	-0.0325221	0.134028	-0.0952189	0.179058	-0.065002	0.138643	0.12566	0.0274696	0.10015	0.329426	-0.245232	0.684781	0.340029	0.15327	0.25818	0.406656
N-38	0.153565	-0.0668384	0.214209	-0.050831	0.00621183	-0.161189	-0.165875	0.0133048	-0.0432142	0.0454732	0.0625257	-0.0799825	0.0093785	0.0134843	-0.0992339	-0.0781451	-0.00555423	0.149483	0.00187238	-0.262174	0.155056	-0.321764	-0.314767	-0.0771079	-0.057922	-0.115153	0.0306914	-0.0994644	-0.0583933	0.0350632	-0.0811842	0.0527386	0.0236789	0.0933699	0.0491971	0.12676	-0.303418	0.122705	0.0180565	-0.278406	-0.148371	-0.0977009	0.0212059	-0.0989607	0.0596984	0.0643175	-0.0271197	0.223396	0.174511
N-39	-0.0620209	-0.129981	0.0269146	-0.132504	-0.0398432	-0.0510415	-0.143284	-0.0768211	0.203066	0.102866	0.132876	0.124374	-0.0694289	0.0781709	-0.0853928	-0.0897389	-0.0605621	0.232721	0.0419623	-0.0397709	-0.242375	0.252172	0.333529	-0.090282	-0.113457	0.190849	-0.0486093	0.107883	-0.0784643	-0.0246002	-0.128215	0.329769	0.449767	-0.0870753	0.0468694	-0.0745298	-0.00715847	-0.170885	0.175771	0.365539	0.0498303	0.191133	0.242503	0.10232	0.228435	0.350212	0.0450012	0.0573188	0.275851
N-4	0.036208	-0.0190917	0.0388639	-0.00281811	-0.0653905	0.0176781	0.0138383	-0.0785755	0.0877061	0.0372643	0.0813254	-0.126754	-0.209634	-0.0713235	0.159579	0.161032	0.126049	0.122688	-0.0547015	0.0381815	0.0873537	0.0889278	0.106462	-0.0166275	0.0890888	0.114978	0.103623	0.220964	0.10088	-0.150751	0.116632	0.124675	0.160199	-0.173866	0.0623058	0.00192538	-0.150784	-0.0750491	0.336214	0.0277846	-0.0331385	0.015502	0.108689	0.352206	0.1026	-0.00353431	-0.115163	0.150436	0.0946915
N-40	-0.0668335	-0.0709019	-0.156983	-0.184647	-0.425712	0.205568	0.013783	-0.000835466	0.119684	-0.294228	-0.160953	0.133071	-0.177877	0.368208	0.0658311	-0.00717622	0.152159	0.126906	0.0610186	-0.0457265	-0.107792	0.317844	0.359116	-0.130115	0.268336	0.127559	0.207701	0.0117439	-0.378375	-0.155965	0.180775	0.156226	0.296915	-0.117324	0.0108685	-0.328943	0.0363689	-0.0745457	0.283725	0.40935	0.341708	0.281765	0.361445	0.304091	0.213073	0.0436365	-0.0477307	-0.0537495	0.0858733
N-7	0.0760911	0.20866	-0.0291097	0.0409063	0.0083291	0.119909	0.0184081	-0.0864498	0.100133	-0.0239443	0.00117279	-0.0809799	-0.136916	0.136278	0.0434363	0.0109627	0.0180751	0.206941	-0.0288907	-0.0896992	-0.0489265	0.067947	0.10319	-0.034461	-0.0469984	0.148644	0.159179	0.155909	0.00293979	-0.289464	-0.0340484	0.272133	0.192601	-0.00732184	0.219611	0.149235	-0.271205	-0.0446351	0.35903	0.302516	0.172656	0.3317	-0.0504952	0.173111	0.453407	-0.0198411	0.071666	0.193792	0.071736
ORF10-3	0.275559	0.376921	0.138169	0.248395	-0.121903	0.0292413	-0.0659294	0.213931	-0.146372	-0.0556038	0.0469758	-0.0131259	0.0961577	0.201658	0.212285	0.156096	0.152342	0.153108	0.0879572	-0.0678447	0.16404	0.139421	0.106475	0.0936931	0.0984881	-0.0362007	0.451801	0.0793476	0.012607	-0.260364	-0.126684	0.000987202	-0.235008	0.0466657	-0.101352	-0.0347072	-0.0477956	0.156211	0.184273	0.335646	0.308008	0.084244	-0.233998	0.211911	0.165655	-0.229488	-0.040185	-0.0552183	-0.0407632
ORF3a-14	0.16596	-0.0733119	-0.0859907	0.059077	0.01106	-0.153009	-0.200505	-0.0669596	-0.0868647	-0.0461115	-0.0165409	-0.0367087	0.0586029	-0.107447	0.012805	0.0594348	-0.181989	0.104451	-0.06831	0.0900961	-0.105431	0.105962	0.10171	0.0387016	-0.0179737	0.0169235	-0.0125045	-0.113296	0.142401	0.148629	0.213148	-0.066612	-0.0655144	0.0423859	-0.20699	-0.231793	0.0684075	0.0062518	0.12451	0.0442635	-0.123788	-0.211981	-0.022757	0.126733	-0.14535	0.019756	-0.46178	-0.361583	-0.0462086
ORF3a-18	0.214962	0.156553	-0.0777147	0.0660829	-0.0239819	0.150714	0.149462	-0.0201689	-0.342983	-0.231058	-0.233741	-0.0713611	-0.162749	0.103561	0.074796	0.063813	0.0895793	-0.0193449	0.158241	-0.0238172	0.270609	0.165738	0.147658	0.0246123	-0.0294534	0.0156452	0.343791	0.172224	0.0522747	-0.055767	0.15752	-0.0962249	-0.134311	0.105555	-0.0184817	-0.151407	0.0679232	-0.0104522	0.163467	0.20598	0.138737	-0.108116	-0.0395399	0.167912	0.0637139	-0.340854	-0.127011	-0.339076	-0.147795
ORF3a-19	0.00628153	-0.0208032	0.0252896	0.0464832	0.10118	-0.0813103	-0.0291008	-0.21479	-0.170977	-0.00300183	-0.056517	-0.205135	-0.0891408	-0.272163	0.104846	0.0900535	0.254341	0.0893589	-0.00528027	-0.0904468	0.236178	0.15754	0.161195	-0.0583154	-0.247138	0.0186742	-0.0876428	-0.0125916	0.140261	-0.131624	-0.00958626	0.153057	0.0427416	0.061357	-0.114862	0.00358572	-0.0776899	-0.0664579	-0.0464864	-0.248548	-0.167801	-0.124566	0.0452638	0.0722721	0.0732168	-0.236155	0.104449	0.117897	-0.154075
ORF3a-22	0.23703	0.160613	-0.0967896	0.0739227	-0.0298176	0.228453	0.226579	0.017964	-0.350878	-0.205876	-0.213808	-0.0743623	-0.231383	0.156143	0.0660015	0.044526	0.0909636	-0.0209014	0.184893	-0.011368	0.279029	0.184524	0.162947	0.000906155	-0.0150806	0.0653319	0.402145	0.185065	0.0177306	-0.106116	0.177693	-0.111681	-0.13373	0.0870962	-0.058613	-0.116911	0.0123093	-0.0182995	0.11473	0.23171	0.15941	-0.0866654	-0.0291478	0.153075	0.00291756	-0.342243	-0.0115313	-0.309678	-0.164522
ORF3a-26	0.213906	0.138141	-0.037596	0.118988	-0.128246	0.153851	0.103395	-0.186028	-0.182013	-0.00856079	0.0840666	-0.0458234	-0.240941	-0.0688966	0.241605	0.233218	0.155933	0.182137	0.167718	0.0811537	0.199247	0.12711	0.134593	-0.0383508	-0.174658	0.230398	0.140162	0.206468	0.112359	0.0362055	0.20698	0.102961	0.0302953	-0.0165442	0.124051	0.127946	-0.0556542	-0.0777242	0.0632138	0.0731612	-0.119564	0.299619	0.083331	0.275001	0.379144	0.0969463	0.0561005	0.0852761	-0.240935
ORF7a-12	0.236053	0.39463	0.0685295	0.422341	-0.158971	0.0562896	0.00031011	0.273179	-0.0879045	-0.0977261	0.0205374	-0.0453915	0.15398	0.220255	0.21695	0.183194	0.205076	0.075021	0.200202	-0.0335523	0.351795	0.0675418	0.0284549	0.0392123	0.0580068	0.0807865	0.455444	0.105141	0.0629771	-0.185776	-0.0911824	-0.18503	-0.361079	-0.127873	-0.146664	-0.0612003	0.0282587	0.392473	0.235617	0.354842	0.149928	0.0396068	-0.0545244	0.192715	0.227175	-0.211795	-0.027002	-0.105175	0.0100029
ORF8-1	0.0065976	-0.131768	0.00248148	0.025258	0.158253	0.107637	0.180506	-0.0767375	-0.133021	0.185516	0.185862	-0.0583377	0.0479423	-0.223916	0.16133	0.2104	-0.058558	-0.127903	0.357117	0.190341	0.140917	-0.0233256	-0.0433516	0.164375	-0.179266	-0.00152231	0.00153982	0.166515	0.221901	0.349477	0.150226	0.114661	-0.0942563	0.236266	0.11047	0.239728	0.0992818	0.0536125	0.211639	0.136123	-0.13014	-0.118172	0.209189	0.0958813	0.0642475	-0.0800294	-0.071631	-0.20639	0.176226
ORF8-4	0.0181653	-0.207801	0.066332	-0.251267	0.106301	0.0911772	0.0931643	-0.153016	0.0164876	0.120387	0.0667968	-0.331374	-0.178856	-0.184056	0.00393399	-0.000342584	0.189703	0.0406917	0.150718	0.225965	0.0372198	-0.14921	-0.121181	-0.0155129	-0.0813162	-0.0230971	-0.0527039	0.127608	0.0106567	-0.0129125	0.207545	0.164753	0.175984	-0.0244353	0.204822	0.114228	-0.239521	-0.100786	0.33079	-0.113868	-0.283725	-0.20422	0.0861182	0.264828	0.151835	0.020541	0.0999055	0.209469	0.40823
ORF8-5	-0.0196178	-0.0827773	-0.0861839	-0.107543	-0.0246548	0.092026	0.0424915	0.021555	0.051388	0.133724	0.172646	0.0385477	-0.0204892	0.087696	-0.0120907	0.00210959	-0.13313	0.156921	-0.0257409	0.180878	-0.163876	-0.0591977	-0.0450492	0.147967	0.118823	0.0681715	-0.00836403	0.0703234	-0.0257756	0.0415369	0.0458061	0.137291	0.145243	0.0281071	0.168366	0.0269028	-0.124457	-0.127906	0.350422	0.0632677	-0.0188613	-0.128425	0.262029	0.0607132	0.0738706	0.248871	-0.101025	0.00311439	0.399062
S-126	0.00879197	0.0523163	0.0384283	0.0861341	0.260113	0.129454	0.151148	0.0563569	0.0437209	0.0595961	-0.169159	-0.059963	0.0904912	-0.115862	-0.0693249	-0.0623438	-0.0294816	0.0529832	0.00208183	0.383754	0.0671545	0.0587521	0.0922472	0.0244643	0.139587	0.0466676	0.113919	0.0131282	-0.01839	-0.210061	0.05915	-0.0924444	-0.0121276	-0.328704	0.00152263	0.0130152	0.149754	0.221328	-0.133969	0.151315	0.0679387	0.0655103	-0.20636	0.264296	0.188783	-0.162879	0.343625	0.318994	-0.0812374
S-127	-0.00578419	0.29752	-0.0358993	0.286169	0.148677	-0.0489183	0.00756668	0.0849939	-0.107162	0.00127293	-0.0567528	0.225974	0.21689	0.035645	0.030647	0.0471121	-0.0610602	0.0444804	-0.120052	0.112561	0.0991989	0.283756	0.236951	-0.0381134	-0.00765196	-0.0221483	0.219337	0.0984327	0.176613	-0.19179	-0.164151	-0.260621	-0.263494	-0.16911	-0.0832546	-0.00763558	0.21194	0.21786	-0.296444	0.090026	0.0680544	0.0680544	-0.271581	0.0334779	0.122752	-0.175484	0.156288	0.162533	-0.152587
S-15	-0.0844388	-0.0781182	-0.0658166	-0.107806	0.0665453	0.0020114	0.0113139	-0.155376	0.100606	0.150475	0.228958	-0.130954	-0.0223964	-0.139453	0.198684	0.193271	0.117746	-0.0757303	0.397067	0.110781	0.0711673	-0.108579	-0.0850055	-0.0342235	-0.189789	-0.0826422	-0.131287	0.261114	0.124783	0.299717	-0.0585786	0.141555	-0.0372565	0.107467	0.243308	0.213472	0.0318528	-0.00977442	0.0195262	-0.0636876	-0.130874	-0.169367	0.171502	-0.07695	-0.00979809	0.0914022	-0.0267698	-0.112748	0.0867481
S-19	-0.125774	-0.0475715	0.159827	-0.126132	-0.0626958	-0.123895	-0.221007	-0.131836	-0.00609094	-0.0260972	0.0348688	0.0182152	0.135936	-0.00663697	-0.00784993	0.00699592	-0.214229	-0.161542	0.0516742	0.0388392	-0.185924	-0.157627	-0.126607	0.206583	0.0512762	-0.292581	-0.0961688	0.029036	-0.109175	0.358575	0.114218	0.189177	0.154558	0.30319	0.0576679	-0.0596869	0.253838	-0.117146	0.0473108	-0.0451412	-0.00213458	-0.0723659	0.0061588	0.046261	0.0414669	0.380131	-0.20387	-0.1265	0.171991
S-3	-0.0985615	0.0505141	-0.214935	0.00773667	0.0488373	0.229964	0.311647	-0.12981	0.0637974	0.0974402	0.0844762	0.0681715	-0.022029	0.0642849	-0.0316163	-0.0838969	0.116543	0.114252	0.399955	0.0637394	-0.0403346	0.15754	0.185955	-0.0718821	-0.130702	0.320857	-0.157919	0.12353	0.027158	-0.00881828	0.0391224	-0.103356	0.0894899	-0.164862	0.194023	0.157654	-0.185544	-0.0938428	-0.0438115	0.246702	0.0120377	0.0476607	0.275816	-0.199636	-0.0697764	-0.177905	0.549743	0.10498	0.0848585
S-36	-0.0349544	-0.0476286	-0.132841	-0.092382	0.0459261	-0.0235098	-0.139598	0.172293	0.0997642	0.123536	0.17486	-0.0118152	0.107442	0.0724779	-0.177261	-0.133685	-0.228021	-0.214651	-0.0652662	0.10057	-0.286222	-0.00379869	-0.0174124	0.146692	0.134496	-0.228674	0.0849041	-0.0153695	-0.0456224	0.163858	0.00372187	0.0897444	-0.0267742	0.171804	0.085513	-0.0332035	0.0419997	-0.132956	0.108431	-0.0471246	-0.0388792	-0.266429	-0.0738457	-0.144084	-0.134426	0.0977802	-0.147672	-0.13393	0.301013
S-4	-0.099839	0.000963341	0.00263419	-0.103657	0.0345938	-0.0456901	-0.0391563	0.0817921	0.173627	0.124045	0.175009	0.154733	-0.024811	-0.0386551	-0.116179	-0.075729	-0.131927	-0.170275	0.0956314	0.18455	-0.215007	-0.0483486	-0.0606257	0.0286322	0.111604	0.0816448	-0.0629752	0.0751365	0.0541586	0.148231	0.175421	-0.0559309	-2.18641e-05	-0.0274077	0.119781	0.0609471	0.0576281	-0.0558149	0.0603632	0.0158519	-0.0840536	-0.0235154	0.0569339	-0.158834	-0.00538895	0.259404	-0.0855933	-0.0544144	0.202121
S-45	0.197127	-0.150337	0.00248437	-0.168705	0.103591	0.0707505	0.121495	-0.197102	-0.0691571	0.0431898	-0.0887001	-0.159954	-0.0799183	-0.249153	0.0727285	0.0399004	0.088219	-0.0466035	0.0646362	-0.0055473	0.0209407	0.0580493	0.0491824	0.0463227	-0.252178	-0.157495	-0.283688	0.18619	0.107031	0.123394	0.226767	0.0567476	0.0847411	0.166835	0.164935	0.161702	-0.122003	-0.266764	0.0849541	-0.263222	-0.278606	-0.118126	-0.037734	-0.141679	-0.145153	0.171263	0.0449488	0.161644	-0.0401389
S-46	-0.147988	-0.0956393	-0.156891	0.0131756	0.0254063	0.07065	0.0789007	0.0293225	0.191223	0.00084012	0.0486561	0.0324489	0.24863	-0.0509689	-0.0846525	-0.0693475	-0.160051	-0.212666	0.126199	0.0587854	-0.129901	0.122035	0.126011	0.174933	0.0589452	-0.0509076	-0.112086	-0.0303189	-0.00622298	0.289638	0.168782	-0.0123918	0.0246851	0.120265	-0.0741545	-0.0855195	0.31771	0.0167547	0.0776249	0.0304048	-0.17844	-0.110263	0.235318	-0.011242	-0.0309392	0.0320463	-0.085145	-0.276926	0.0859466
S-56	-0.0725242	-0.0222573	-0.100022	-0.0855651	-0.269868	0.0741493	-0.0451665	0.027192	-0.000515528	-0.232809	-0.1225	0.0275052	-0.102957	0.215425	0.027974	0.0103548	0.0736063	-0.00294017	0.0538317	0.0643726	-0.0329477	0.263427	0.282608	0.0381599	0.0491488	0.0654527	0.141577	-0.00448675	-0.244891	0.0279236	0.0359017	0.0440197	0.190974	-0.142542	0.0674163	-0.133005	0.21156	-0.0637278	0.168439	0.347279	0.266887	0.172676	0.120799	0.408356	0.188441	0.147711	-0.227988	-0.00200408	0.0249461
S-58	0.129337	-0.0798778	0.0618169	-0.165726	0.273171	-0.00701874	0.115287	-0.0774068	-0.0559443	0.0700736	-0.137643	-0.0208246	0.0607547	-0.0225133	-0.183559	-0.130529	-0.259042	0.128375	-0.221378	0.0168215	0.0956172	-0.0590419	-0.0848281	0.132701	0.11929	0.0823837	-0.0584098	-0.205245	-0.236759	-0.0761743	0.339377	-0.0362147	-0.0766728	0.131667	0.00684314	-0.0338527	-0.0597576	-0.0898035	-0.169927	-0.18512	0.115111	-0.0503693	-0.0660203	-0.237112	0.205314	-0.0662111	0.082511	0.245395	-0.0217014
S-68	-0.30934	0.0814253	0.111442	0.127918	-0.121897	0.017577	-0.041128	0.260627	0.383209	-0.0411659	0.0255311	0.163504	0.244851	0.249363	-0.227918	-0.251769	-0.17696	-0.129348	-0.00761661	0.18362	-0.24602	-0.0625352	-0.0191307	0.0694941	0.397243	0.121495	-0.0457734	-0.210533	-0.27887	-0.0878552	0.11221	-0.125455	0.0418062	-0.177637	-0.00481295	-0.155134	0.096332	0.294382	0.00933331	0.133816	0.187296	0.154887	0.141985	-0.159201	0.188937	0.0972076	0.248564	0.209627	0.19829
S-80	0.250716	0.154439	-0.0777443	-0.0330758	0.190577	0.0937773	0.107776	-0.0575884	-0.0702574	0.037836	-0.0481539	-0.322176	-0.0590761	0.0917799	0.0983079	0.0308061	0.152796	0.0627015	0.0894564	0.0521648	0.218498	0.229463	0.165833	-0.0757355	-0.144271	-0.0534374	-0.102598	0.190798	0.00177859	-0.160632	-0.0052516	-0.16093	-0.171366	0.00269039	0.247316	0.172747	-0.15158	-0.141904	0.115119	0.170802	0.0458751	0.118231	-0.224708	0.119342	0.179249	0.0275918	0.0823863	0.0553225	-0.202201
S-81	0.112698	0.335516	-0.300148	0.174468	-0.00258437	0.145749	0.115345	0.162403	0.0129787	-0.0469545	0.017877	0.0183124	-0.0580757	0.453009	0.053986	0.0618708	-0.124494	0.110006	0.137478	0.0742581	0.136818	0.214901	0.186124	-0.0294882	0.0949392	0.17593	0.394192	0.250191	0.0260953	-0.124344	0.170469	-0.133433	-0.0935783	-0.113839	0.164987	0.0780766	-0.15267	0.0418559	0.170302	0.54036	0.417378	0.377532	0.0100308	-0.0498208	0.248882	-0.0309261	0.0521548	-0.0932229	-0.205257
S-82	-0.142242	-0.0349253	-0.117124	-0.106621	-0.211141	-0.0518551	-0.0358865	0.0398058	-0.12459	-0.0979956	-0.0174322	0.0160616	0.0498506	0.0463834	0.0360961	0.0671297	-0.084319	-0.0107838	-0.0335427	0.155676	0.0104775	0.0639451	0.0803313	0.194883	0.120482	-0.218918	0.0447687	0.0254582	-0.0802868	0.174192	0.0408736	0.221794	0.130413	0.0736779	0.0709517	0.01059	-0.0480246	-0.104932	-0.0684376	-0.0354275	0.0893884	-0.104671	-0.0191447	0.0248131	0.0910556	-0.0409292	0.246937	0.258051	0.229209
S-83	0.0719546	0.00628433	0.0468865	-0.170465	0.0885357	0.155682	0.0818552	-0.0291704	0.127369	-0.00233521	-0.0506839	-0.134773	-0.101369	0.106645	0.0284455	-0.00215528	0.115942	0.0777098	-0.00336261	0.0820609	0.0582236	0.255614	0.169363	-0.106808	0.161627	0.0607458	0.0167292	0.0127291	-0.251977	-0.167301	0.126233	-0.0824916	-0.176554	0.157048	0.119308	-0.090362	-0.253683	-0.160752	0.14685	0.122565	0.0198672	-0.0358165	0.0973353	0.103059	0.204646	-0.0308705	0.0214788	0.0365945	0.253939
ORF1ab-112	0.0173778	-0.217085	0.00314958	-0.14024	0.21332	-0.291782	-0.129851	-0.114856	-0.201841	0.278756	0.21947	-0.0470866	0.0883259	-0.350153	-0.0341968	0.0435442	-0.154049	-0.102228	0.0619111	0.0917818	-0.0742821	-0.251227	-0.266953	0.126844	-0.143841	-0.215118	-0.286809	-0.0341291	0.204683	0.46324	-0.0364629	0.114508	-0.0708398	0.14294	-0.107093	0.0902129	0.24716	-0.156475	0.00076985	-0.339574	-0.287819	-0.393323	-0.0573188	-0.15341	-0.188088	0.169017	-0.406761	-0.276096	0.071561
ORF1ab-12	0.080529	0.228077	0.0207883	0.147467	-0.150978	-0.0794058	-0.176905	0.0140859	0.127903	0.0959981	0.215185	0.0984581	0.108485	0.0460859	-0.0122166	-0.0366553	-0.191467	0.224126	0.122157	0.0740173	-0.140888	-0.0541816	-0.021008	0.0876574	0.0952335	0.113824	-0.0470768	-0.0864994	-0.116345	0.26244	-0.0249787	0.140065	0.0366962	-0.0875377	0.0930562	0.149925	0.14501	0.079126	0.116283	0.102909	0.0814048	0.240761	-0.0762036	-0.180008	0.224808	0.411394	-0.00780174	0.0717017	-0.0664569
ORF1ab-13	0.0344063	0.139992	-0.102477	-0.0168128	-0.274768	-0.129941	-0.215201	0.0245685	0.145238	0.00190203	0.16293	0.121734	0.0960717	-0.024908	0.0510979	0.044063	-0.184122	0.0850994	0.0275176	-0.00341125	-0.150986	0.0218344	0.0361574	0.0565377	0.0573418	-0.0140313	-0.0174626	0.0530975	0.0272556	0.195874	-0.0151883	0.123579	0.0502905	0.0129778	-0.0400438	-0.0441816	-0.0201967	0.0477947	-0.0388339	-0.0347254	-0.0426364	0.208462	-0.0577591	-0.243253	0.0599882	0.386219	-0.123495	-0.0516838	-0.0649271
ORF1ab-135	0.0491582	0.10285	-0.167195	0.106791	-0.129381	-0.305234	-0.256994	0.0682158	0.123674	0.0254321	0.157172	0.173123	0.0942749	0.0134843	0.0583601	0.11958	-0.2161	0.261774	0.00983437	-0.215424	-0.0761545	-0.196649	-0.120306	-0.00708954	0.0842954	0.0664217	0.0413827	-0.0141417	0.146009	0.2031	-0.0695664	0.288991	0.21171	-0.101063	-0.215008	-0.146539	0.105263	0.0787198	-0.0641425	-0.0683067	0.101095	-0.0385975	0.107009	-0.0299542	0.0366379	0.300101	-0.470833	-0.15348	-0.0789796
ORF1ab-140	-0.176088	0.00201426	0.0248912	0.0542442	0.0142435	-0.349595	-0.194602	0.209597	0.0172227	0.0555726	-0.00726433	0.184812	0.159487	-0.126523	-0.0156818	0.0302195	0.0591306	-0.247983	-0.263586	-0.107566	-0.132868	-0.0468087	-0.0309254	0.196643	-0.0704689	-0.214208	0.0391954	-0.14266	0.167148	-0.0621129	-0.278826	0.0934077	0.0954588	-0.0792071	-0.291682	-0.0948164	0.161282	0.0250024	-0.176401	-0.250866	-0.00962312	0.00108479	-0.249256	-0.159254	-0.0942716	0.293768	-0.0910522	0.20366	-0.0426567
ORF1ab-153	-0.0942564	-0.20302	-0.0721921	-0.00768416	0.00244974	-0.358065	-0.162098	0.097478	0.0423216	0.203089	0.245114	0.0432546	0.223212	-0.155213	0.0971767	0.164368	-0.140058	-0.14831	-0.0302906	0.123715	-0.262323	-0.284019	-0.252339	0.215043	-0.0311477	-0.10091	-0.0191253	-0.0356168	0.306333	0.278581	0.0364629	0.209839	0.122199	0.0577661	-0.27033	-0.0123049	0.297245	-0.0319032	0.10155	-0.209399	-0.174406	-0.30766	-0.0125975	-0.243063	-0.153795	0.23281	-0.330091	-0.208944	0.100885
ORF1ab-16	-0.14298	0.129624	0.265759	0.117733	-0.193487	-0.239905	-0.309019	-0.0299357	0.165175	-0.00327937	0.100508	0.0189485	0.067661	-0.121171	-0.104089	-0.125006	-0.125317	-0.09404	0.0447189	-0.084045	-0.100956	-0.133345	-0.126267	0.130662	0.0954016	-0.0606054	-0.216829	-0.309732	-0.12782	0.158548	-0.0569287	0.0896606	-0.0255206	0.129834	-0.135078	-0.0365083	0.0163175	0.0397656	-0.137306	-0.279705	-0.0721388	0.0169366	-0.12756	-0.277825	-0.062261	0.159684	0.0390524	0.0331519	-0.0421119
ORF1ab-165	-0.0863638	-0.339114	-0.0247767	-0.115665	0.151779	-0.459872	-0.262798	-0.0356744	0.0476774	0.377806	0.348215	0.0391601	0.138158	-0.181493	-0.0585767	0.0328159	-0.202128	-0.0825385	-0.0304481	0.0725815	-0.284337	-0.307695	-0.26396	0.101921	-0.0392067	-0.190884	-0.186458	-0.105205	0.329291	0.328656	0.136753	0.189177	0.182172	-0.0545095	-0.31699	-0.0138628	0.24286	-0.1127	0.0772299	-0.329741	-0.260244	-0.325297	0.0778248	-0.20695	-0.2073	0.289429	-0.325262	-0.124086	0.147461
ORF1ab-166	0.0844913	-0.162016	0.00576468	-0.144826	0.253478	-0.29455	-0.139746	-0.137685	-0.110075	0.349941	0.24044	-0.141155	0.0622725	-0.337338	0.0699275	0.141199	-0.0794961	-0.0480774	0.0527416	0.0239502	-0.00722698	-0.230124	-0.270155	0.120833	-0.267973	-0.183692	-0.217342	-0.0337791	0.259156	0.310494	-0.0773349	0.0990052	-0.155039	0.176336	-0.0863531	0.106124	-0.0258714	-0.145337	0.0867131	-0.413514	-0.41264	-0.470413	-0.0581587	-0.325961	-0.10239	0.234279	-0.430346	-0.184589	0.168072
ORF1ab-17	-0.189191	0.135573	0.241346	0.184438	-0.106196	-0.00419606	-0.0661148	0.0377473	0.0103398	0.0707688	0.102695	-0.050442	-0.152806	-0.16266	-0.0360187	-0.0376685	-0.0156256	-0.155422	0.221715	-0.00538016	0.140123	-0.0952714	-0.0981976	0.0523243	0.065338	0.078221	0.0485411	-0.00456871	0.0121088	0.181057	-0.0133526	0.143902	0.0163187	0.0442691	0.116227	0.0554839	-0.0412863	0.0653727	0.0753294	0.00793287	-0.0218755	-0.0585022	-0.00688389	-0.115759	-0.0588955	0.0209139	-0.0763784	-0.247099	0.0888787
ORF1ab-197	-0.0168528	0.329498	0.00744445	0.204217	-0.129241	0.144525	0.0503411	0.19671	0.00988903	-0.2354	-0.20902	0.113403	-0.175147	0.070482	-0.23234	-0.228089	-0.041609	-0.144267	0.0418223	0.067448	0.168653	-0.0499934	-0.0584905	0.248901	0.0776113	0.160105	0.204061	0.0239954	-0.102438	-0.166847	0.167442	-0.100732	-0.0529112	-0.278886	-0.037646	-0.152665	-0.218814	0.264979	-0.0907023	-0.128635	-0.130455	0.218357	0.0165518	0.246877	0.196242	-0.269972	0.0537145	0.0375477	-0.136228
ORF1ab-202	-0.162	-0.0706917	0.0275063	-0.0429718	-0.0390383	-0.14196	-0.0101898	-0.124547	-0.0070711	0.137365	0.195524	0.0867367	-0.121431	-0.254366	-0.100876	-0.0496926	-0.0185523	-0.240142	0.265581	0.0476082	-0.127146	-0.143033	-0.116771	0.0467398	-0.235259	-0.0282065	-0.231428	0.0532414	0.219574	0.354481	0.0696714	0.174811	0.241424	0.100233	-0.0938438	0.0460692	0.0141968	-0.257827	-0.139483	-0.0866781	-0.320188	-0.0971411	0.0774749	-0.0492004	-0.270707	0.12986	-0.142947	-0.323127	-0.0246002
ORF1ab-219	-0.104319	-0.165064	0.0525502	0.0588127	0.0566414	-0.304293	-0.238862	0.0138896	-0.015875	0.202004	0.241088	-0.000594926	0.0295878	-0.178739	-0.0309486	0.0439589	-0.214115	-0.207904	-0.0366602	0.0183235	-0.116577	-0.104117	-0.0900809	0.2358	0.146113	-0.0914261	-0.0706218	-0.144567	0.233066	0.385345	0.051195	0.154761	0.0271334	0.0168293	-0.291717	-0.0215818	0.268395	-0.0999886	0.105889	-0.13063	-0.0694615	-0.249781	0.07688	0.00398922	-0.20478	0.0892326	-0.314274	-0.356895	0.0322287
ORF1ab-251	-0.209776	0.0856498	0.0782431	0.106283	-0.266619	-0.168016	-0.206506	0.233325	-0.0084013	-0.142721	-0.00451614	0.154068	0.10962	0.0249604	0.0446453	0.0308145	-0.0289164	-0.326653	0.0241135	0.0939375	-0.111344	0.0775712	0.0912186	0.148953	0.184804	-0.100227	0.0529488	-0.171363	-0.0758395	0.166568	0.0603632	-0.0587515	0.0361851	-0.0590556	-0.0882258	-0.0739697	0.279277	0.179589	-0.0885327	0.0765301	0.271897	0.190153	-0.0910173	-0.115233	-0.0476607	0.144312	0.0960213	-0.00318438	-0.113378
ORF1ab-266	0.0792412	-0.210499	-0.145568	-0.121844	0.11323	-0.196988	-0.135674	-0.163522	-0.0855183	0.229257	0.263826	-0.23937	0.0949573	-0.245109	0.128973	0.179748	-0.0898029	-0.0728775	0.140499	0.143135	-0.0711848	0.0271053	0.000630059	0.144678	-0.172697	-0.105897	-0.169223	-0.0926211	0.20204	0.331455	0.155125	0.0536351	-0.0864508	0.121433	-0.095769	0.136947	0.0174157	-0.118824	0.235679	-0.0810442	-0.2579	-0.276971	0.0906673	-0.0184064	-0.0475557	0.117997	-0.354376	-0.248172	0.107674
ORF1ab-277	0.235764	-0.148495	-0.0728793	-0.100612	0.176171	-0.223025	-0.187121	-0.0955355	-0.0116918	0.245657	0.229238	0.0228171	0.0326148	-0.164165	-0.154797	-0.0934712	-0.385971	0.0444896	0.0407899	0.201029	-0.180744	-0.218505	-0.194338	0.0629654	-0.0388821	-0.0675941	-0.349697	-0.0720386	0.104135	0.411765	0.201946	0.093998	-0.0254061	0.147508	-0.0720193	0.0120949	0.0159024	-0.0901093	-0.0495503	-0.378416	-0.292928	-0.244217	0.0435665	-0.1026	-0.156	0.354026	-0.325262	-0.0817441	-0.041257
ORF1ab-29	-0.0978633	0.16729	0.238082	0.12591	-0.0617856	0.190054	0.163802	-0.0124732	-0.241598	-0.0756879	-0.110719	-0.150299	-0.47861	-0.217241	0.0678451	0.0117756	0.314479	-0.173893	0.218545	-0.00789853	0.374821	0.157846	0.128846	-0.101763	-0.123616	0.288143	0.0304885	0.109736	-0.013901	-0.125724	0.145611	0.0109261	-0.0422563	-0.042824	0.177117	0.138863	-0.257016	0.0599017	0.19111	0.0258528	-0.0153194	0.0523394	0.0426364	0.00439258	0.120523	-0.141502	0.220044	0.0422868	-0.0297428
ORF1ab-321	0.0958314	-0.245617	-0.0461938	-0.290738	0.23178	-0.0915462	0.0127511	-0.304318	-0.119351	0.26183	0.174519	-0.00964129	0.000507419	-0.250847	0.0512681	0.0824364	-0.00286301	0.0360887	-0.00740203	0.117212	-0.0794617	-0.0839582	-0.134378	-0.0207387	0.0109236	-0.087664	-0.231201	-0.0457155	0.0145239	0.17969	0.144242	0.0723735	-0.151059	0.321658	-0.00385036	-0.0115173	0.0391554	-0.387495	0.061343	-0.197711	-0.217868	-0.289569	0.0808342	-0.10169	-0.0269447	0.117787	-0.215418	-0.198971	0.144942
ORF1ab-336	0.206451	-0.0939695	0.14677	0.0580951	0.167142	-0.182576	-0.104662	0.143136	-0.0084013	0.253253	0.174256	-0.132353	0.225976	-0.21202	0.0521343	0.122122	-0.169013	-0.0662093	-0.0223636	0.0635567	-0.020421	-0.299418	-0.276561	0.215153	0.0419949	-0.0912161	-0.0739464	-0.187588	0.027893	0.408965	-0.0264198	0.160009	-0.0940158	0.22571	-0.0413389	0.0947638	0.297029	0.0970311	-0.0299542	-0.351017	-0.0654372	-0.293908	-0.185569	-0.249186	-0.0696364	0.296567	-0.264094	0.0406971	-0.0390174
ORF1ab-358	-0.249151	-0.274412	-0.146713	-0.256063	0.0635182	-0.190732	-0.0650639	0.0677771	0.0467147	0.00358815	-0.0647488	0.373561	-0.0295528	-0.0876578	-0.224887	-0.148988	-0.164317	-0.157201	-0.187098	0.294729	-0.267871	-0.0143838	-0.0286677	0.00387367	0.210624	8.74891e-05	-0.179844	-0.166095	-0.013369	-0.0252301	0.092417	0.00784957	0.0169666	-0.0100757	-0.161068	-0.147957	-0.00996902	-0.0982686	-0.0644924	-0.136228	-0.0423417	-0.212164	0.121846	-0.108724	-0.0671169	0.0010148	-0.129965	0.0402771	0.272632
ORF1ab-384	-0.0370131	-0.0503389	0.0461174	0.0181864	0.167527	-0.318022	-0.250103	0.0748995	-0.159432	0.241334	0.194666	-0.0722135	0.198191	-0.18769	0.0447175	0.105732	-0.0324092	-0.346098	0.100531	0.00907953	-0.0189161	-0.233116	-0.251131	0.188494	-0.0440383	-0.278688	-0.0959588	-0.0375945	0.232698	0.312979	-0.134234	0.0782989	-0.126943	0.193253	-0.0010151	0.207119	0.181676	-0.0125851	0.0596634	-0.251671	-0.087238	-0.475207	-0.10253	-0.17899	-0.227351	0.0609931	-0.213458	-0.13042	0.114603
ORF1ab-40	-0.108312	-0.0215675	0.150631	0.030521	-0.130565	-0.152928	-0.126265	-0.188258	-0.147053	0.0914944	0.261973	-0.217854	-0.0747418	-0.216183	0.0848627	0.113073	-0.0236424	-0.100707	0.256073	-0.0230088	0.065439	-0.171921	-0.144695	0.0709869	-0.110529	-0.0120205	-0.171675	0.0436322	0.0858105	0.461177	0.160078	0.121911	0.121626	0.0754214	-0.0259549	0.0503902	0.268469	-0.176666	0.00461111	-0.0722699	-0.123801	-0.214624	0.0993684	0.0299176	0.00469853	0.111869	-0.232807	-0.28578	0.0183352
ORF1ab-420	0.136695	-0.0223145	0.132569	0.0612107	0.160055	-0.101843	-0.155077	0.0998381	-0.0390135	0.293213	0.212801	-0.120192	0.0605053	-0.0525028	0.209638	0.229423	-0.0301379	-0.0984126	-0.0727779	0.0274761	-0.0748071	-0.067562	-0.0937563	0.112117	-0.0236615	-0.242485	0.0837103	0.0587896	0.163508	0.109494	-0.187283	0.258314	-0.145222	0.342028	0.236202	0.329223	0.122343	0.021101	0.279106	-0.172656	-0.02565	-0.280715	-0.183924	-0.245092	-0.13042	0.285859	-0.180215	-0.00111978	0.12594
ORF1ab-423	-0.14485	-0.458813	-0.144938	-0.308977	0.18947	-0.183369	-0.038972	-0.0513603	-0.000682606	0.213416	0.152673	0.0958705	0.059473	-0.162443	-0.0225212	0.0707165	-0.113299	-0.162294	-0.108038	0.277867	-0.307785	-0.101754	-0.121426	0.0319395	0.0299827	-0.111269	-0.1926	-0.0283359	0.17763	0.0995206	0.0110578	0.0941948	-0.00736821	0.165605	-0.0511748	0.0307186	0.168056	-0.193747	0.0969661	-0.199251	-0.183959	-0.396543	0.0475907	-0.189033	-0.226126	0.12762	-0.293488	-0.061623	0.316758
ORF1ab-435	0.165255	-0.0107369	0.0483317	-0.0457024	0.116677	-0.109187	0.0120509	-0.196898	-0.122554	0.258382	0.312996	-0.171006	-0.110162	-0.39839	0.150719	0.213682	-0.042487	-0.101248	0.409054	-0.0310202	0.168285	-0.137521	-0.13807	0.053537	-0.304487	0.0914261	-0.238707	0.141785	0.214044	0.622109	0.120132	0.186181	-0.0366224	0.289945	0.10445	0.235037	0.0872709	-0.142526	0.0513	-0.191483	-0.288239	-0.251986	0.124261	-0.108409	-0.0580887	0.218672	-0.415474	-0.362459	-0.137593
ORF1ab-447	0.0241854	-0.294993	-0.203272	-0.0885342	0.0378484	-0.216474	-0.199522	0.0122813	-0.0961074	0.12436	0.184374	-0.0761855	0.20155	-0.0415241	-0.0502756	0.0196535	-0.33606	-0.0871064	0.0114968	0.0374143	-0.21261	-0.143541	-0.115983	0.256813	0.000572918	-0.270919	-0.128558	-0.153021	0.14335	0.496658	-0.0285194	0.19836	0.11612	0.136776	-0.120814	0.080481	0.220856	-0.0496482	0.0890226	-0.221507	-0.151066	-0.295902	0.105994	-0.0396823	-0.246737	0.143962	-0.292298	-0.222172	0.0971761
ORF1ab-452	0.0324805	-0.0486925	0.00650912	-0.0172762	0.34984	-0.138971	-0.027308	-0.110908	-0.173522	0.318768	0.183919	-0.272213	-0.018827	-0.230879	0.101075	0.177855	-0.0471442	-0.289812	0.185978	-0.104259	0.202583	-0.191417	-0.219628	0.144166	-0.259627	-0.209956	-0.0399479	0.149555	0.311705	0.30577	0.123596	0.114508	-0.104248	0.224398	0.128847	0.361639	-0.152346	-0.0733291	0.0287644	-0.211604	-0.175491	-0.325367	-0.0809742	-0.221367	-0.169752	0.0405221	-0.297092	-0.261399	-0.0268398
ORF1ab-466	-0.0302755	-0.193316	-0.229461	-0.103622	0.196766	0.0599175	0.121265	-0.104183	0.025904	0.160627	0.154791	-0.115888	0.166556	-0.183444	0.0277545	0.060475	-0.12162	-0.127081	0.260436	0.195256	-0.0436943	0.0098342	0.00649311	0.0907754	-0.238315	-0.095818	-0.197832	0.194991	0.173395	0.503552	0.106519	0.00813382	-0.0323152	0.100145	0.0830803	0.122577	0.26287	-0.0715462	-0.110229	-0.0324387	-0.20758	-0.134549	0.134654	-0.108654	-0.121566	0.132169	-0.165238	-0.261189	0.0981909
ORF1ab-485	0.0675685	-0.0192843	-0.0290715	0.0227024	0.230328	-0.0831131	0.0736138	-0.21931	-0.0818602	0.211963	0.189923	-0.0385127	-0.0141377	-0.459519	0.0330058	0.11015	-0.139925	-0.115844	0.302503	0.169844	0.0679826	-0.164154	-0.195546	0.0699087	-0.229893	0.0824497	-0.302155	0.183965	0.311845	0.586451	0.228016	-0.0565213	-0.132431	0.142962	-0.010606	0.125412	0.122559	-0.149091	-0.198796	-0.190643	-0.347797	-0.205305	0.0092382	-0.0312839	-0.162368	0.146132	-0.229065	-0.264548	-0.0314939
ORF1ab-487	-0.0635435	-0.0069886	-0.0107276	-0.129038	-0.139128	-0.0272738	-0.161674	0.0267558	0.0663703	-0.0712554	-0.0738336	-0.0263342	-0.145209	-0.174264	-0.236761	-0.249563	-0.0251563	-0.280449	-0.157892	-0.0244435	-0.10746	-0.0712192	-0.0787399	0.182209	-0.0707172	-0.200892	-0.172757	0.008366	0.0435193	-0.00846835	0.209189	0.0385044	0.131491	0.00463353	0.0449967	0.0186412	-0.40676	-0.0976603	0.0391924	-0.341568	-0.273612	0.0985408	-0.07667	0.0524198	-0.191028	0.0369878	0.0362179	0.0172866	-0.0813591
ORF1ab-490	0.109622	0.120015	-0.0167596	0.113495	0.0630457	-0.0844233	-0.238015	-0.0976033	-0.168709	0.0850654	0.177039	-0.131986	0.198086	0.0246926	-0.0218535	-0.036422	-0.237496	0.0397291	-0.0699955	0.0529974	-0.0153464	-0.0645348	-0.0704441	0.175009	0.0932711	-0.11916	-0.00768161	-0.00371045	0.0160463	0.0885677	0.0246002	0.00380453	-0.143866	0.146808	0.0174841	0.0109047	-0.138629	0.0197796	0.340064	-0.0293593	-0.114953	-0.209784	0.138608	0.10127	0.154565	-0.0238304	-0.256185	-0.246912	0.134374
ORF1ab-495	0.107977	0.0562941	-0.0610445	0.103745	0.0543142	-0.200032	-0.181298	0.31802	-0.025974	0.0459983	-0.0275519	0.197445	0.251645	0.199855	-0.0823069	-0.0561657	-0.207072	0.120202	-0.264216	0.104186	-0.207832	0.150155	0.15797	0.148679	0.200693	-0.174348	-0.0272093	-0.197301	-0.0231158	0.0568289	-0.248976	-0.0356182	0.0117848	-0.141235	-0.170291	-0.107086	0.166302	0.143973	-0.121601	-0.153725	0.236904	0.0737656	-0.17815	-0.0708612	-0.0868531	0.150191	0.0456661	0.349372	-0.0351681
ORF1ab-499	-0.0187428	-0.184874	0.0734901	-0.13793	0.297346	-0.220054	-0.188798	-0.0290324	0.0701509	0.253849	0.195034	-0.0164304	0.206747	-0.165312	-0.166039	-0.0990247	-0.19854	-0.0807183	-0.148811	0.0325365	-0.152659	-0.133812	-0.144319	0.255607	0.156808	-0.132091	-0.0442174	-0.202744	0.0406146	-0.0364979	-0.0389474	0.114136	-0.0361414	0.187155	-0.150864	-0.0151055	-0.1639	-0.0935282	0.251881	-0.269657	-0.370298	-0.350527	0.220107	-0.0710012	-0.0110578	-0.081989	-0.23043	-0.230465	0.312524
ORF1ab-514	-0.192415	-0.320635	-0.0213599	-0.0785745	0.113878	0.0820613	0.171845	-0.00941988	-0.0363006	0.259082	0.249578	-0.0199475	-0.120556	-0.00946773	-0.0532893	-0.0268658	0.00547788	-0.170415	0.278775	0.290582	-0.0944931	-0.0357671	-0.0612907	-0.0261473	-0.0590679	-0.0348206	-0.094909	0.0381371	0.222059	0.0837037	0.0369878	-0.113174	-0.0707086	-0.069328	0.143636	0.270044	-0.0513104	-0.0647503	0.0931168	0.147846	-0.0285544	-0.170417	0.0384925	-0.0339084	-0.317143	-0.190153	0.293033	-0.00549393	0.268538
ORF1ab-535	0.032673	-0.186766	0.0696915	-0.16296	0.244099	-0.242678	-0.0726372	-0.27255	-0.129188	0.38528	0.37904	-0.312021	0.0258959	-0.322228	0.0681771	0.150863	-0.106313	-0.140294	0.304113	-0.00803822	0.0956306	-0.348152	-0.354793	0.151512	-0.283155	-0.125407	-0.272618	0.095789	0.264651	0.552157	0.163628	0.205751	-0.0502219	0.340586	0.0983767	0.281193	0.0883279	-0.189762	0.0697414	-0.291983	-0.276376	-0.400287	0.087273	-0.220247	-0.0161668	0.239983	-0.3078	-0.197292	0.160724
ORF1ab-550	0.111477	-0.172491	0.228812	0.0180464	0.110326	-0.25888	-0.314374	0.329529	0.0201981	0.152488	0.133804	-0.00430446	0.099769	-0.0442401	-0.195689	-0.130344	-0.198826	-0.0990077	-0.210337	0.0224339	-0.191436	-0.0604051	-0.0340582	0.256283	0.198955	-0.307612	-0.0288017	-0.205335	0.0937932	0.0948665	-0.253421	0.090281	0.0991757	-0.114439	-0.147311	0.0172934	0.0528718	0.134681	0.234734	-0.326731	-0.174896	-0.142037	-0.158029	0.111243	-0.234664	0.0954264	-0.153025	0.0645624	0.168422
ORF1ab-565	-0.16942	-0.10327	-0.173494	-0.00197793	-0.124132	-0.0823381	-0.121799	0.203248	-0.124462	-0.127913	-0.100843	0.117585	-0.018862	0.10491	-0.114573	-0.0932008	-0.0699528	-0.113307	-0.120287	0.0784822	-0.146587	0.170856	0.197874	0.023041	0.135954	-0.0683465	0.00465446	-0.103682	-0.0924108	0.121181	-0.0177765	0.0129879	0.176334	-0.23325	-0.0940013	-0.1492	0.188186	0.0389928	0.0174616	-0.0292193	0.168772	-0.20387	-0.0332785	-0.00108479	-0.184624	0.100535	-0.103545	0.000524898	0.109529
ORF1ab-579	0.229971	0.0867883	-0.126518	0.123927	0.164535	-0.100514	-0.0920403	0.0173986	0.0550985	0.223761	0.204014	0.115048	0.0796648	-0.0293595	-0.123884	-0.0646762	-0.329532	0.288727	-0.0498368	0.2467	-0.103435	-0.140199	-0.11068	0.0942105	0.133585	0.212231	-0.0218375	-0.0255881	0.014384	0.382825	0.162438	0.157407	0.000218641	0.0921022	-0.0540976	-0.0635026	0.0461217	-0.0432927	-0.119502	-0.169787	-0.169822	-0.00195962	0.10267	-0.0777548	0.141337	0.336739	-0.120272	-0.0559541	-0.130874
ORF1ab-583	0.298922	-0.113236	-0.151771	-0.11346	0.0700275	-0.0349503	-0.0452002	-0.0849042	-0.0189554	0.301772	0.353326	0.0715661	-0.00202968	-0.103456	-0.0964007	-0.062819	-0.266546	0.212699	0.0951589	0.133179	-0.139132	-0.0510958	-0.0396937	0.0243201	0.0451842	-0.00589676	-0.100386	0.0614324	0.0648853	0.529132	0.117787	0.0733574	0.0201806	0.0637984	-0.00656312	-0.0374925	0.0724976	-0.281256	-0.0526297	-0.0963362	-0.215103	-0.0754103	0.123491	-0.0324037	-0.120971	0.286524	-0.207475	-0.238199	-0.0132274
ORF1ab-63	-0.295467	-0.212888	0.27416	-0.19136	0.112047	-0.344385	-0.253117	-0.0726394	0.0787994	0.225173	0.207627	-0.0643259	-0.00278671	-0.31548	-0.198091	-0.163286	-0.0124417	-0.182565	0.171821	-0.0978759	-0.00484862	-0.191059	-0.177255	-0.0493968	-0.175556	-0.151139	-0.352826	-0.137634	0.0971061	0.148894	-0.236005	0.123023	-0.0203886	0.0436651	-0.180949	-0.0266926	-0.00778015	0.0386418	0.108316	-0.155841	-0.219209	-0.317123	0.0879316	-0.0696849	-0.0515527	0.0715935	-0.17928	-0.0929323	0.33388
ORF1ab-636	0.0594834	-0.158951	-0.0922158	-0.134307	0.206425	-0.189865	-0.17741	-0.199112	-0.187052	0.21942	0.136447	-0.0434296	0.0310225	-0.219441	-0.155645	-0.0900454	-0.347512	-0.078163	0.130629	0.112846	0.027298	-0.190332	-0.170939	0.308779	-0.00326563	-0.192458	-0.279565	0.0475532	0.14167	0.587255	0.182244	0.0781896	0.0882874	-0.0205667	0.0396937	0.127635	0.0548176	-0.286227	-0.187598	-0.223047	-0.108584	-0.252546	0.0788046	0.0510201	-0.234069	0.160304	-0.108409	-0.113133	-0.0303391
ORF1ab-652	0.244619	-0.152838	0.0188211	-0.0109924	0.156661	-0.109335	-0.0250232	-0.0878492	-0.0430567	0.153625	0.150118	0.113981	0.0724559	-0.283898	-0.00371744	0.0690937	-0.303746	0.0453822	0.146851	0.1741	-0.130436	-0.301151	-0.283159	0.074495	-0.0235469	-0.134961	-0.193562	0.0149993	0.169388	0.573013	0.243797	0.0445392	-0.0618318	0.158327	-0.0406913	0.128055	0.279829	-0.0393494	-0.179935	-0.144767	-0.144837	-0.149421	-0.0773699	-0.030899	-0.185779	0.2066	-0.262064	-0.28005	-0.194072
ORF1ab-671	0.00201253	-0.019442	0.114377	0.0799223	-0.000489947	-0.234023	-0.19252	-0.0626181	-0.0454896	0.128298	0.170458	-0.0942782	0.171175	-0.197445	0.105821	0.107517	0.0652383	0.0104136	0.0878969	-0.119148	0.0246032	-0.265016	-0.193218	-0.0459358	-0.154039	-0.130919	-0.077376	0.0144742	0.0751396	0.214263	-0.1012	0.337859	0.0628594	0.291584	-0.0910085	-0.0503575	0.176031	0.0894171	0.0725758	-0.242538	-0.159114	-0.313154	0.0474857	-0.114323	0.0392274	0.368373	-0.25699	-0.123806	0.0429716
Glu	0.0129552	-0.141128	-0.222313	0.0425295	-0.00280447	0.14437	0.100832	0.134239	0.0399031	0.00759355	0.0463131	-0.015018	0.0841669	0.181084	-0.148327	-0.103338	-0.292812	-0.112101	0.0876469	1	-0.252058	-0.0374826	-0.0386313	0.0848375	0.251972	-0.0741925	0.0320368	-0.0130024	-0.0307681	0.00654019	0.220064	-0.132987	-0.12565	0.0315641	0.109351	0.0885299	0.00466224	0.127433	0.0920376	0.107018	-0.0459092	-0.104954	-0.134165	0.118016	-0.109521	-0.0814966	0.201558	0.101263	0.127205
WBC	0.0672016	0.262285	-0.297972	0.00651147	-0.270812	0.752822	0.286258	-0.0783257	0.00351808	-0.366686	-0.286567	-0.0570696	-0.136987	0.413351	0.00729057	-0.1694	0.129237	0.0476666	0.206839	0.0874347	-0.0239472	0.363309	0.415475	0.0926948	0.0822337	0.161716	0.314704	0.327791	-0.569851	-0.0745361	0.110772	0.00460265	0.130705	-0.0272769	0.584096	-0.160806	-0.091716	-0.072365	0.154759	0.363775	0.147655	0.260684	0.280298	0.25316	0.287244	-0.035046	0.360135	0.0212935	0.147253
NEUTp	-0.115961	0.153557	-0.0095739	-0.0765002	-0.351262	0.193218	-0.0877477	0.214856	0.214721	-0.442706	-0.356894	0.268814	0.0515789	0.319051	-0.474993	-0.566725	-0.0122455	0.0814801	-0.0304428	-0.00703428	-0.218917	0.241543	0.327125	0.0130112	0.407697	0.136883	0.129456	-0.432587	-0.911805	-0.18594	-0.0867929	0.0042314	0.236139	-0.163013	-0.218988	-0.759562	0.119016	0.125909	-0.180148	0.176806	0.200569	0.239766	0.196719	0.243003	0.30437	-0.0601776	0.241848	0.129524	0.184365
NEUT	0.0369346	0.277786	-0.295166	-0.0132505	-0.310349	0.712631	0.242688	-0.0476847	0.0169778	-0.399601	-0.303468	-0.0128785	-0.108195	0.418803	-0.0609232	-0.238296	0.104558	0.046844	0.184177	0.0723446	-0.0566789	0.359984	0.422117	0.101219	0.124878	0.145023	0.319306	0.252698	-0.640608	-0.0919804	0.0957772	0.00971914	0.165677	-0.0562258	0.499125	-0.253094	-0.0903217	-0.0615627	0.118138	0.354991	0.151802	0.273177	0.291513	0.265251	0.303393	-0.0474512	0.354309	0.0143648	0.143701
Lyp	0.0814124	-0.154837	0.0259347	0.0877135	0.314768	-0.327972	-0.0426165	-0.153309	-0.18388	0.408215	0.326751	-0.104028	-0.0298626	-0.389985	0.36309	0.474464	-0.0478372	-0.107054	-0.0261465	-0.0307681	0.119452	-0.248572	-0.304715	0.00402036	-0.353601	-0.138958	-0.0614516	0.458935	1	0.119236	0.10998	0.03617	-0.129388	0.109559	-0.0496232	0.468853	-0.08016	-0.141781	0.143455	-0.207622	-0.219242	-0.273383	-0.175355	-0.219644	-0.364936	0.0331251	-0.317392	-0.232856	-0.172345
LY	0.103792	0.0939816	-0.245947	-0.0613789	0.0309552	0.367722	0.306105	-0.351939	-0.259341	-0.00154076	-0.0121256	-0.190497	-0.347184	-0.0418437	0.446016	0.388233	0.202175	-0.117807	0.305154	-0.0130024	0.239764	0.118328	0.120064	0.019164	-0.367102	0.0366695	0.214549	1	0.458935	0.0804747	0.219074	0.160131	0.0800455	0.108482	0.593326	0.314996	-0.105357	-0.388577	0.210813	0.212861	-0.0143867	-0.0646003	0.171608	-0.0272158	0.00910109	0.00558317	-0.0179572	-0.2521	-0.0343916
MONOp	0.0321344	-0.144663	0.00943351	-0.00426385	0.324517	0.0793984	0.233685	-0.244452	-0.160528	0.363325	0.249956	-0.4296	-0.147936	-0.14018	0.373443	0.409621	0.0803116	-0.101971	0.187776	0.0885299	0.309289	-0.120394	-0.195579	-0.00028333	-0.425242	-0.0986828	-0.20254	0.314996	0.468853	0.280371	0.0544533	-0.0154316	-0.21951	0.124179	0.628162	1	-0.145933	-0.086404	0.170221	-0.0587417	-0.0935386	-0.08813	-0.111917	-0.235877	-0.110289	0.10257	0.030071	0.0801834	-0.107331
MONO	0.0626778	0.0672957	-0.19683	-0.121205	0.0195335	0.594327	0.404772	-0.273818	-0.19621	-0.0144706	-0.0450081	-0.375883	-0.354639	0.152698	0.323384	0.224186	0.241	-0.0905717	0.373394	0.109351	0.242786	0.178721	0.156659	0.033871	-0.310106	0.0857815	0.0608843	0.593326	-0.0496232	0.153577	0.122319	0.0892013	-0.00246868	0.123615	1	0.628162	-0.131171	-0.218882	0.223601	0.243325	0.0722993	0.0662262	0.137668	-0.00694815	0.161383	0.0668738	0.261877	0.0994618	0.0685189
EOSp	0.121661	-0.0446647	-0.0111052	0.0895323	-0.0113603	0.017828	0.174927	-0.274194	-0.276751	0.0541666	0.108124	-0.239735	-0.0372347	-0.00326934	0.961096	1	0.323823	0.0895762	0.121714	-0.103338	0.295785	0.014309	-0.0856887	-0.135034	-0.257113	-0.0435292	0.153381	0.388233	0.474464	0.0783074	0.152089	0.00585603	-0.283847	0.362644	0.224186	0.409621	0.169159	-0.0203057	0.239448	0.111538	0.077514	-0.15959	-0.00814988	-0.0856459	-0.086295	-0.00535512	-0.235048	-0.208778	-0.171923
EOS	0.129524	0.00937579	-0.0492075	0.0820339	-0.0814569	0.160748	0.241486	-0.340884	-0.280954	-0.0160307	0.0481226	-0.277275	-0.0376449	0.0575438	1	0.961096	0.432603	0.102856	0.165827	-0.148327	0.289923	0.100581	0.0134751	-0.124015	-0.298492	-0.00783243	0.150342	0.446016	0.36309	0.0345758	0.139693	-0.0141088	-0.26181	0.328703	0.323384	0.373443	0.177023	-0.062746	0.28534	0.188705	0.0992519	-0.0964548	0.0789865	-0.0282597	0.00637017	0.00941991	-0.118579	-0.16317	-0.140198
BASOp	0.121235	0.0869645	-0.162376	-0.0358543	0.112762	0.767163	1	-0.0321573	-0.0785796	-0.0240556	-0.131375	-0.180399	-0.101635	0.0171456	0.241486	0.174927	0.198359	0.0462827	0.173121	0.100832	0.297136	0.255033	0.217855	-0.00452601	-0.137356	0.239515	0.0324608	0.306105	-0.0426165	-0.0445184	0.253106	-0.183329	-0.124645	0.089943	0.404772	0.233685	-0.0519073	-0.119119	-0.0194215	0.300886	0.0493277	0.145735	0.0869914	-0.057509	0.0681043	-0.160697	0.194418	-0.10376	-0.108274
BASO	0.155999	0.191721	-0.241488	0.0305433	-0.0729887	1	0.767163	0.00522579	-0.0113158	-0.26517	-0.306293	-0.130621	-0.164922	0.274619	0.160748	0.017828	0.159148	0.043221	0.158774	0.14437	0.0923972	0.388557	0.387361	0.0351021	-0.0155205	0.254229	0.267158	0.367722	-0.327972	-0.120315	0.211547	-0.108561	-0.0347931	0.0609443	0.594327	0.0793984	-0.117003	-0.0198206	0.118728	0.437082	0.122806	0.318686	0.163348	0.165525	0.162111	-0.152017	0.2949	-0.0863424	-0.016571
RBC	-0.16245	0.100449	-0.318612	-0.145757	-0.119828	0.375423	0.245432	0.0151756	-0.0695613	-0.147616	-0.159644	0.0224515	-0.192047	0.225696	0.0316909	-0.0634731	0.264335	-0.0858618	0.0603059	-0.0610036	0.180715	0.951464	0.934442	0.0417733	-0.0761665	0.0888784	0.132549	0.133053	-0.252658	-0.330117	-0.0973937	-0.145286	0.0623189	-0.330193	0.134108	-0.184116	-0.119485	-0.137358	0.189206	0.505516	0.329662	0.243484	0.284727	0.226634	0.157552	-0.16896	0.168243	-0.0094839	0.113649
HGB	-0.149635	0.0574229	-0.332853	-0.156941	-0.153879	0.387361	0.217855	0.000229815	-0.0143389	-0.163273	-0.139831	-0.0176254	-0.189243	0.215116	0.0134751	-0.0856887	0.2169	-0.0749906	0.101995	-0.0386313	0.0687111	0.95877	1	0.0732746	-0.0779274	0.102628	0.126477	0.120064	-0.304715	-0.27019	-0.0522949	0.0995484	0.263639	-0.193135	0.156659	-0.195579	-0.138038	-0.195195	0.210632	0.508213	0.318705	0.227801	0.339462	0.204437	0.121181	-0.109088	0.195861	-0.0438591	0.0927237
HCT	-0.125587	0.0817882	-0.285792	-0.145543	-0.0902218	0.388557	0.255033	-0.0295374	-0.0765568	-0.125775	-0.144594	-0.022286	-0.222275	0.190293	0.100581	0.014309	0.266421	-0.0927176	0.0956073	-0.0374826	0.16974	1	0.95877	0.01514	-0.115283	0.0884965	0.109418	0.118328	-0.248572	-0.294431	-0.0479111	-0.0566915	0.0162468	-0.111064	0.178721	-0.120394	-0.133817	-0.183923	0.201601	0.504257	0.304493	0.206903	0.259941	0.201286	0.0911326	-0.189282	0.171154	-0.054823	0.0652697
MCV	0.16714	-0.140655	0.22502	-0.0909429	0.101324	0.0609443	0.089943	-0.137981	-0.144067	-0.0336081	-0.0775968	0.0226232	-0.0495612	-0.159242	0.328703	0.362644	-0.0174822	-0.077293	-0.0120556	0.0315641	-0.108959	-0.111064	-0.193135	-0.0202099	-0.0462178	-0.0512235	-0.00862305	0.108482	0.109559	0.0952058	0.21371	0.37724	-0.2037	1	0.123615	0.124179	0.122745	-0.150964	0.0640607	-0.138831	-0.181101	-0.27128	0.0145126	-0.133585	-0.203919	-0.101085	-0.116341	-0.30931	-0.0581158
MCH	-0.140417	-0.189302	0.0420719	-0.225464	-0.0566246	-0.108561	-0.183329	-0.128957	0.100436	0.0407201	0.0891242	-0.0299578	-0.249404	-0.184943	-0.0141088	0.00585603	-0.0107548	-0.0749841	0.0908634	-0.132987	-0.266642	-0.0566915	0.0995484	0.133752	-0.103543	0.0791896	0.0678424	0.160131	0.03617	0.0389199	0.0745162	1	0.63436	0.37724	0.0892013	-0.0154316	-0.105714	-0.328083	0.234197	-0.0421122	-0.0862141	-0.138472	0.256259	-0.0525637	0.0567181	0.126818	-0.0924238	-0.160031	0.0984367
MCHC	-0.291931	-0.20329	-0.154272	-0.283108	-0.288916	-0.0347931	-0.124645	-0.0459376	0.249276	-0.129866	0.0282849	0.013557	-0.0582158	0.0154791	-0.26181	-0.283847	-0.124906	-0.054117	0.0228515	-0.12565	-0.364214	0.0162468	0.263639	0.194802	-0.0414681	0.0380024	-0.00850589	0.0800455	-0.129388	-0.0123314	0.0440344	0.63436	1	-0.2037	-0.00246868	-0.21951	-0.119168	-0.30793	0.0827995	0.01642	-0.0290793	0.146577	0.356036	0.0250126	0.0537858	0.224698	0.0373658	0.0294729	0.159564
RDW_CV	0.0506394	-0.0339317	0.312038	0.282806	0.30836	-0.002566	0.20067	0.210149	0.0569412	0.308142	0.154388	0.0608113	0.373214	-0.255585	0.0329737	0.100245	-0.171864	-0.00316032	-0.170069	0.0908327	-0.00108535	-0.512254	-0.585871	-0.0451583	0.0157429	-0.0702551	-0.128363	-0.0940146	0.326287	0.0714142	-0.118183	-0.301256	-0.432698	0.133725	-0.071855	0.271236	0.104548	0.332172	-0.200327	-0.267331	-0.197947	-0.150442	-0.27456	-0.279216	-0.189073	-0.13966	-0.0639577	0.0491323	0.00689637
RDW_SD	0.139215	-0.113943	0.321796	0.173512	0.354917	-0.112542	0.117696	-0.00662196	0.0715955	0.389348	0.237032	-0.0387715	0.371567	-0.326919	0.169752	0.236486	-0.13582	-0.0349119	-0.13335	0.131817	-0.0925979	-0.432954	-0.545265	-0.070695	-0.0712233	-0.114276	-0.277274	-0.124763	0.366463	0.106691	0.0327229	-0.176916	-0.485611	0.456964	-0.0921232	0.301441	0.0918341	0.111488	-0.137401	-0.322837	-0.327212	-0.236077	-0.310973	-0.307298	-0.265843	-0.071168	-0.0805299	-0.00302731	-0.0693131
PLT	-0.00511075	0.0678106	-0.197826	-0.241733	0.151177	0.448102	0.382722	-0.534165	-0.351299	0.092814	-0.0517936	-0.338181	-0.444102	-0.187196	0.299546	0.186769	0.544281	-0.0461233	0.440837	-0.163947	0.429081	0.343533	0.28212	-0.135021	-0.568954	0.0570679	-0.0406269	0.521736	0.0398848	0.0106218	0.0480169	0.0725486	-0.13806	0.113014	0.547628	0.262079	-0.411537	-0.420303	0.11705	0.173764	-0.166992	-0.0666882	0.226103	0.0488394	0.138854	-0.145591	0.26705	-0.0841871	0.0924466
PDW	0.0942547	0.000901259	0.0812887	0.184615	-0.0695918	0.0913323	0.148381	0.000806553	-0.0351636	-0.246733	-0.250655	0.0620761	0.292455	0.013597	0.209416	0.168983	0.159116	0.0771891	-0.037901	-0.101332	0.0379495	-0.0340104	-0.0480422	-0.0447051	0.0509036	0.00503001	0.0215609	-0.0523769	-0.102766	0.171244	-0.0780957	-0.14742	-0.137902	0.0608236	-0.0433835	-0.0572983	0.856151	0.169165	-0.12527	0.0355068	0.172877	-0.124262	-0.0850579	0.0550727	0.0942286	0.0623229	-0.0689009	0.0397801	-0.0815288
MPV	-0.0108608	-0.0246252	0.233862	0.275875	-0.124469	-0.117003	-0.0519073	0.126334	0.11691	-0.177618	-0.11046	0.0985934	0.344988	0.0378383	0.177023	0.169159	0.107926	-0.0724173	0.0638349	0.00466224	-0.0350532	-0.133817	-0.138038	-0.0872366	0.1307	-0.0519159	0.0337782	-0.105357	-0.08016	0.270701	-0.112734	-0.105714	-0.119168	0.122745	-0.131171	-0.145933	1	0.272164	-0.151721	-0.0120589	0.175455	-0.149175	-0.133176	-0.00799923	0.046434	0.156742	-0.144707	-0.0190012	-0.0383627
P_LCR	0.0117407	-0.0533569	0.190049	0.266475	-0.0965973	-0.111859	-0.0161022	0.15027	0.120769	-0.171524	-0.112162	0.118669	0.370979	0.0413383	0.162654	0.171073	0.0607686	-0.0264735	0.00115231	0.0162686	-0.0576761	-0.142511	-0.141892	-0.0644576	0.153274	-0.0754966	0.0544206	-0.153477	-0.0602922	0.244998	-0.088427	-0.106258	-0.11043	0.105824	-0.206661	-0.137931	0.981491	0.283421	-0.168381	-0.0167061	0.182135	-0.156211	-0.18043	-0.0231149	0.00451256	0.159452	-0.160292	-0.0311799	-0.0697286
plateletcrit	-0.00660986	0.0687146	-0.142702	-0.237596	0.0958618	0.513842	0.422378	-0.540707	-0.319959	0.0585273	-0.0432023	-0.381292	-0.363684	-0.169646	0.389343	0.264202	0.552798	-0.0467548	0.422939	-0.167791	0.407888	0.378326	0.313202	-0.0335267	-0.547	0.139816	0.0232628	0.531302	-0.0155371	-0.0737457	0.062428	0.0817402	-0.119731	0.276317	0.438974	0.243647	-0.304579	-0.444002	0.193315	0.271963	-0.175942	-0.0383026	0.265379	0.073962	0.156695	-0.19543	0.277874	-0.169118	0.0824683
PT	0.0617599	0.17027	0.118023	0.27208	-0.213233	-0.00638618	-0.202974	0.47961	0.283358	-0.35222	-0.27365	0.453341	0.165443	0.406985	-0.281204	-0.272087	-0.342162	0.0910289	-0.279934	0.214838	-0.336656	-0.0980578	-0.0693452	0.00124797	0.948718	0.173871	0.2683	-0.321477	-0.406428	-0.212403	0.00805843	-0.102432	-0.0659662	-0.0125538	-0.271217	-0.456788	0.193113	0.408442	-0.0327684	0.135332	0.360453	0.13707	-0.00339906	0.0703108	0.0181792	-0.148012	0.016938	0.0726596	0.0496491
PTA	-0.0450244	-0.142692	-0.100827	-0.26093	0.158772	0.0172522	0.141753	-0.546398	-0.318842	0.28796	0.207185	-0.423312	-0.200955	-0.348131	0.309303	0.267984	0.413927	-0.104448	0.344028	-0.261391	0.312375	0.108065	0.0711632	-0.0368965	-0.9983	-0.114583	-0.247606	0.367806	0.357182	0.192106	-0.0295769	0.105842	0.0405381	0.0526527	0.326465	0.430387	-0.139005	-0.442772	0.0109982	-0.0943443	-0.320209	-0.118021	0.0362216	-0.083747	0.00632017	0.121783	0.031028	-0.0414344	-0.0497594
INR	0.0439429	0.135221	0.109323	0.256025	-0.151263	-0.0155205	-0.137356	0.541603	0.314061	-0.286584	-0.211985	0.410632	0.207099	0.341566	-0.298492	-0.257113	-0.413575	0.104398	-0.35433	0.251972	-0.300182	-0.115283	-0.0779274	0.0363785	1	0.114153	0.242136	-0.367102	-0.353601	-0.196988	0.0325227	-0.103543	-0.0414681	-0.0462178	-0.310106	-0.425242	0.1307	0.446599	-0.00469793	0.0903874	0.329103	0.114851	-0.0364376	0.0878093	-0.00576738	-0.125488	-0.0387102	0.0494619	0.051238
FG	-0.222027	0.0210563	0.184911	-0.0835983	-0.131194	0.159148	0.198359	-0.268401	-0.181817	-0.00958537	0.0308875	-0.30982	-0.312652	-0.155425	0.432603	0.323823	1	-0.198753	0.399395	-0.292812	0.390996	0.266421	0.2169	-0.264978	-0.413575	0.110139	-0.0184966	0.202175	-0.0478372	-0.107668	-0.0546261	-0.0107548	-0.124906	-0.0174822	0.241	0.0803116	0.107926	-0.16633	0.150938	0.178003	-0.00513432	-0.0704681	0.105893	0.19268	0.157885	-0.0499117	0.218352	0.0840387	0.116524
APTT	-0.093668	-0.0051212	1	0.186573	0.12231	-0.241488	-0.162376	0.248592	0.113558	0.141339	0.085146	0.0531746	-0.0653228	-0.38653	-0.0492075	-0.0111052	0.184911	-0.17855	-0.0881522	-0.222313	0.0814227	-0.285792	-0.332853	-0.139815	0.109323	0.0272316	-0.142927	-0.245947	0.0259347	0.0024624	-0.154482	0.0420719	-0.154272	0.22502	-0.19683	0.00943351	0.233862	0.284039	-0.00717722	-0.248912	-0.145129	0.0296251	-0.183897	0.0258456	0.0496106	0.0683363	-0.0660266	0.113041	0.127396
TT	0.191084	0.080448	0.133328	0.174058	0.140735	0.0425008	0.16623	0.2481	0.0639545	0.211642	0.203492	0.19266	-0.0174132	-0.033253	-0.170033	-0.10461	-0.359825	0.0924465	0.0728962	-0.0995459	0.0890126	-0.0466007	-0.0483457	-0.0337792	0.0660885	0.110278	0.0794134	0.192402	0.2604	0.279135	0.0224339	-0.0161782	-0.00413602	-0.00135144	-0.0268811	0.0958179	0.0161237	0.148125	-0.0341187	0.0430923	0.0162097	0.0766954	0.105067	-0.122346	-0.0488392	0.110375	-0.0973156	-0.0513403	0.066729
D_Dimer	0.107898	0.205049	-0.38653	0.216527	-0.367571	0.274619	0.0171456	0.20422	0.0899656	-0.360243	-0.166654	0.185276	0.154225	1	0.0575438	-0.00326934	-0.155425	0.260432	-0.0284644	0.181084	-0.2298	0.190293	0.215116	0.0703251	0.341566	0.0501732	0.490834	-0.0418437	-0.389985	-0.240021	-0.104489	-0.184943	0.0154791	-0.159242	0.152698	-0.14018	0.0378383	0.254993	0.157547	0.390013	0.414227	0.251268	0.183559	0.023545	0.160531	-0.0523881	0.183559	0.128206	0.112599
NT_proBNP	0.0508202	0.0445133	0.162477	0.237057	0.248959	0.0295603	-0.079728	0.251045	0.38764	0.0542662	-0.112552	-0.0424658	0.21103	0.0582303	0.0218013	-0.00197746	-0.0328999	-0.141335	-0.173262	0.120656	-0.151088	-0.0966494	-0.144251	0.0200824	0.324449	-0.0273625	0.214451	-0.0619091	0.0189502	-0.299988	0.0236022	-0.0899579	-0.236054	0.170556	-0.0634872	0.0815059	0.140559	0.321267	0.201296	-0.0671132	-0.172624	-0.0210671	-0.235038	-0.215523	0.0618683	-0.0433362	0.0747402	0.0036496	0.111149
ALT	0.265316	1	-0.0051212	0.640255	-0.233613	0.191721	0.0869645	0.226658	-0.10611	-0.199145	-0.0852499	0.177399	0.0348479	0.205049	0.00937579	-0.0446647	0.0210563	0.277139	0.116063	-0.141128	0.171286	0.0817882	0.0574229	0.08982	0.135221	0.392037	0.313075	0.0939816	-0.154837	-0.072163	-0.113639	-0.189302	-0.20329	-0.140655	0.0672957	-0.144663	-0.0246252	0.242108	-0.0627573	0.174242	0.198238	0.227874	-0.109856	0.0121906	0.330479	-0.0879093	0.0871035	-0.0106143	-0.21507
AST	0.2261	0.640255	0.186573	1	-0.0619163	0.0305433	-0.0358543	0.456077	0.0625629	-0.0206798	0.0515104	0.172022	0.31416	0.216527	0.0820339	0.0895323	-0.0835983	0.201187	-0.0257602	0.0425295	0.0558527	-0.145543	-0.156941	0.0803104	0.256025	0.279826	0.341535	-0.0613789	0.0877135	0.0110449	-0.124329	-0.225464	-0.283108	-0.0909429	-0.121205	-0.00426385	0.275875	0.610869	0.0491331	0.0157534	0.146437	0.000192542	-0.206807	-0.0959032	0.0495357	-0.0620859	0.000717655	0.00854185	-0.133624
TP	-0.0260427	-0.0228157	-0.0310788	-0.074844	0.401888	0.11967	0.243334	-0.331777	-0.0399009	0.529342	0.319177	-0.427929	-0.225944	-0.242684	0.117443	0.120438	0.315839	-0.180451	0.780151	0.0298537	0.394491	0.116892	0.0858006	0.0177437	-0.463965	0.142716	-0.15711	0.316046	0.158762	0.336034	0.168962	0.106145	-0.108775	0.0656524	0.358351	0.346941	-0.0130929	-0.29406	0.0946298	0.137255	-0.0924251	-0.206093	0.0914452	-0.20562	-0.0320216	-0.00808413	0.125444	-0.189452	0.0289069
Alb	0.117875	-0.233613	0.12231	-0.0619163	1	-0.0729887	0.112762	-0.13093	-0.0841692	0.579082	0.0191077	-0.170409	0.0923408	-0.367571	-0.0814569	-0.0113603	-0.131194	0.00110271	-0.16348	-0.00280447	0.146993	-0.0902218	-0.153879	0.0856396	-0.151263	-0.107875	-0.264557	0.0309552	0.314768	0.109871	0.0230975	-0.0566246	-0.288916	0.101324	0.0195335	0.324517	-0.124469	-0.0938517	-0.0257397	-0.204518	-0.144622	-0.200878	-0.178481	-0.201578	-0.114998	0.0733521	-0.0486798	0.0262297	0.0569739
Glb	-0.0261488	0.116063	-0.0881522	-0.0257602	-0.16348	0.158774	0.173121	-0.292007	-0.0223977	0.173751	0.355193	-0.343903	-0.319392	-0.0284644	0.165827	0.121714	0.399395	-0.11165	1	0.0876469	0.312227	0.0956073	0.101995	-0.0924417	-0.35433	0.246664	-0.0597984	0.305154	-0.0261465	0.366882	0.160202	0.0908634	0.0228515	-0.0120556	0.373394	0.187776	0.0638349	-0.227299	0.104573	0.283202	-0.0206487	-0.0293806	0.182356	-0.0273858	0.0506768	-0.0839247	0.207992	-0.194098	-0.00615961
TBIL	-0.0364562	0.0705227	-0.0639693	0.290142	0.0387355	-0.0730994	-0.0868885	0.188394	0.120666	0.0451184	0.00737	0.0816169	0.908175	0.172248	-0.0789212	-0.0951564	-0.311306	-0.00881292	-0.257195	0.0965122	-0.279969	-0.0964956	-0.053656	0.699474	0.204326	-0.15843	0.0512648	-0.262808	-0.0598859	0.0167282	-0.00356962	-0.14768	0.04464	-0.0321318	-0.254391	-0.147567	0.273364	0.245915	0.0346113	-0.149381	-0.0750844	-0.133003	0.0539467	-0.103396	-0.000174981	0.0443927	0.0630632	0.0918826	0.163292
DBIL	0.0266188	0.0348479	-0.0653228	0.31416	0.0923408	-0.164922	-0.101635	0.207737	0.137804	0.085506	0.0421608	0.0976587	1	0.154225	-0.0376449	-0.0372347	-0.312652	0.136081	-0.319392	0.0841669	-0.310675	-0.222275	-0.189243	0.432149	0.207099	-0.186043	-0.0238506	-0.347184	-0.0298626	0.0169548	-0.0778275	-0.249404	-0.0582158	-0.0495612	-0.354639	-0.147936	0.344988	0.358554	-0.0700938	-0.149496	-0.0514243	-0.134501	-0.0428331	-0.175129	0.00710386	0.100556	0.0226939	0.157055	0.133346
IBIL	-0.0865072	0.08982	-0.139815	0.0803104	0.0856396	0.0351021	-0.00452601	0.0013997	-0.110082	0.0368417	-0.0474014	-0.0424581	0.432149	0.0703251	-0.124015	-0.135034	-0.264978	-0.230131	-0.0924417	0.0848375	-0.0767614	0.01514	0.0732746	1	0.0363785	-0.0967017	0.0914216	0.019164	0.00402036	0.0443096	0.0801593	0.133752	0.194802	-0.0202099	0.033871	-0.00028333	-0.0872366	-0.0624431	0.186831	-0.210603	-0.15829	-0.193848	0.234741	-0.0294362	0.0211225	-0.0582695	0.0496816	-0.015988	0.194853
ALP	1	0.265316	-0.093668	0.2261	0.117875	0.155999	0.121235	0.0903726	-0.195704	0.108315	0.0965045	-0.114845	0.0266188	0.107898	0.129524	0.121661	-0.222027	0.590958	-0.0261488	0.0129552	0.0180537	-0.125587	-0.149635	-0.0865072	0.0439429	0.0450926	0.173135	0.103792	0.0814124	0.18727	0.110147	-0.140417	-0.291931	0.16714	0.0626778	0.0321344	-0.0108608	-0.023612	-0.0068426	-0.0443632	-0.035648	-0.00568759	-0.30013	0.0160477	-0.15094	0.147877	-0.159375	-0.175143	-0.438504
GGT	0.590958	0.277139	-0.17855	0.201187	0.00110271	0.043221	0.0462827	-0.0499958	-0.0587478	0.0754174	0.121079	0.101316	0.136081	0.260432	0.102856	0.0895762	-0.198753	1	-0.11165	-0.112101	-0.0745318	-0.0927176	-0.0749906	-0.230131	0.104398	0.243476	0.0518006	-0.117807	-0.107054	0.0145965	-0.0966799	-0.0749841	-0.054117	-0.077293	-0.0905717	-0.101971	-0.0724173	0.0281146	-0.0455922	0.138317	0.133171	0.155591	-0.0291755	-0.00204771	0.157779	0.146368	0.00304531	0.0798607	-0.182859
TC	0.0881509	-0.236126	-0.271546	-0.285172	-0.0222428	0.127389	0.0104952	-0.035282	-0.119401	0.0610761	0.111438	-0.0417111	-0.232146	0.242251	-0.119126	-0.0959532	-0.124785	0.141773	0.131363	0.112567	-0.0534477	0.17233	0.24311	-0.0130205	-0.0225089	-0.00914373	0.284666	0.162544	0.00475149	-0.115597	0.0988503	0.248029	0.351227	-0.152976	0.158532	0.035055	-0.273467	-0.23772	0.163351	0.370028	0.154339	0.187884	0.143297	0.196668	0.0693125	-0.0299928	0.247607	0.0314452	0.0551735
LDH	0.173135	0.313075	-0.142927	0.341535	-0.264557	0.267158	0.0324608	0.388179	0.02132	-0.267181	-0.122987	0.230184	-0.0238506	0.490834	0.150342	0.153381	-0.0184966	0.0518006	-0.0597984	0.0320368	-0.0450015	0.109418	0.126477	0.0914216	0.242136	0.0580011	1	0.214549	-0.0614516	-0.321123	0.0260195	0.0678424	-0.00850589	-0.00862305	0.0608843	-0.20254	0.0337782	0.305927	0.189783	0.310659	0.249311	0.126825	-0.0706218	0.0318463	0.125933	-0.173842	-0.0110237	-0.220702	0.012896
K	0.0450926	0.392037	0.0272316	0.279826	-0.107875	0.254229	0.239515	0.0570775	0.265088	0.00818331	0.0624688	0.156853	-0.186043	0.0501732	-0.00783243	-0.0435292	0.110139	0.243476	0.246664	-0.0741925	0.0213499	0.0884965	0.102628	-0.0967017	0.114153	1	0.0580011	0.0366695	-0.138958	-0.095783	0.135748	0.0791896	0.0380024	-0.0512235	0.0857815	-0.0986828	-0.0519159	0.0520227	0.0731584	0.295958	0.118845	0.260507	0.260315	-0.107752	0.348171	-0.0136483	0.0978303	0.0467717	-0.0811374
Na	-0.0332356	0.158228	0.114187	0.206683	0.053706	-0.0861647	-0.0361832	0.352864	0.0932881	-0.16211	-0.282351	0.73137	0.119769	0.00885643	-0.199557	-0.134808	-0.287108	-0.0383932	-0.367926	-0.0107702	-0.0323752	0.0523424	-0.017118	0.00371866	0.439075	-0.0152068	0.202905	-0.114648	0.0683204	-0.223029	-0.0625727	-0.291578	-0.289717	-0.00772694	-0.391726	-0.30714	0.0800841	0.311147	-0.157814	-0.0325462	0.140404	0.162066	-0.0799657	-0.0924767	-0.034751	-0.18952	-0.118671	-0.0842702	-0.0888897
Cl	-0.114845	0.177399	0.0531746	0.172022	-0.170409	-0.130621	-0.180399	0.286004	0.114616	-0.294389	-0.277937	1	0.0976587	0.185276	-0.277275	-0.239735	-0.30982	0.101316	-0.343903	-0.015018	-0.444385	-0.022286	-0.0176254	-0.0424581	0.410632	0.156853	0.230184	-0.190497	-0.104028	-0.272948	-0.151304	-0.0299578	0.013557	0.0226232	-0.375883	-0.4296	0.0985934	0.176993	-0.26035	0.0583027	0.220577	0.267192	0.0109186	-0.132791	0.0469291	-0.124182	0.00537183	0.0220647	0.0267017
Ca	0.108315	-0.199145	0.141339	-0.0206798	0.579082	-0.26517	-0.0240556	-0.148557	0.0625345	1	0.769652	-0.294389	0.085506	-0.360243	-0.0160307	0.0541666	-0.00958537	0.0754174	0.173751	0.00759355	0.101548	-0.125775	-0.163273	0.0368417	-0.286584	0.00818331	-0.267181	-0.00154076	0.408215	0.212243	0.0663895	0.0407201	-0.129866	-0.0336081	-0.0144706	0.363325	-0.177618	-0.23604	0.137592	-0.159979	-0.223043	-0.207623	-0.0497265	-0.321691	-0.137277	0.227821	-0.0766989	0.0107119	0.0442305
Ca_adj	0.0965045	-0.0852499	0.085146	0.0515104	0.0191077	-0.306293	-0.131375	-0.0575748	0.103286	0.769652	1	-0.277937	0.0421608	-0.166654	0.0481226	0.108124	0.0308875	0.121079	0.355193	0.0463131	0.0236776	-0.144594	-0.139831	-0.0474014	-0.211985	0.0624688	-0.122987	-0.0121256	0.326751	0.245342	0.0360066	0.0891242	0.0282849	-0.0775968	-0.0450081	0.249956	-0.11046	-0.168546	0.187402	-0.0465267	-0.196102	-0.10823	0.0440236	-0.182413	-0.0910229	0.176934	-0.118225	-0.0694925	-0.0121831
Urea	0.0410322	0.0921194	0.168362	0.178805	0.00764721	-0.0164891	-0.127612	0.239203	0.59285	0.0909178	0.0725346	0.214704	0.231285	-0.0107883	-0.200313	-0.193402	-0.27527	-0.0183694	-0.077753	0.0262357	-0.286247	-0.117082	-0.12154	0.00241208	0.315205	0.265207	0.0586485	-0.235481	-0.094001	-0.216063	-0.00554681	-0.0892721	-0.097774	0.0172789	-0.206656	-0.155521	0.101116	0.330544	0.12301	-0.0733683	-0.121242	0.180367	-0.0359055	-0.190919	0.16378	-0.00463692	-0.0854593	-0.0179178	0.0616273
CR	-0.195704	-0.10611	0.113558	0.0625629	-0.0841692	-0.0113158	-0.0785796	0.258098	1	0.0625345	0.103286	0.114616	0.137804	0.0899656	-0.280954	-0.276751	-0.181817	-0.0587478	-0.0223977	0.0399031	-0.380626	-0.0765568	-0.0143389	-0.110082	0.314061	0.265088	0.02132	-0.259341	-0.18388	-0.170511	-0.0326076	0.100436	0.249276	-0.144067	-0.19621	-0.160528	0.11691	0.243415	-0.0553086	0.0296321	-0.0918017	0.252757	0.00658102	-0.228288	-0.00084013	0.137414	-0.080705	-0.0645675	0.0490426
UA	-0.10885	0.00816263	0.131889	0.120188	0.020579	0.123183	-4.6069e-05	0.150457	0.622408	0.0683103	-0.021593	0.187999	0.116565	0.0648242	-0.205464	-0.212045	-0.134435	-0.0849064	-0.0493936	0.13421	-0.304637	-0.0291632	-0.0586428	0.0590498	0.223613	0.1789	0.09145	-0.169448	-0.153692	-0.22138	-0.0827289	-0.0926594	-0.120403	-0.0501087	-0.0745528	-0.148246	0.080923	0.190521	0.00559925	0.0123359	-0.096972	0.102694	-0.0791244	-0.267977	0.0404371	0.011426	-0.0314433	-0.0206122	0.232824
HCO3	0.0180537	0.171286	0.0814227	0.0558527	0.146993	0.0923972	0.297136	-0.191621	-0.380626	0.101548	0.0236776	-0.444385	-0.310675	-0.2298	0.289923	0.295785	0.390996	-0.0745318	0.312227	-0.252058	1	0.16974	0.0687111	-0.0767614	-0.300182	0.0213499	-0.0450015	0.239764	0.119452	0.167918	-0.00922183	-0.266642	-0.364214	-0.108959	0.242786	0.309289	-0.0350532	0.00188804	0.00304478	-0.00624705	0.0523737	-0.104065	0.0420145	0.0772744	0.155791	-0.146954	0.00757695	-0.0221709	-0.207692
eGFR	0.148937	0.133051	-0.0748047	-0.0427613	0.0101479	0.0877785	0.181278	-0.330071	-0.919691	-0.116588	-0.119794	-0.101088	-0.196093	-0.0899071	0.317824	0.29402	0.195904	0.115394	0.0237497	0.0804977	0.384341	0.133323	0.0727944	0.0971541	-0.280406	-0.144144	-0.0758247	0.308462	0.176073	0.0565117	0.0909735	-0.102045	-0.229456	0.106929	0.259145	0.151061	-0.174685	-0.263712	0.097359	0.0119928	0.0258014	-0.224191	0.0884592	0.283995	0.0927295	-0.203658	0.111327	0.121384	-0.0231075
hs_CRP	-0.317219	0.193217	0.0866649	0.0542336	-0.15217	0.0129227	0.0454448	-0.0670926	-0.0357505	-0.207352	-0.12905	0.0957303	0.12285	0.163741	0.189188	0.109893	0.407814	-0.189579	0.142428	0.071774	0.0140902	0.316729	0.259412	0.0263066	0.0990227	0.221163	-0.065556	-0.127111	-0.234413	-0.283337	-0.115563	-0.10714	-0.0742678	-0.011075	-0.0183416	-0.10664	0.358274	0.0315826	0.239545	0.344077	0.20459	0.148907	0.176748	0.28945	0.46906	-0.129178	0.266943	0.27061	0.186807
hs_cTnI	0.347949	0.167031	0.0154303	0.304385	-0.0197497	-0.0511954	-0.1672	0.383708	0.174518	-0.152119	-0.115065	0.237286	0.25763	0.448664	-0.0858506	-0.0395339	-0.487603	0.256147	-0.336201	0.128785	-0.209533	0.0157	-0.0161617	0.305727	0.516901	0.0687056	0.321545	-0.151043	-0.130697	-0.127255	-0.100242	-0.0615575	-0.0913111	0.1256	-0.128165	-0.18205	0.091411	0.30049	0.227371	-0.062834	0.0384102	-0.0378257	0.0545257	0.0171176	-0.00171176	0.00734803	-0.224031	0.00350701	0.127505
Mb	-0.023612	0.242108	0.284039	0.610869	-0.0938517	-0.0198206	-0.119119	0.698922	0.243415	-0.23604	-0.168546	0.176993	0.358554	0.254993	-0.062746	-0.0203057	-0.16633	0.0281146	-0.227299	0.127433	0.00188804	-0.183923	-0.195195	-0.0624431	0.446599	0.0520227	0.305927	-0.388577	-0.141781	-0.14347	-0.21187	-0.328083	-0.30793	-0.150964	-0.218882	-0.086404	0.272164	1	0.024457	0.032113	0.171912	0.121111	-0.218876	0.0526476	0.099611	-0.0676239	-0.0147246	0.167612	0.0548081
CKMB	0.0903726	0.226658	0.248592	0.456077	-0.13093	0.00522579	-0.0321573	1	0.258098	-0.148557	-0.0575748	0.286004	0.207737	0.20422	-0.340884	-0.274194	-0.268401	-0.0499958	-0.292007	0.134239	-0.191621	-0.0295374	0.000229815	0.0013997	0.541603	0.0570775	0.388179	-0.351939	-0.153309	-0.211164	-0.239382	-0.128957	-0.0459376	-0.137981	-0.273818	-0.244452	0.126334	0.698922	-0.0292831	0.0673176	0.261125	0.145705	-0.338071	0.0229335	-0.109906	-0.066524	-0.0375751	0.108652	0.0329173
pH	-0.0833917	-0.0838231	-0.228371	-0.144186	-0.0177566	-0.14867	-0.0692218	-0.507243	-0.402957	-0.00240314	-0.00584111	-0.204905	-0.0752415	0.0257299	0.449138	0.440445	0.25441	-0.0263271	0.197295	-0.236513	0.306489	-0.0339785	-0.0668484	0.1968	-0.469557	-0.240177	0.05215	0.345878	0.258416	0.212618	-0.0574001	0.196786	0.101884	0.151694	0.240045	0.311227	0.0132723	-0.351957	0.208253	-0.181809	-0.10492	-0.35497	0.256337	-0.0287209	-0.00518021	0.051071	-0.0816928	-0.0122821	0.158372
pCO2	0.0807149	0.124476	0.436209	0.206622	0.22052	0.0680035	0.0719475	0.243048	0.0699069	0.140067	0.0800071	-0.246697	-0.0877512	-0.157252	0.0440533	0.0592363	0.186207	-0.0274023	-0.0607074	-0.117711	0.41093	0.0885419	-0.00253847	-0.346631	0.120134	0.132049	0.075857	-0.133562	-0.0718509	-0.189845	-0.0587142	-0.339483	-0.406967	-0.0172781	-0.0579491	0.038816	-0.0464505	0.362934	0.00576489	0.0851157	0.057273	0.170399	-0.184706	0.103956	0.132091	-0.10688	-0.00975437	0.0963949	-0.0994026
pO2	-0.226469	0.122496	0.0815845	0.0513327	-0.190704	0.12173	-0.000197984	0.285761	0.300838	-0.106682	-0.0171565	0.181925	-0.0202087	0.131329	-0.370264	-0.398825	-0.115573	-0.167083	0.12985	0.227368	-0.276994	-0.00530587	0.0427139	-0.0622157	0.236326	0.259483	-0.0193005	-0.0938685	-0.26544	0.0426087	-0.0238317	-0.0349405	0.129614	-0.17303	0.0221571	-0.152083	0.0353003	0.180944	-0.0226202	0.291055	0.101739	0.262065	0.0978121	-0.057856	0.168827	0.110908	0.23109	0.0427132	0.264007
[truncated: 101 more columns]

## Sheet: igg_Survival
IgG Survival
data	ALP	ALT	APTT	AST	Alb	BASO	BASOp	CKMB	CR	Ca	Ca_adj	Cl	DBIL	D_Dimer	EOS	EOSp	FG	GGT	Glb	Glu	HCO3	HCT	HGB	IBIL	INR	K	LDH	LY	Lyp	M-11	M-17	MCH	MCHC	MCV	MONO	MONOp	MPV	Mb	N-10	N-11	N-13	N-17	N-23	N-24	N-25	N-27	N-32	N-35	N-36
M-11	0.7311	0.688697	0.910733	0.463888	0.366065	0.234989	0.0622623	0.182077	0.797107	0.207726	0.179783	0.508775	0.50551	0.969948	0.107727	0.0467103	0.279951	0.336259	0.598705	0.877407	0.666748	0.254439	0.394301	0.0864841	0.316681	0.323846	0.0842347	0.00765473	0.00107912	0	0.0316771	0.541908	0.900472	0.976224	0.390863	0.0250088	0.293883	0.110848	0.063058	0.283431	0.465886	0.00421423	0.981961	0.0985625	0.233358	0.229089	0.00521928	0.957711	1.66566e-07
M-17	0.942161	0.580081	0.594015	0.42149	0.323743	0.103258	0.0257837	0.797827	0.00845974	0.787022	0.497428	0.303792	0.504805	0.614567	0.00660943	0.0178463	0.432266	0.31475	0.194082	0.715613	0.360441	0.00661931	0.000433099	0.70821	0.80765	0.402139	0.298593	0.149262	0.0577239	0.0316771	0	0.0109668	0.104571	0.852742	0.614341	0.334689	0.729209	0.936291	0.000157717	0.00634388	0.272762	0.998403	2.44731e-06	0.0981862	0.519078	0.0125095	0.0747581	0.818441	5.91485e-05
N-10	0.179972	0.670163	0.652471	0.426337	0.604719	0.482742	0.0178199	0.0646567	0.697811	0.674168	0.849876	0.536444	0.301375	0.629275	0.000439451	0.00020665	0.639429	0.0595719	0.678534	0.621825	0.36913	0.597444	0.457268	0.278281	0.893153	0.483538	0.711286	0.262017	0.0352907	0.063058	0.000157717	0.74358	0.903351	0.902129	0.417189	0.527366	0.271118	0.635901	0	0.377989	0.552407	0.657989	0.211743	0.0240842	0.0280481	0.455859	0.966163	0.121352	0.0634402
N-11	0.712801	0.80038	0.171876	0.173335	0.653892	0.457026	0.680479	0.0391973	0.252569	0.0243444	0.00308476	0.357682	0.911414	0.978998	0.944258	0.822776	0.191538	0.0657467	0.115873	0.71877	0.25635	0.562363	0.739265	0.575935	0.117204	0.457481	0.140663	0.540276	0.671243	0.283431	0.00634388	0.944343	0.102747	0.00193049	0.21487	0.0684555	0.0671704	0.552801	0.377989	0	5.30786e-11	0.000666382	0.270379	0.000514275	0.279185	0.0855589	0.042829	0.28516	0.34976
N-13	0.604531	0.794452	0.650341	0.882583	0.144154	0.696445	0.645314	0.0128187	0.165513	0.00774435	0.0242371	0.282353	0.0385336	0.678822	0.480487	0.310966	0.234645	0.343725	0.19031	0.689753	0.595322	0.232393	0.432183	0.130395	0.38029	0.761244	0.0934985	0.650859	0.15012	0.465886	0.272762	0.36767	0.254304	0.0124126	0.0801982	0.484174	0.994471	0.93131	0.552407	5.30786e-11	0	5.8565e-05	0.102994	0.000494399	0.159938	0.495276	0.000826093	0.132343	0.706803
N-17	0.130156	0.512614	0.355592	0.863944	0.427536	0.486968	0.508503	0.304225	0.429785	0.134459	0.209891	0.0672518	0.693841	0.689257	0.635632	0.567713	0.58877	0.00558043	0.683458	0.0898058	0.918839	0.0604377	0.313061	0.588505	0.666381	0.332083	0.0759864	0.681406	0.763264	0.00421423	0.998403	0.958629	0.00798887	0.00108289	0.220058	0.113287	0.41439	0.172081	0.657989	0.000666382	5.8565e-05	0	0.73862	0.901421	0.39333	0.793951	0.629527	0.946236	0.138168
N-23	0.959232	0.438619	0.895902	0.128288	0.110117	0.210229	0.173393	0.343795	0.90017	0.0393039	0.41501	0.111636	0.794658	0.013648	0.129324	0.154194	0.199302	0.97019	0.911349	0.305866	0.63692	0.262078	0.120585	0.583103	0.0377314	0.0846555	0.333391	0.00328681	0.0275499	0.981961	2.44731e-06	0.231913	0.112317	0.694788	0.709562	0.564773	0.765489	0.642094	0.211743	0.270379	0.102994	0.73862	0	0.0811563	0.0185987	0.00668672	0.300279	0.0543794	0.00898911
N-24	0.335622	0.998639	0.401503	0.63818	0.309967	0.382609	0.849839	0.188261	0.938132	0.533191	0.753058	0.115243	0.0343363	0.487193	0.260947	0.242213	0.463875	0.00520562	0.354887	0.668597	0.314747	0.0473329	0.00156484	0.256624	0.595869	0.964333	0.0274155	0.698298	0.900602	0.0985625	0.0981862	0.0365897	0.0011979	0.228385	0.088473	0.0325205	0.373774	0.470332	0.0240842	0.000514275	0.000494399	0.901421	0.0811563	0	2.42057e-05	0.0010127	0.00121122	0.00591093	0.0246693
N-25	0.905577	0.966335	0.296062	0.527911	0.000626794	0.062344	0.0612251	0.775798	0.310953	0.549969	0.0346295	0.466789	0.639398	0.806516	0.0612851	0.079928	0.527579	0.124687	0.993248	0.127972	0.655768	0.567805	0.288038	0.205666	0.127758	0.401658	0.071194	0.0614736	0.290469	0.233358	0.519078	0.351325	0.0491176	0.522356	0.105725	0.338202	0.282473	0.365132	0.0280481	0.279185	0.159938	0.39333	0.0185987	2.42057e-05	0	0.20109	0.000102796	0.00094313	0.76721
N-27	0.896524	0.383355	0.281561	0.851056	0.0725052	0.203658	0.248404	0.514792	0.896602	0.68104	0.021336	0.62395	0.229532	0.422524	0.279735	0.374039	0.0140274	0.172248	0.0157841	0.610085	0.0669579	0.181579	0.0521405	0.183408	0.509611	0.76962	0.596158	0.105056	0.212296	0.229089	0.0125095	0.0930667	0.529309	0.11383	0.237395	0.0524256	0.146347	0.916582	0.455859	0.0855589	0.495276	0.793951	0.00668672	0.0010127	0.20109	0	0.780087	0.000494815	7.45847e-07
N-32	0.692386	0.427921	0.583424	0.343007	0.0342007	0.215114	0.166413	0.716894	0.597977	0.794575	0.0894343	0.223363	0.393272	0.734298	0.84615	0.896403	0.351404	0.0528632	0.211949	0.286687	0.27866	0.683167	0.822696	0.425402	0.559532	0.190794	0.0202029	0.481084	0.67241	0.00521928	0.0747581	0.715037	0.0208001	0.0794455	0.0786443	0.0954942	0.23652	0.0335546	0.966163	0.042829	0.000826093	0.629527	0.300279	0.00121122	0.000102796	0.780087	0	0.114753	0.11833
N-35	0.306614	0.0228557	0.103143	0.035274	0.0718259	0.374131	0.196779	0.971658	0.0206548	0.00544763	0.111163	0.17443	0.451972	0.893836	0.590535	0.423604	0.186291	0.0011564	0.0657975	0.452309	0.0139024	0.873734	0.534442	0.00317807	0.154374	0.873356	0.952712	0.769627	0.776297	0.957711	0.818441	0.053196	0.0860907	0.831979	0.0240981	0.0678029	0.189302	0.260647	0.121352	0.28516	0.132343	0.946236	0.0543794	0.00591093	0.00094313	0.000494815	0.114753	0	0.0732896
N-36	0.539175	0.324984	0.751306	0.529941	0.0679401	0.315762	0.188264	0.648547	0.0699888	0.0917134	0.55128	0.961447	0.139827	0.885585	0.0489683	0.0225675	0.543934	0.961954	0.443952	0.767291	0.489157	0.0597244	0.0481998	0.968585	0.469549	0.936185	0.483356	0.432104	0.180798	1.66566e-07	5.91485e-05	0.000131585	0.299665	0.0346444	0.540478	0.0383825	0.214239	0.809289	0.0634402	0.34976	0.706803	0.138168	0.00898911	0.0246693	0.76721	7.45847e-07	0.11833	0.0732896	0
N-37	0.760506	0.0434187	0.0654919	0.0970355	0.418912	0.798828	0.381507	0.523871	0.727024	0.324702	0.961146	0.25414	0.899045	0.403488	0.00688894	0.00441681	0.591519	0.504322	0.791911	0.000510603	0.508984	0.702009	0.487688	0.787802	0.883374	0.976387	0.343528	0.606706	0.405618	0.144074	0.864775	0.675396	0.00646259	0.0475743	0.295691	0.433076	0.029293	0.678098	0.726409	0.00723393	0.181878	0.404366	0.0126526	0.00144987	1.76101e-09	0.0407988	0.313093	0.00092901	0.225419
N-38	0.942773	0.00597279	0.046342	0.0165567	0.496879	0.88857	0.512479	0.103385	0.0604821	0.575714	0.99263	0.224515	0.646345	0.168414	0.423405	0.445363	0.803016	0.364975	0.85876	0.21328	0.932458	0.218109	0.208882	0.351264	0.992663	0.207562	0.180344	0.807344	0.895293	0.134246	0.0399047	0.904873	0.557549	0.64632	0.520727	0.974744	0.118999	0.229265	0.748012	0.140189	0.167774	0.182011	0.0150726	0.509359	0.107624	0.139094	0.0480733	0.29484	0.330352
N-39	0.0480008	0.678507	0.485627	0.0594719	0.280151	0.295244	0.240066	0.00200701	0.728595	0.751098	0.16282	0.424708	0.00337416	0.576873	0.290932	0.256663	0.091966	0.0355319	0.51919	0.306762	0.0934995	0.340034	0.703331	0.00722263	0.941805	0.694663	0.870845	0.411795	0.652371	0.606773	0.0427224	0.00163866	0.243414	0.0380606	0.504422	0.0735494	0.0576588	0.00556208	0.727461	0.0241897	0.024777	0.919032	0.00444408	0.0245754	0.0939184	2.02746e-08	0.931272	0.000359577	0.00183679
N-4	0.261349	0.0381857	0.000716837	0.000490781	0.812191	0.312888	0.0343996	0.50517	0.606346	0.520343	0.75833	0.897571	0.544134	0.563037	0.965572	0.809339	0.171503	0.00950025	0.290612	0.340818	0.150965	0.0247276	0.0142051	0.0386301	0.197664	0.70303	0.0182154	0.588183	0.677866	0.579434	0.00664353	0.131373	0.380084	0.485699	0.593143	0.334022	0.887071	0.917079	0.0883668	0.374292	0.644557	0.168025	0.0121104	0.514272	0.968077	0.00456931	0.393107	2.34019e-05	0.00618845
N-40	0.977549	0.0962577	0.0419285	0.863692	0.705851	0.599865	0.50213	0.0278593	0.0684406	0.25675	0.0392388	0.148688	0.203057	0.000429324	0.874964	0.983478	0.546204	0.877872	0.135315	0.626897	0.161068	0.396272	0.503392	0.0267493	0.855218	0.0143975	0.00378661	0.0376536	0.0121205	0.19374	0.0151255	0.46853	0.953519	0.582915	0.316124	0.755655	0.353109	0.541084	0.872494	0.00328703	0.0964859	0.615352	2.35663e-06	0.0106227	0.50923	0.0592262	0.53535	0.355719	0.00896106
N-7	0.652139	0.321348	0.284237	0.917169	0.369948	0.809513	0.224461	0.834761	0.15445	0.67487	0.994823	0.0160853	0.735485	0.423053	0.174406	0.0552152	0.786202	0.902632	0.816329	0.741708	0.51497	0.512818	0.140515	0.18318	0.401829	0.0237316	0.52512	0.939405	0.0910334	0.213756	0.492864	0.998453	0.0129646	0.0189795	0.034016	0.158597	0.21639	0.157248	0.603832	0.000349774	4.14631e-05	0.00146319	0.799824	0.0908929	0.452947	0.56768	0.0980193	0.0422768	0.592408
ORF10-3	0.670285	0.279698	0.131773	0.310492	0.101339	0.228924	0.776663	0.668537	0.955038	0.580945	0.00898332	0.647451	0.898679	0.735097	0.0383902	0.0323616	0.336022	0.480151	0.367955	0.450729	0.143157	0.282865	0.237364	0.898726	0.112948	0.108703	0.0648078	0.212178	0.825723	0.0947912	0.505021	0.149811	0.0414322	0.195972	0.113155	0.546802	0.901999	0.34681	0.190407	0.364089	0.000688997	0.275355	0.754085	0.0613411	0.000424921	0.0566614	4.6142e-05	0.376485	0.785961
ORF3a-14	0.11738	0.885443	0.12074	0.822739	0.391045	0.620529	0.247809	0.00886501	0.609539	0.105742	0.0371723	0.00791045	0.473929	0.000255869	0.668114	0.849147	0.327955	0.994623	0.0296606	0.718165	0.274754	0.913171	0.552595	0.881149	0.437676	0.384179	0.757537	0.865765	0.502511	0.153773	0.261626	0.199135	0.00160804	0.244863	0.0128374	0.117374	0.00236206	0.0560194	0.0451791	0.314357	0.173834	0.861168	0.291896	0.880879	0.613116	0.156436	0.424265	0.473411	0.517195
ORF3a-18	0.739561	0.902173	0.383804	0.758826	0.878982	0.442904	0.633424	0.530461	0.195369	0.964021	0.472885	0.797354	0.0224057	0.79314	0.964531	0.996962	0.132807	0.339691	0.0121655	0.44583	0.562318	0.232242	0.0787946	0.577148	0.142913	0.279672	0.476391	0.31055	0.276427	0.390261	0.0441131	0.373363	0.0322103	0.145001	0.581739	0.589729	0.41454	0.527923	0.481115	0.395958	0.382572	0.298972	0.0551033	0.0385993	0.0150864	0.707459	0.366475	0.375982	0.430608
ORF3a-19	0.684847	0.00106273	0.515986	0.0417355	0.0724984	0.405628	0.195921	0.0222169	0.00796253	0.591097	0.439232	0.189285	0.850793	0.936454	0.389553	0.716811	0.873872	0.734326	0.375757	0.00302021	0.627142	0.00820964	0.0247394	0.0516309	0.0668791	0.763992	0.644769	0.281964	0.821595	0.0513314	0.000919426	0.139048	0.611285	0.0515454	0.637793	0.928791	0.603185	0.0145438	0.486742	0.017292	0.404155	0.0611148	0.246739	0.0191182	0.34951	0.00409846	0.400655	0.0379634	0.000228845
ORF3a-22	0.540836	0.470942	0.850002	0.915121	0.76931	0.542754	0.434565	0.937214	0.565003	0.861242	0.961664	0.888849	0.252934	0.928887	0.49383	0.658517	0.0391547	0.219414	0.0852524	0.54332	0.924182	0.190156	0.0530459	0.753795	0.470498	0.406472	0.800963	0.999204	0.515926	0.136902	0.0866503	0.477143	0.0881134	0.115386	0.890468	0.485429	0.800777	0.697757	0.0583663	0.557093	0.549204	0.134905	0.171449	0.00171602	0.0206343	0.832365	0.183199	0.48908	0.539933
ORF3a-26	0.0627623	0.0406197	0.492702	0.143409	0.479536	0.0547415	0.00344099	0.426239	0.0737554	0.752599	0.331018	0.0567485	0.350319	0.805217	0.902356	0.877043	0.17375	0.00869675	0.0877839	0.0210892	0.0277841	0.671058	0.47978	0.0226635	0.107392	0.730306	0.862623	0.615615	0.983672	0.795659	0.49456	0.490822	0.860811	0.431594	0.450952	0.0196994	0.103025	0.230146	0.513787	0.191208	0.400306	0.890885	0.319647	0.25686	0.139344	0.804499	0.29018	0.00159079	0.561266
ORF7a-12	0.17761	0.892742	0.586575	0.154316	0.252313	0.796834	0.123811	0.422022	0.215423	0.497443	0.551361	0.95503	0.36222	0.504302	0.296214	0.192513	0.20595	0.110995	0.106779	0.110863	0.0771326	0.563259	0.451171	0.773339	0.351727	0.992253	0.623304	0.959049	0.373552	0.970209	0.85636	0.380067	0.00174423	0.00135417	0.139097	0.818742	0.332835	0.798749	0.795651	0.00524324	0.000289044	0.00147122	0.639812	0.418283	0.225519	0.018673	0.14784	0.806206	0.740195
ORF8-1	0.648808	0.0163044	0.118085	0.169158	0.194072	0.920453	0.63175	0.120133	0.596065	0.958885	0.502131	0.406174	0.185845	0.646412	0.118372	0.0880615	0.252401	0.0754355	0.0728447	0.705822	0.577613	0.0367787	0.159651	0.0649833	0.714987	0.290394	0.534079	0.269983	0.122267	3.94955e-06	0.00453541	0.719027	0.764164	0.655414	0.802945	0.809552	0.0254287	0.0905788	5.05819e-05	0.200303	0.5226	0.634664	0.589914	0.35101	0.154847	0.5376	0.873125	0.183952	0.00173545
ORF8-4	0.00714261	0.353339	0.0510056	0.00406863	0.573719	0.162934	0.139523	0.981329	0.716391	0.876663	0.724974	0.623346	0.0703587	0.657804	0.769798	0.679062	0.462345	0.00967702	0.362547	0.585283	0.0529584	0.12709	0.189822	0.0748231	0.221742	0.0312406	0.0727053	0.145287	0.477658	0.0224609	0.0305491	0.17761	0.543824	0.190465	0.363738	0.50208	0.898814	0.458486	0.338235	0.36227	0.947989	0.0108789	0.00480977	0.360678	0.424284	0.00127464	0.713069	0.00210304	0.000298789
ORF8-5	0.537718	0.314723	0.214325	0.824821	0.62793	0.307803	0.839832	0.698201	0.855521	0.457102	0.271429	0.762944	0.301167	0.753804	0.598181	0.75517	0.404681	0.583911	0.00288552	0.871864	0.534124	0.522029	0.790343	0.0718497	0.994384	0.753462	0.105318	0.229861	0.888222	0.138876	0.544913	0.0680457	0.0542963	0.891967	0.237355	0.060637	0.0936818	0.513631	0.233597	0.358246	0.682527	0.0966095	0.456224	0.259873	0.601037	0.795804	0.000457514	0.0669037	0.907287
S-126	0.5268	0.296828	0.00404848	0.534167	0.859025	0.0985716	0.367846	0.753513	0.200389	0.570835	0.891377	0.506882	0.305161	0.55405	0.0360856	0.0173658	0.360831	0.00507376	0.783605	0.982573	0.575625	0.0253849	0.00692327	0.752646	0.0390086	0.696311	0.193675	0.058929	0.72094	0.602934	0.0863628	0.269104	0.303615	0.66425	0.629507	0.948248	0.330091	0.32995	0.0641446	0.788726	0.902535	0.0387141	0.00010215	0.000380869	0.00509158	0.000122537	0.835265	0.000371267	0.0332241
S-127	0.454068	0.144885	0.916707	0.222243	0.77846	0.360112	0.0414897	0.955271	0.533192	0.113037	0.185088	0.143744	0.629695	0.267799	0.191245	0.290982	0.0707331	0.0204665	0.659904	0.466285	0.677856	0.340559	0.170229	0.326366	0.283676	0.156274	0.691763	0.458305	0.25919	0.5213	0.139363	0.00760855	0.690421	0.0288814	0.549485	0.781625	0.297181	0.452655	0.781818	0.338955	0.0192792	0.00108151	0.0670505	0.266159	0.0061728	0.0719307	0.763114	0.0765307	0.0709326
S-15	0.31499	0.122187	0.144168	0.534505	0.225841	0.732493	0.919199	0.818506	0.632696	0.457167	0.0941173	0.136606	0.102168	0.758295	0.0481329	0.0642363	0.179085	0.00129222	0.0348951	0.621078	0.634181	0.786514	0.983681	0.15343	0.899711	0.546644	0.723954	0.210043	0.149843	0.00145319	0.0047775	0.854297	0.79908	0.0944046	0.879877	0.856142	0.00776476	0.253927	7.73994e-05	0.000163781	0.156809	0.124784	0.49008	0.236716	0.14329	0.444393	0.374509	0.120029	0.113953
S-19	0.260122	0.0248461	0.913253	0.00573149	0.58534	0.998612	0.349936	0.545984	0.176326	0.683466	0.756404	0.351764	0.80341	0.0212345	0.49828	0.231021	0.779137	0.12722	0.115743	0.0456715	0.949233	0.152108	0.202064	0.465348	0.0960071	0.899174	0.769304	0.762144	0.460055	0.0284096	0.0275575	0.789137	0.390242	0.280793	0.877588	0.284919	0.0059071	0.904264	0.0509121	0.00267027	0.181811	0.552273	0.654801	0.891921	0.676947	0.489701	0.884015	0.255614	0.577513
S-3	0.43932	0.317008	0.235161	0.615241	0.652276	0.862695	0.117989	0.69928	0.533032	0.26837	0.40977	0.348829	0.329685	0.534272	0.214214	0.211237	0.0215079	0.0144603	0.429544	0.437762	0.820977	0.797106	0.978922	0.146251	0.206231	0.326647	0.793598	0.0680442	0.0114014	1.37738e-05	2.79763e-05	0.780373	0.546086	0.283977	0.608783	0.0312622	0.562298	0.557353	1.20724e-05	0.231771	0.511296	0.747253	0.0483087	0.725507	0.444154	0.498459	0.000455583	0.46761	0.000327181
S-36	0.517585	0.03317	0.396224	0.101889	0.679864	0.967833	0.0306709	0.455635	0.355825	0.339544	0.407057	0.992612	0.0763	0.74841	0.173359	0.867264	0.433327	0.231515	0.116547	0.164483	0.751106	0.0493381	0.32783	0.0221412	0.434615	0.210892	0.550917	0.0782951	0.88146	0.0308543	0.173114	0.746864	0.641827	0.648653	0.22822	0.0953144	0.00440659	0.380913	0.765328	0.162424	0.91272	0.737577	0.222162	0.735522	0.701884	0.473547	0.104311	0.996922	0.0848385
S-4	0.412769	0.667753	0.326905	0.685151	0.200123	0.970024	0.11169	0.0426203	0.125865	0.90833	0.520166	0.322623	0.958005	0.0350345	0.458328	0.773419	0.540689	0.293585	0.849186	0.37055	0.308831	0.968355	0.939112	0.776462	0.297716	0.187438	0.0621684	0.947455	0.129405	0.153844	0.0280032	0.291893	0.732906	0.387213	0.0776507	0.941112	0.14535	0.041807	0.109612	0.00813382	0.292794	0.610986	0.480148	0.94544	0.294747	0.0411901	0.291682	0.340378	0.0194708
S-45	0.868607	0.992697	0.173352	0.712028	0.196022	0.232706	0.518613	0.934647	0.0967097	0.792476	0.844004	0.721029	0.313861	0.0436562	0.226435	0.653288	0.0401552	0.129909	0.685928	0.730731	0.11865	0.0235354	0.0220919	0.590167	0.348745	0.874256	0.00212736	0.639346	0.370172	0.601551	0.0228294	0.305248	0.486199	0.00667178	0.718608	0.458139	0.739244	0.185688	0.156995	0.482318	0.287959	0.180296	0.254948	0.747194	0.130607	7.16605e-05	0.182257	0.130017	0.00665316
S-46	0.357369	0.0921265	0.36536	0.130059	0.419855	0.477624	0.204208	0.802112	0.000528244	0.318311	0.27983	0.935815	0.585647	0.0129564	0.301729	0.900539	0.763965	0.99275	0.879525	0.0263984	0.902783	0.000275871	0.00232542	0.296198	0.372787	0.795282	0.173919	0.0955515	0.733708	0.00117641	0.0129253	0.0539272	0.484309	0.133808	0.289937	0.481873	0.0201955	0.237805	0.0270291	0.665666	0.341391	0.0658772	0.220161	0.629551	0.936515	0.0914578	0.503746	0.710666	3.97677e-06
S-56	0.903159	0.70539	0.187549	0.815734	0.197221	0.0984086	0.813145	0.0207951	0.55167	0.111095	0.134781	0.784709	0.397687	0.638877	0.162257	0.321028	0.48621	0.186508	0.883254	0.5235	0.0507234	0.0214093	0.000759553	0.829081	0.530733	0.402506	0.13402	0.677326	0.318619	0.0378643	0.00476373	7.75009e-05	0.000573571	0.95515	0.697513	0.417266	0.659871	0.966664	0.33412	0.00600534	0.0827875	0.753741	0.00638794	5.51564e-09	0.028446	0.000304328	0.203793	0.0131641	2.56207e-07
S-58	0.894142	0.963683	0.0716739	0.253613	0.124836	0.256137	0.186794	0.512392	0.822955	0.98924	0.314457	0.777505	0.949078	0.51612	0.001925	0.00600802	0.605019	0.267057	0.889091	0.144536	0.364292	0.210253	0.0255462	0.996901	0.0725283	0.743022	0.39023	0.916262	0.687985	0.666988	0.153162	0.62673	0.0234514	0.123796	0.72446	0.915364	0.523093	0.377649	0.891335	0.0446517	0.00136387	0.602026	0.00230453	2.31307e-05	6.04537e-06	0.621977	0.000282583	0.0708915	0.644649
S-68	0.940012	0.542837	0.959546	0.728289	0.924814	0.0954237	0.0910991	0.863068	0.0155289	0.137058	0.366982	0.39504	0.213267	0.703255	0.490931	0.41131	0.9191	0.809443	0.442727	0.218508	0.192134	0.0146868	0.00355942	0.620687	0.491809	0.0895325	0.33106	0.100344	0.139834	0.0016657	0.000599144	0.00286645	0.104487	0.342472	0.226461	0.0109951	0.896091	0.738123	0.132688	0.0493936	0.458061	0.119243	0.0103838	0.000786385	0.10682	0.000538846	0.0325726	0.676273	6.78262e-09
S-80	0.756672	0.268186	0.000654216	0.490756	0.488699	0.248442	0.777231	0.998671	0.302162	0.756925	0.607482	0.459798	0.548099	0.00037404	0.0836848	0.0418527	0.590458	0.00239553	0.087262	0.24635	0.114878	0.332003	0.0920179	0.299956	0.771737	0.617344	0.819384	0.776286	0.396947	0.690239	0.781929	0.12601	0.36445	0.239614	0.317736	0.75945	0.133813	0.823218	0.106839	0.363364	0.0638877	0.458243	0.959268	7.41951e-06	0.000555517	0.00991174	0.0704658	0.00366753	0.929444
S-81	0.914648	0.877706	0.122421	0.712965	0.40826	0.137426	0.823575	0.104012	0.064944	0.134091	0.465685	0.843833	0.000176694	0.0117644	0.767885	0.756464	0.955651	0.950213	0.77198	0.139807	0.555331	0.496985	0.936718	0.0978436	0.00367777	0.339455	0.902396	0.092917	0.687399	0.0832378	0.180546	0.0215335	0.0804361	0.914973	0.298925	0.329205	0.185123	0.0414947	0.651521	0.0778668	0.757297	0.908732	0.58277	0.00552014	0.779158	0.020788	0.0888981	0.334112	0.00181531
S-82	0.0138185	0.0562607	0.871487	0.00248433	0.595447	0.613082	0.132577	0.120187	0.793909	0.398746	0.977157	0.815797	0.0899813	0.860665	0.588945	0.4794	0.27004	0.263779	0.338028	0.144845	0.0497307	0.405889	0.157737	0.182516	0.899978	0.0606452	0.0406062	0.974998	0.787868	0.249251	0.809791	0.0305307	0.00370097	0.127263	0.767456	0.871185	0.365801	0.853086	0.127468	0.00523462	0.491357	0.0133798	0.799474	0.00135486	0.0143894	0.638545	0.113645	0.0374972	0.829654
S-83	0.705937	0.57471	0.251261	0.113267	0.0277703	0.111633	0.433911	0.939868	0.885726	0.577504	0.000705873	0.0937421	0.509605	0.00588832	0.4522	0.210886	0.284368	0.894364	0.921886	0.421109	0.652464	0.295052	0.339315	0.993958	0.605472	0.593884	0.0479069	0.208358	0.709143	0.000453725	0.579336	0.0707947	0.173297	0.918652	0.0415705	0.351154	0.167175	0.403268	0.338198	0.602795	0.0513834	0.608043	0.599307	0.00288036	0.00275896	0.154745	3.19992e-08	0.167106	0.361445
ORF1ab-112	0.464643	0.416819	0.406782	0.199274	0.417495	0.600431	0.45822	0.0786068	0.532524	0.121317	0.00765839	0.675299	0.154281	0.424575	0.0673235	0.203535	0.42494	0.0123887	0.0298788	0.187138	0.996177	0.15198	0.256606	0.596296	0.313311	0.337846	0.359963	0.780645	0.860948	0.89952	0.0671502	0.407089	0.592862	0.443607	0.8007	0.611866	0.51129	0.503382	0.593796	0.0175987	0.253166	0.0230378	0.514401	0.166834	0.0365829	0.826541	0.187673	0.830441	0.848435
ORF1ab-12	0.0969427	0.169014	0.584969	0.21396	0.0175169	0.958554	0.750417	0.448107	0.638463	0.15302	0.667796	0.0162032	0.156388	0.13675	0.273086	0.325588	0.159215	0.706138	0.167702	0.426063	0.366443	0.119114	0.382059	0.548143	0.467846	0.463238	0.857145	0.0904164	0.306223	0.0420188	0.285207	0.416659	0.1086	0.521533	0.156817	0.0131607	0.76332	0.356529	0.324937	0.706678	0.304587	0.822004	0.00474888	0.180351	0.0353701	0.330156	0.201362	0.977971	0.0960851
ORF1ab-13	0.74625	0.82838	0.474511	0.853619	0.400498	0.466192	0.690368	0.913649	0.648208	0.916831	0.873332	0.68286	0.355435	0.378814	0.00580937	0.0176536	0.680824	0.696733	0.00603307	0.600546	0.0416838	0.0976137	0.252353	0.0951494	0.618542	0.861092	0.412527	0.469905	0.153951	0.179463	0.38687	0.982603	0.285357	0.46621	0.128341	0.00117688	0.241286	0.10171	0.066529	0.618282	0.0285209	0.237734	0.131642	0.913535	0.0684886	0.485185	0.622645	0.882134	0.820961
ORF1ab-135	0.399139	0.951898	0.632837	0.289562	0.443999	0.645383	0.495872	0.0961469	0.436797	0.1372	0.156298	0.353656	0.00876518	0.0658671	0.522001	0.897449	0.191341	0.606514	0.538612	0.572656	0.0257887	0.42483	0.732592	0.0548047	0.16844	0.867319	0.73943	0.493421	0.205055	0.921415	0.394113	0.0680647	0.83307	0.107383	0.049246	0.334189	0.102636	0.0969996	0.982759	0.00853329	0.00355701	0.338337	0.177258	0.115461	0.992496	0.888757	0.938911	0.0241633	0.368251
ORF1ab-140	0.239905	0.627537	0.721163	0.831051	0.657283	0.050839	0.0232577	0.506572	0.414751	0.570913	0.598571	0.784971	0.882793	0.119399	0.189557	0.17713	0.068857	0.0637852	0.693102	0.296942	0.712779	0.383154	0.351145	0.169251	0.397286	0.554347	0.872858	0.5181	0.174695	0.863831	0.99553	0.21221	0.0126757	0.283206	0.110017	0.777748	0.00866233	0.852097	0.380064	0.739074	0.739376	0.9743	0.28653	0.525609	0.792716	0.0978526	0.338949	0.982439	0.570267
ORF1ab-153	0.0284357	0.664027	0.599778	0.309267	0.726634	0.690528	0.775996	0.467407	0.22679	0.0958538	0.228258	0.978595	0.100825	0.608424	0.0418522	0.043159	0.174126	0.217696	0.31286	0.367464	0.909885	0.551258	0.775765	0.659957	0.990489	0.393701	0.553363	0.262521	0.368144	0.440687	0.63495	0.442979	0.619343	0.977481	0.798457	0.716751	0.0366617	0.245513	0.723554	0.0832978	0.60944	0.540387	0.972226	0.155855	0.644988	0.945121	0.072564	0.253924	0.752721
ORF1ab-16	0.356974	0.795211	0.775426	0.766935	0.84551	0.889484	0.388214	0.76424	0.893056	0.75596	0.407174	0.205963	0.984895	0.119052	0.163936	0.514281	0.451903	0.356196	0.604721	0.959712	0.114542	0.724206	0.772468	0.980619	0.248786	0.739926	0.667201	0.973508	0.55387	0.938029	0.793124	0.935391	0.803701	0.77555	0.539617	0.948425	0.317434	0.648444	0.0270783	0.00609126	0.0407058	0.427508	0.00612913	0.734404	0.00326914	0.0750548	0.485691	0.567159	0.673239
ORF1ab-165	0.15274	0.767109	0.625407	0.153783	0.276997	0.381781	0.876397	0.944026	0.525949	0.277708	0.0237745	0.393095	0.806134	0.746825	0.0374511	0.0349595	0.511254	0.054806	0.350694	0.0685105	0.683192	0.546626	0.681994	0.0949952	0.348815	0.300779	0.0421007	0.226318	0.768876	0.492231	0.410867	0.91006	0.581063	0.432804	0.114749	0.750976	0.192337	0.944266	0.00562213	0.396689	0.34841	0.327551	0.527708	0.0032185	1.41708e-05	0.67387	0.00117054	0.587148	0.916809
ORF1ab-166	0.528149	0.710992	0.272729	0.618098	0.0704999	0.117189	0.0956953	0.756434	0.618335	0.658034	0.129507	0.361115	0.624428	0.460092	0.42014	0.426113	0.790571	0.136736	0.109962	0.281568	0.54486	0.278657	0.232291	0.424408	0.106448	0.126856	0.451623	0.150122	0.317431	0.843107	0.923322	0.643741	0.707664	0.210559	0.303321	0.218507	0.0589768	0.3042	0.06675	0.36089	0.610142	0.456589	0.102518	0.0573011	0.00242976	0.0570573	0.00107757	0.420906	0.24534
ORF1ab-17	0.719177	0.721782	0.819105	0.474907	0.0559094	0.294021	0.0866777	0.941974	0.134136	0.972577	0.133267	0.12113	0.0630434	0.142006	0.392828	0.507629	0.064167	0.147544	0.682305	0.826338	0.0884863	0.223811	0.261168	0.0985185	0.3797	0.768792	0.0785176	0.608759	0.442059	0.936749	0.0597774	0.268554	0.663024	0.0941779	0.714865	0.872579	0.0648753	0.767699	0.0337819	0.167708	0.638692	0.873887	0.194141	0.541383	6.25467e-05	0.230563	0.000839063	0.0105897	0.769026
ORF1ab-197	0.849497	0.511581	0.523245	0.469264	0.0338159	0.521846	0.048988	0.641397	0.306255	0.127214	0.261939	0.101658	0.995439	0.128542	0.812318	0.943622	0.993391	0.184039	0.530338	0.309066	0.136551	0.0285575	0.0562561	0.130041	0.314744	0.4928	0.111587	0.969936	0.391778	0.703083	0.226508	0.0203395	0.277611	0.173268	0.864582	0.362566	0.204111	0.123213	0.185163	0.11665	0.00518113	0.0299742	0.639531	0.242796	0.0350378	0.87691	3.47415e-05	0.259189	0.0943223
ORF1ab-202	0.565659	0.968884	0.473157	0.818932	0.665325	0.791844	0.0499357	0.164976	0.62386	0.0535986	0.0170235	0.399063	0.168846	0.926225	0.48601	0.920678	0.688525	0.107922	0.00898204	0.919894	0.369302	0.973525	0.53093	0.517454	0.155889	0.515875	0.0165806	0.543603	0.424013	0.706059	0.549591	0.07192	0.284949	0.284528	0.654064	0.0163198	0.115519	0.147996	0.99984	0.211817	0.832159	0.40915	0.888757	0.116412	0.00470401	0.588945	0.000521206	0.218886	0.381927
ORF1ab-219	0.171158	0.584333	0.225234	0.587062	0.871162	0.526017	0.46808	0.662766	0.397119	0.0380805	0.0272085	0.813445	0.13542	0.333155	0.00326199	0.00801397	0.9174	0.0058335	0.0126672	0.0925802	0.768151	0.942705	0.776337	0.618254	0.289485	0.337737	0.108814	0.711918	0.725928	0.938752	0.119201	0.464428	0.843301	0.234861	0.720032	0.737656	0.100606	0.977712	0.0225604	0.0385548	0.88686	0.0586708	0.525085	0.00440801	0.000176077	0.184422	0.0034328	0.303687	0.740133
ORF1ab-251	0.284356	0.810698	0.125165	0.230307	0.0451162	0.298992	0.727891	0.385833	0.587532	0.586034	0.156955	0.289843	0.105648	0.386844	0.0632524	0.0682219	0.0370236	0.0559672	0.592213	0.547477	0.732024	0.307935	0.195482	0.606834	0.011114	0.409708	0.393424	0.348082	0.965604	0.11959	0.676947	0.88072	0.0232228	0.0106758	0.0628548	0.787211	0.182747	0.0128536	0.590468	0.502164	0.0616342	0.454402	0.0853344	0.251151	0.0134773	0.0328399	0.0680811	0.724004	0.540652
ORF1ab-266	0.192946	0.331263	0.0985193	0.750032	0.17258	0.955142	0.15625	0.052364	0.870476	0.719841	0.632216	0.527255	0.198417	0.0127158	0.32093	0.738718	0.110193	0.361641	0.794285	0.300414	0.142435	0.247134	0.47774	0.0879533	0.5851	0.430898	0.0667456	0.72427	0.309379	0.0906182	0.392103	0.365917	0.998646	0.600801	0.331981	0.230769	0.000190489	0.541584	0.00267793	0.983078	0.178964	0.83544	0.366429	0.174463	0.105444	0.209374	0.446674	0.268098	0.50717
ORF1ab-277	0.275349	0.813097	0.357981	0.778585	0.28217	0.268703	0.0341868	0.983553	0.570859	0.918808	0.932518	0.229751	0.416556	0.102009	0.489202	0.779418	0.358309	0.256031	0.180473	0.911709	0.373263	0.131404	0.278419	0.426132	0.405627	0.650542	0.0379636	0.654551	0.144685	0.495657	0.746191	0.353034	0.888489	0.352034	0.731307	0.0515435	0.0299844	0.672777	0.0599544	0.569994	0.67856	0.430967	0.274447	0.347477	0.00962002	0.146784	0.0104549	0.393554	0.781317
ORF1ab-29	0.555386	0.550286	0.00843445	0.714599	0.40637	0.116633	0.233309	0.708923	0.963506	0.580598	0.678047	0.0959087	0.250704	0.476647	0.614733	0.593263	0.245766	0.444414	0.150436	0.272418	0.580467	0.126997	0.0247481	0.436769	0.345731	0.55883	0.399595	0.936406	0.803859	0.367447	0.00287836	0.934464	0.0268516	0.135056	0.541542	0.578944	0.488533	0.171199	0.565884	0.651224	0.565702	0.466009	0.224167	0.0294339	0.106488	0.250286	0.598156	0.314917	0.849021
ORF1ab-321	0.743801	0.38635	0.39671	0.35624	0.444892	0.197644	0.384956	0.472953	0.29865	0.745281	0.588042	0.095504	0.539749	0.599615	0.517341	0.648223	0.713962	0.340513	0.0230926	0.208932	0.05814	0.0660279	0.124868	0.245605	0.965045	0.884106	0.804955	0.781627	0.884605	0.327152	0.382696	0.978051	0.535781	0.437538	0.347038	0.314896	0.512783	0.371522	0.907762	0.48328	0.403231	0.000160206	0.986909	0.224721	0.0290979	0.151094	0.850631	0.122885	0.888757
ORF1ab-336	0.558517	0.989966	0.00776853	0.507004	0.988531	0.41826	0.0946254	0.50704	0.177511	0.795233	0.491286	0.294676	0.503466	0.631538	0.0669835	0.0246066	0.313434	0.0726995	0.0191384	0.168511	0.645703	0.0907529	0.0806962	0.753407	0.694807	0.110081	0.18105	0.332794	0.0532769	0.0408193	0.807103	0.876991	0.297842	0.578254	0.465706	0.258817	0.174217	0.62893	0.000382892	0.209965	0.860213	0.34294	0.184691	0.158307	0.390433	0.00305057	0.707548	0.0119007	0.167648
ORF1ab-358	0.956166	0.839006	0.161208	0.982828	0.236314	0.306859	0.258932	0.160246	0.185556	0.448335	0.754647	0.00652085	0.44285	0.646984	0.150146	0.234652	0.663264	0.786056	0.013385	0.941416	0.0169285	0.242884	0.549031	0.313569	0.207018	0.643719	0.829199	0.0992329	0.14822	0.124683	0.992177	0.66187	0.0869626	0.325488	0.151508	0.527438	0.846737	0.0757306	0.208271	0.083078	0.786857	0.0112835	0.39984	0.67768	0.196685	0.990581	0.436642	0.0706146	0.608457
ORF1ab-384	0.591748	0.296976	0.0172941	0.536971	0.961104	0.0609238	0.0440552	0.817186	0.476086	0.332688	0.0413502	0.904147	0.515798	0.0611921	0.000958726	0.0015935	0.273612	0.00864912	0.00481134	0.234242	0.246146	0.438951	0.72354	0.20966	0.818755	0.935168	0.058581	0.0111526	0.00295024	5.31208e-09	0.149301	0.389565	0.00361501	0.349887	0.306896	0.0311719	0.546327	0.976612	0.00497069	0.0553482	0.22179	0.958349	0.330352	0.0617206	0.122587	0.615493	0.424517	0.322883	0.0262136
ORF1ab-40	0.303396	0.521441	0.0103363	0.659257	0.0776674	0.19441	0.223707	0.61742	0.34763	0.853235	0.35348	0.662467	0.0295238	0.914371	0.0315902	0.0327054	0.0202555	0.0492647	0.38344	0.703546	0.193142	0.755746	0.874686	0.0293193	0.191702	0.845975	0.758269	0.478836	0.365349	0.0210391	0.0866988	0.398512	0.540925	0.461918	0.596899	0.952579	0.113312	0.950235	0.000555203	0.106189	0.203099	0.760427	0.0809991	0.0330104	0.00291182	0.118327	0.0210233	0.0559506	0.473297
ORF1ab-420	0.163036	0.0296957	0.317606	0.129358	0.0116421	0.176294	0.197262	0.313431	0.790067	0.933617	0.0320179	0.10966	0.124918	0.755444	0.678699	0.503457	0.33773	0.0330817	0.895504	0.411756	0.471193	0.231914	0.201338	0.0193882	0.797108	0.601334	0.881842	0.931784	0.783574	0.108208	0.919668	0.00834685	0.259976	0.277796	0.701893	0.676539	0.154598	0.333378	0.0138495	0.0946464	0.878173	0.678414	0.0666272	0.224488	0.0030141	0.933022	0.203753	0.0968571	0.918873
ORF1ab-423	0.202237	0.179066	0.707006	0.551453	0.604421	0.694643	0.86651	0.406574	0.844316	0.372098	0.205098	0.107281	0.177107	0.719799	0.558174	0.547368	0.402879	0.82821	0.0826665	0.461508	0.308882	0.0977075	0.324813	0.0626612	0.42215	0.169169	0.232559	0.455876	0.746176	0.956436	0.322586	0.469727	0.268377	0.690311	0.843614	0.259146	0.128591	0.389285	0.525085	0.564148	0.0590035	0.0402888	0.742857	0.623557	0.745888	0.973183	4.98769e-05	0.147753	0.794105
ORF1ab-435	0.298073	0.109299	0.00752988	0.179197	0.705297	0.448531	0.465903	0.78101	0.607502	0.411101	0.268384	0.783416	0.46443	0.131546	0.0185167	0.0498551	0.0577948	0.06462	0.000205374	0.970735	0.393276	0.0882135	0.694799	0.073607	0.297929	0.908283	0.207543	0.00613682	0.00633001	2.25993e-07	0.102302	0.179764	0.0105825	0.750022	0.496497	0.802229	0.0639392	0.769715	0.0206301	0.105665	0.747708	0.122785	0.698925	0.230191	0.313675	0.0893318	0.581496	0.0015419	0.214505
ORF1ab-447	0.277804	0.0744086	0.87216	0.902384	0.00629846	0.480564	0.757596	0.844433	0.355946	0.357048	0.441454	0.334164	0.178151	0.282633	0.0316462	0.068671	0.919111	0.015482	0.387223	0.877222	0.925604	0.25481	0.186729	0.639494	0.786253	0.574778	0.229825	0.279641	0.536856	0.0695923	7.55396e-05	0.113052	0.0587263	0.765799	0.734097	0.846228	0.692051	0.579946	0.000627632	0.465886	0.616199	0.47815	0.24092	0.299148	0.0177807	0.317474	0.932386	0.83091	0.00292566
ORF1ab-452	0.16737	0.914952	0.735843	0.394033	0.826684	0.633831	0.895775	0.374816	0.686681	0.516049	0.488993	0.447613	0.10687	0.639567	0.0283371	0.0281805	0.527951	0.00493658	0.00015058	0.396724	0.711587	0.956794	0.935298	0.890583	0.626513	0.874531	0.277258	0.142188	0.234295	0.0650179	0.181612	0.641653	0.701176	0.554312	0.159553	0.374069	0.187161	0.689434	0.0251707	0.575458	0.868554	0.487933	0.746798	0.0969398	0.00609603	0.0552691	0.0461784	0.0546921	0.456954
ORF1ab-466	0.510475	0.241954	0.142425	0.246828	0.2141	0.711014	0.0845211	0.498576	0.21443	0.322646	0.0229691	0.673741	0.186739	0.995292	0.324139	0.826723	0.0139335	0.0954289	0.476158	0.388617	0.378585	0.894124	0.914986	0.102668	0.402728	0.762869	0.491875	0.369154	0.900687	0.0396636	0.00267218	0.533238	0.770371	0.594896	0.118617	0.296181	0.0620839	0.783264	0.112693	0.000418148	0.0267127	0.370941	0.925071	0.588807	0.039384	0.877857	0.822956	0.305783	0.54745
ORF1ab-485	0.0777248	0.0149107	0.41347	0.0428474	0.178559	0.510331	0.809084	0.575575	0.732154	0.354028	0.528294	0.872262	0.592577	0.830603	0.340995	0.609974	0.00461308	0.874059	0.0976936	0.362522	0.394645	0.593625	0.573887	0.245792	0.741368	0.648009	0.685874	0.319974	0.538549	2.12954e-05	0.00163302	0.20702	0.50693	0.825838	0.506027	0.713136	0.327048	0.498337	0.209227	0.162192	0.838568	0.983716	0.455616	0.980045	0.731828	0.339867	0.308175	0.761557	0.0146807
ORF1ab-487	0.356451	0.554944	0.250377	0.598219	0.313207	0.0205785	0.123956	0.941323	0.448361	0.0450135	0.0394908	0.591994	0.019352	0.0704248	0.0040365	0.022369	0.222542	0.015487	0.170417	0.891012	0.278278	0.672934	0.824438	0.77507	0.189941	0.977916	0.102116	0.0184137	0.110672	0.855027	0.0204921	0.0666183	0.0785517	0.907793	0.466752	0.279643	0.799132	0.588059	0.00320269	0.592825	0.275515	0.968077	0.0327545	0.0563847	0.188766	0.388324	0.743009	0.580671	0.850318
ORF1ab-490	0.747216	0.230078	0.851377	0.477922	0.902115	0.695243	0.733647	0.395614	0.688059	0.403212	0.669189	0.422969	0.574636	0.109649	0.0774622	0.239302	0.532879	0.811794	0.477047	0.905577	0.914952	0.0042501	0.00509518	0.838633	0.843648	0.684293	0.695384	0.475043	0.96467	0.213606	0.00296327	0.154356	0.184644	0.946778	0.955069	0.64178	0.0111228	0.56864	0.000242557	0.468103	0.829973	0.666858	0.414889	0.447515	0.0717791	0.13806	0.274803	0.839037	0.132185
ORF1ab-495	0.545317	0.207092	0.794936	0.666424	0.778082	0.604239	0.126807	0.532071	0.160211	0.304568	0.83516	0.129883	0.266523	0.263587	0.115501	0.151514	0.988503	0.69536	0.621166	0.245556	0.805355	0.715931	0.922344	0.898483	0.585727	0.00183274	0.871516	0.660955	0.721613	0.0114005	0.807568	0.737989	0.040233	0.0986032	0.629151	0.127756	0.875699	0.836991	0.218962	0.550395	0.480774	0.174722	0.00578015	0.173947	0.078848	0.83544	0.481525	0.061032	0.237118
ORF1ab-499	0.223802	0.0255907	0.92253	0.133454	0.732643	0.927547	0.865702	0.776356	0.0101977	0.690766	0.522964	0.492183	0.946534	0.000620126	0.488576	0.782549	0.971579	0.772386	0.906644	0.112698	0.857021	0.0171562	0.0177003	0.217339	0.202405	0.496585	0.191991	0.711759	0.438687	0.872336	0.0726297	0.336114	0.0734616	0.611153	0.833365	0.814414	0.0520835	0.792816	0.00986717	0.736354	0.28653	0.698628	0.969354	0.757592	0.29484	0.283341	0.442	0.331256	0.223483
ORF1ab-514	0.265531	0.720474	0.611377	0.541494	0.0689079	0.710409	0.299617	0.149333	0.169514	0.236212	0.564404	0.300265	0.402852	0.143463	0.789073	0.701747	0.411869	0.0930501	0.194236	0.767471	0.400146	0.435559	0.14031	0.852322	0.534583	0.392157	0.0311432	0.609618	0.934573	0.344791	0.000111961	0.10322	0.00217207	0.11366	0.41321	0.580305	0.892113	0.941973	0.208418	0.183683	0.201019	0.283977	0.00432485	0.211149	0.267574	0.410294	0.456224	0.862258	0.00341845
ORF1ab-535	0.312164	0.0470012	0.965968	0.170001	0.162529	0.271303	0.755772	0.429805	0.103935	0.0486632	0.231288	0.061108	0.0781763	0.107394	0.015203	0.0633875	0.656348	0.0893457	0.000104734	0.753264	0.641267	0.00111627	0.046287	0.026246	0.754025	0.0860091	0.707081	0.0211369	0.128116	5.22283e-05	0.0770739	0.338949	0.214863	0.851221	0.642887	0.997983	0.0237683	0.928024	0.177193	0.337726	0.931272	0.146443	0.422651	0.264527	0.462449	0.286988	0.566728	0.140244	0.147524
ORF1ab-550	0.0412974	0.409653	0.885945	0.458805	0.836655	0.56327	0.638354	0.26716	0.115157	0.681744	0.4152	0.0541602	0.456839	0.948067	0.0404856	0.141569	0.125962	0.075566	0.581439	0.0238022	0.0570517	0.563404	0.415288	0.145064	0.515558	0.249111	0.014565	0.720198	0.94262	0.852829	0.977651	0.660901	0.161558	0.367093	0.730102	0.866078	0.945103	0.333251	0.880383	0.204767	0.446794	0.540387	0.476281	0.00537439	0.00141059	0.801216	0.133715	0.773181	0.341913
ORF1ab-565	0.390344	0.560405	0.920007	0.541777	0.81707	0.173478	0.00837819	0.159144	0.0618357	0.0336296	0.00411102	0.201722	0.761086	0.551565	0.620675	0.230456	0.293289	0.0467232	0.0315514	0.116987	0.690173	0.513387	0.283129	0.814223	0.0504744	0.702714	0.0155013	0.44719	0.0348573	0.0899537	0.964568	0.0218627	0.332267	0.128735	0.771513	0.037585	0.0448541	0.123776	0.463062	0.00902287	0.0300853	0.410638	0.67153	0.155499	0.0276609	0.324864	0.00177086	0.071519	0.0434304
ORF1ab-579	0.846568	0.333678	0.16867	0.500789	0.895119	0.784163	0.212457	0.376331	0.28899	0.900651	0.987541	0.280429	0.983248	0.400792	0.00620666	0.00528836	0.497934	0.933602	0.387162	0.83206	0.913432	0.891865	0.370562	0.000951584	0.915369	0.690021	0.0575006	0.173562	0.0382966	1.00572e-07	0.670069	0.606749	0.0512313	0.156656	0.572074	0.03239	0.274477	0.709319	0.007643	0.421022	0.0463833	0.00153375	0.206586	0.685618	0.922528	0.996647	0.262279	0.143123	0.0234464
ORF1ab-583	0.810996	0.21145	0.529492	0.775887	0.143737	0.493123	0.874598	0.356924	0.318112	0.778017	0.863433	0.0980983	0.959143	0.110661	0.0197508	0.0534962	0.64897	0.878912	0.359692	0.510365	0.93703	0.757737	0.569744	0.0220664	0.0295078	0.5793	0.594087	0.465962	0.492172	0.00958431	0.0872959	0.829451	0.960663	0.979123	0.996966	0.578419	0.00807508	0.714742	8.69127e-07	0.0981027	0.479773	0.486547	0.843107	0.139915	0.0593377	0.505884	0.479773	0.196473	0.139696
ORF1ab-63	0.289069	0.159152	0.466228	0.449989	0.56223	0.965278	0.679036	0.137975	0.0473275	0.00647774	0.00114054	0.332231	0.0260664	0.952957	0.0203304	0.0756312	0.00273577	0.303425	0.425035	0.282687	0.877256	0.564097	0.586081	0.311122	0.995358	0.930374	0.833801	0.00507134	0.0064393	0.250661	0.00773662	0.241262	0.551545	0.242208	0.274719	0.0570331	0.000590293	0.163005	0.000280385	0.00676117	0.545754	0.534588	0.667711	0.894465	0.0465293	0.882015	0.326583	0.569435	0.854027
ORF1ab-636	0.789407	0.118977	0.09007	0.80471	0.478364	0.79247	0.61123	0.0970985	0.52451	0.792275	0.196405	0.618072	0.528066	0.101133	0.00367986	0.00767285	0.90714	0.0752679	0.0139553	0.542553	0.0723205	0.842661	0.860368	0.170763	0.482402	0.448393	0.181085	0.254975	0.141537	1.65706e-05	0.108118	0.911213	0.54552	0.365084	0.309391	0.923284	0.0993016	0.272889	0.000266721	0.0535527	0.470202	0.197956	0.832471	0.254683	0.273914	0.964568	0.591715	0.161397	0.0140306
ORF1ab-652	0.414856	0.531955	0.0883111	0.488142	0.0447965	0.0711757	0.533198	0.136094	0.886867	0.963469	0.290941	0.141341	0.399995	0.989226	0.97602	0.269168	0.229607	0.353244	0.0413336	0.323823	0.812124	0.404643	0.515132	0.0308921	0.226706	0.144884	0.132747	0.278206	0.651448	0.0376443	0.330753	0.994681	0.425701	0.084995	0.318471	0.511834	0.599019	0.042857	0.00366483	0.000307812	0.0669037	0.173624	0.717257	0.239702	0.648877	0.957552	0.50383	0.266352	0.065289
ORF1ab-671	0.325803	0.111395	0.81885	0.166382	0.609421	0.555986	0.401129	0.896951	0.686924	0.196849	0.032175	0.0766402	0.745626	0.875378	0.793147	0.765498	0.716082	0.150407	0.287478	0.379647	0.398467	0.512107	0.489502	0.978269	0.878357	0.884274	0.701145	0.132434	0.672488	0.00285577	0.182078	0.547078	0.401656	0.603254	0.481032	0.953365	0.023398	0.970019	0.657409	0.0721707	0.606353	0.935568	0.657699	0.673431	0.765681	0.00981245	0.134352	0.140244	0.0951342
Glu	0.704169	0.0137039	0.150505	0.00329248	0.473913	0.00375836	0.001313	0.945479	0.0153317	0.533899	0.552255	0.0286991	0.765212	0.101328	0.00265472	0.0105743	0.862515	0.725208	0.998129	0	0.301776	0.441316	0.611743	0.152718	0.0761324	0.957512	0.280037	0.108443	0.130506	0.877407	0.715613	0.624615	0.707798	0.878635	0.299181	0.180376	0.695686	0.0730258	0.621825	0.71877	0.689753	0.0898058	0.305866	0.668597	0.127972	0.610085	0.286687	0.452309	0.767291
WBC	0.244321	0.773169	0.0245993	0.553558	0.64999	0.0151459	0.000615307	0.011074	0.00921107	0.587264	0.559639	0.796378	0.567812	0.0726641	0.109291	5.81059e-05	0.927492	0.424395	0.833579	0.377916	0.928501	0.0880533	0.138886	0.358375	0.677829	0.0683088	0.108468	0.965903	5.16599e-08	0.128472	0.564479	0.483571	0.471364	0.394083	0.00102618	0.000635946	0.611838	0.145763	0.075511	0.992022	0.0941074	0.76597	0.781461	0.443315	0.9716	0.47857	0.764375	0.92602	0.497688
NEUTp	0.242168	0.744126	0.0767445	0.347476	0.0519261	0.054898	4.92954e-08	0.00313414	0.0133672	0.0495278	0.309166	0.782528	0.00274482	0.00898491	4.31474e-08	5.86663e-11	0.856767	0.125934	0.39071	0.062706	0.664579	0.553455	0.729687	0.454967	0.12605	0.903516	0.0438656	1.31657e-13	5.49002e-44	0.000320495	0.0166906	0.655135	0.188787	0.802219	0.189447	1.1275e-08	0.551538	0.00390354	0.0184544	0.889959	0.200561	0.986235	0.143585	0.620755	0.487512	0.0821362	0.422867	0.939647	0.0641227
NEUT	0.182383	0.858888	0.0258893	0.561499	0.581528	0.11438	5.41297e-05	0.00146602	0.00643656	0.47624	0.487052	0.652917	0.204648	0.0476757	0.0123854	1.11493e-06	0.967779	0.303603	0.706718	0.385505	0.936268	0.280189	0.306194	0.659133	0.517032	0.16254	0.0836453	0.122614	9.59161e-14	0.0320506	0.345906	0.485744	0.292527	0.592542	0.00188384	4.6208e-05	0.719383	0.0598489	0.0478102	0.98607	0.117261	0.760858	0.924004	0.706776	0.978767	0.864733	0.790569	0.738717	0.405257
Lyp	0.154155	0.992984	0.087859	0.551257	0.047606	0.0652898	2.6804e-07	0.00147234	0.000597063	0.0337355	0.260834	0.298171	0.000608159	0.00250131	4.73764e-06	4.54794e-08	0.574952	0.0962287	0.879294	0.130506	0.77656	0.481393	0.908933	0.327207	0.138338	0.794425	0.0582016	1.15299e-17	0	0.00107912	0.0577239	0.456952	0.0771351	0.728467	0.518362	0.000185263	0.572678	0.0106092	0.0352907	0.671243	0.15012	0.763264	0.0275499	0.900602	0.290469	0.212296	0.67241	0.776297	0.180798
LY	0.43515	0.615858	0.881504	0.59516	0.00420134	4.80769e-06	0.000108723	0.0306084	0.00265456	0.00383028	0.211657	0.515013	0.000137608	0.00963313	6.56307e-05	0.001767	0.680118	0.294477	0.636278	0.108443	0.966664	0.0340419	0.221015	0.116564	0.0768437	0.403651	0.185087	0	1.15299e-17	0.00765473	0.149262	0.396775	0.0706763	0.377965	0.0384546	0.0805422	0.0731153	0.0319764	0.262017	0.540276	0.650859	0.681406	0.00328681	0.698298	0.0614736	0.105056	0.481084	0.769627	0.432104
MONOp	0.516391	0.185476	0.104647	0.298811	0.148432	0.531529	0.00203557	0.74633	0.600889	0.242381	0.493796	0.0482781	0.952862	0.791479	0.0968247	0.0164904	0.266579	0.668463	0.00690197	0.180376	0.484576	0.398429	0.566094	0.608197	0.273456	0.0958693	0.00341953	0.0805422	0.000185263	0.0250088	0.334689	0.576187	0.292488	0.550888	0.00116068	0	0.116745	0.0259641	0.527366	0.0684555	0.484174	0.113287	0.564773	0.0325205	0.338202	0.0524256	0.0954942	0.0678029	0.0383825
MONO	0.101312	0.0683411	0.528874	0.207006	0.0537825	0.0431298	0.294833	0.0898369	0.135845	0.0510248	0.168711	0.764348	0.379998	0.110251	0.231966	0.544071	0.0526376	0.167783	0.0202184	0.299181	0.0561154	0.123009	0.311303	0.551411	0.408387	0.00702048	0.479587	0.0384546	0.518362	0.390863	0.614341	0.16188	0.160725	0.262793	0	0.00116068	0.959999	0.325496	0.417189	0.21487	0.0801982	0.220058	0.709562	0.088473	0.105725	0.237395	0.0786443	0.0240981	0.540478
EOSp	0.0665507	0.296869	0.027836	0.261795	0.406597	0.202269	0.000944554	0.145419	0.541289	0.122544	0.149344	0.280081	0.212566	0.00302352	1.5313e-34	0	0.728348	0.00992363	0.890588	0.0105743	0.99121	0.612653	0.523402	0.999546	0.403846	0.334122	0.280338	0.001767	4.54794e-08	0.0467103	0.0178463	0.426652	0.144401	0.0787694	0.544071	0.0164904	0.160702	0.539849	0.00020665	0.822776	0.310966	0.567713	0.154194	0.242213	0.079928	0.374039	0.896403	0.423604	0.0225675
EOS	0.163467	0.461167	0.0400023	0.248561	0.235409	0.0177841	0.00438311	0.272536	0.924436	0.0905557	0.136073	0.313263	0.248587	0.0174234	0	1.5313e-34	0.906992	0.0254909	0.991652	0.00265472	0.989105	0.951749	0.784173	0.988479	0.667134	0.629867	0.648102	6.56307e-05	4.73764e-06	0.107727	0.00660943	0.32971	0.0732911	0.0152169	0.231966	0.0968247	0.423576	0.829761	0.000439451	0.944258	0.480487	0.635632	0.129324	0.260947	0.0612851	0.279735	0.84615	0.590535	0.0489683
BASOp	0.336973	0.419401	0.646156	0.0611463	0.00754571	9.34587e-13	0	0.165076	0.0273743	0.201499	0.886171	0.713536	0.700398	0.155304	0.00438311	0.000944554	0.306758	0.767681	0.424632	0.001313	0.33116	0.124466	0.170867	0.0402265	0.198462	0.775189	0.417279	0.000108723	2.6804e-07	0.0622623	0.0257837	0.704813	0.312266	0.24291	0.294833	0.00203557	0.603702	0.0142988	0.0178199	0.680479	0.645314	0.508503	0.173393	0.849839	0.0612251	0.248404	0.166413	0.196779	0.188264
BASO	0.167162	0.469805	0.370191	0.154248	0.0501747	0	9.34587e-13	0.458353	0.225632	0.503474	0.964125	0.691994	0.632767	0.27336	0.0177841	0.202269	0.631939	0.515286	0.174721	0.00375836	0.347593	0.00555732	0.0139889	0.17405	0.0813641	0.0728073	0.455067	4.80769e-06	0.0652898	0.234989	0.103258	0.0907187	0.420755	0.00385812	0.0431298	0.531529	0.738319	0.290408	0.482742	0.457026	0.696445	0.486968	0.210229	0.382609	0.062344	0.203658	0.215114	0.374131	0.315762
RBC	0.623617	0.314851	0.00737197	0.0452108	0.0664949	0.0953389	0.369525	0.0567152	0.262557	0.295305	0.588608	0.531549	0.674718	0.950275	0.475836	0.305205	0.76846	0.355061	0.996536	0.372547	0.0168719	5.17641e-39	2.58635e-35	0.931568	0.240135	0.688928	0.851917	0.22264	0.939563	0.33605	0.00519805	0.504634	0.272722	0.0753266	0.214806	0.442886	0.184467	0.0270174	0.515243	0.584416	0.639815	0.340657	0.390545	0.00575315	0.619727	0.246231	0.987852	0.726815	0.223322
HGB	0.546969	0.645063	0.00402103	0.344421	0.339925	0.0139889	0.170867	0.066332	0.370605	0.931707	0.263416	0.350925	0.961086	0.539109	0.784173	0.523402	0.358842	0.171001	0.483116	0.611743	0.0137071	3.25948e-35	0	0.400748	0.10092	0.997322	0.68641	0.221015	0.908933	0.394301	0.000433099	0.0273215	0.00863371	0.686721	0.311303	0.566094	0.369565	0.0374469	0.457268	0.739265	0.432183	0.313061	0.120585	0.00156484	0.288038	0.0521405	0.822696	0.534442	0.0481998
HCT	0.842896	0.421504	0.0147237	0.156778	0.0789291	0.00555732	0.124466	0.0623318	0.346049	0.380708	0.605797	0.0819952	0.762869	0.95796	0.951749	0.612653	0.709491	0.131144	0.92779	0.441316	0.133836	0	3.25948e-35	0.897037	0.214781	0.894072	0.810965	0.0340419	0.481393	0.254439	0.00661931	0.499875	0.804453	0.417189	0.123009	0.398429	0.369162	0.261146	0.597444	0.562363	0.232393	0.0604377	0.262078	0.0473329	0.567805	0.181579	0.683167	0.873734	0.0597244
MCV	0.100671	0.765613	0.39641	0.264133	0.0739429	0.00385812	0.24291	0.175278	0.642218	0.0198758	0.466882	0.004732	0.0981479	0.589181	0.0152169	0.0787694	0.978715	0.0106711	0.431487	0.878635	0.00580989	0.417189	0.686721	0.958829	0.814905	0.114496	0.501313	0.377965	0.728467	0.976224	0.852742	0.000116743	3.54154e-06	0	0.262793	0.550888	0.0192568	7.53629e-05	0.902129	0.00193049	0.0124126	0.00108289	0.694788	0.228385	0.522356	0.11383	0.0794455	0.831979	0.0346444
MCH	0.967743	0.454733	0.90215	0.0657373	0.00469269	0.0907187	0.704813	0.116963	0.279875	5.62278e-05	0.0216772	0.674784	0.0427106	0.053099	0.32971	0.426652	0.194888	0.287648	0.203941	0.624615	0.217898	0.499875	0.0273215	0.161591	0.9322	0.313077	0.534778	0.396775	0.456952	0.541908	0.0109668	0	1.66503e-05	0.000116743	0.16188	0.576187	0.313159	0.171784	0.74358	0.944343	0.36767	0.958629	0.231913	0.0365897	0.351325	0.0930667	0.715037	0.053196	0.000131585
MCHC	0.182422	0.9341	0.0828332	0.704371	0.284707	0.420755	0.312266	0.906809	0.42335	0.0582226	0.0226306	0.0402588	0.378034	0.032214	0.0732911	0.144401	0.0752759	0.500036	0.114876	0.707798	0.00137064	0.804453	0.00863371	0.137274	0.51083	0.954239	0.469248	0.0706763	0.0771351	0.900472	0.104571	1.66503e-05	0	3.54154e-06	0.160725	0.292488	0.434057	0.00583426	0.903351	0.102747	0.254304	0.00798887	0.112317	0.0011979	0.0491176	0.529309	0.0208001	0.0860907	0.299665
RDW_CV	0.0041138	0.211931	0.312206	0.00714109	0.799837	0.434398	0.251725	0.0597268	0.578199	0.322858	0.0178791	0.51706	0.344307	0.00232736	0.880943	0.7794	0.616101	0.176014	0.0278991	0.409288	0.110312	0.0108834	0.000300422	0.845311	0.592417	0.498323	0.175912	0.495259	0.4826	0.127221	0.105397	0.0960293	8.26063e-05	0.0427805	0.981514	0.0516216	0.188167	0.000625932	0.901044	0.0285946	0.473644	0.0290332	0.341421	0.0142525	0.249643	0.926509	0.0128174	0.249643	0.302247
RDW_SD	0.00330608	0.203666	0.0294885	0.0146459	0.705909	0.035622	0.0413548	0.069062	0.552754	0.753595	0.0449676	0.178411	0.211657	0.00618343	0.154557	0.257756	0.999502	0.14408	0.0661089	0.368131	0.151748	0.145728	0.00280507	0.87458	0.98623	0.901985	0.247989	0.0855601	0.142443	0.519511	0.114863	0.466534	6.27168e-09	3.70039e-06	0.757906	0.133784	0.0961607	4.88247e-05	0.598965	0.00879796	0.0926591	0.000655892	0.854888	0.0100608	0.304981	0.802369	0.0161601	0.388236	0.801519
PLT	0.490517	0.00489545	0.784915	0.340967	0.000751561	0.0416175	0.331796	0.0111461	0.0413579	0.00873537	0.307847	6.37904e-05	0.00391923	0.824846	0.158648	0.804638	0.00597055	0.63375	0.703968	0.0371991	0.909523	0.816129	0.52985	0.38911	0.117244	0.739551	0.160109	9.16873e-05	0.0567552	0.151552	0.502234	0.153356	0.440026	0.262247	0.00829136	0.145415	2.61701e-09	0.000672379	0.709463	0.674075	0.513195	0.205674	0.245706	0.526578	0.401182	0.145655	0.578255	0.805446	0.239153
PDW	0.178897	0.110064	0.172924	0.997982	0.0243762	0.494517	0.252634	0.00610139	0.0157696	0.0126861	0.393586	0.000730943	0.0103873	0.269532	0.291355	0.12791	0.127233	0.067043	0.26644	0.496724	0.385936	0.426386	0.493144	0.164909	0.224019	0.156249	0.597242	0.0293589	0.30012	0.269009	0.524362	0.110373	0.527435	0.00886428	0.795665	0.0355373	5.33544e-42	0.000342357	0.223578	0.0494826	0.850051	0.500208	0.997983	0.252222	0.197217	0.272979	0.155403	0.149235	0.204812
MPV	0.253584	0.0574104	0.0934557	0.892203	0.0240135	0.738319	0.603702	0.0062194	0.0140169	0.0218817	0.560767	0.00100878	0.0029969	0.113964	0.423576	0.160702	0.0358235	0.137878	0.411171	0.695686	0.508407	0.369162	0.369565	0.0831805	0.224733	0.0807259	0.592313	0.0731153	0.572678	0.293883	0.729209	0.313159	0.434057	0.0192568	0.959999	0.116745	0	0.000712196	0.271118	0.0671704	0.994471	0.41439	0.765489	0.373774	0.282473	0.146347	0.23652	0.189302	0.214239
P_LCR	0.216833	0.0648319	0.172257	0.981618	0.0264956	0.794959	0.586871	0.00842769	0.0219797	0.0200416	0.507882	0.000807644	0.00803104	0.119574	0.334348	0.122516	0.0401257	0.1596	0.331395	0.556567	0.550076	0.464925	0.45121	0.136391	0.297888	0.0749971	0.598693	0.106063	0.64125	0.309732	0.666119	0.191364	0.42761	0.00793138	0.951121	0.101272	1.0007e-71	0.000664917	0.251438	0.0344338	0.645992	0.324877	0.726559	0.317999	0.296283	0.108929	0.275711	0.269681	0.120663
plateletcrit	0.603963	0.00535942	0.941076	0.397777	0.000885063	0.0594673	0.435177	0.0206219	0.0592905	0.0149068	0.3845	0.000233348	0.00768699	0.71093	0.13912	0.754354	0.00475017	0.494832	0.851423	0.0341924	0.996578	0.758723	0.447024	0.496495	0.131392	0.513554	0.182977	0.000135852	0.0612513	0.169435	0.451166	0.113654	0.256367	0.417757	0.0104825	0.237848	3.33612e-06	0.0019283	0.479674	0.914975	0.486429	0.294384	0.214919	0.588329	0.432522	0.137992	0.376472	0.884163	0.225972
PT	0.621401	0.512285	0.00438063	0.587979	0.0995575	0.100689	0.24957	0.0910835	0.00168962	0.283833	0.881339	0.00263896	0.0150142	0.019905	0.934796	0.646465	0.48768	0.396394	0.17539	0.172586	0.0649171	0.331048	0.175259	0.760417	3.43532e-50	0.448292	0.360544	0.114023	0.19926	0.384838	0.726438	0.952148	0.499082	0.722608	0.402661	0.308825	0.272926	0.0037342	0.997373	0.131259	0.548034	0.694851	0.0488777	0.82766	0.132809	0.510725	0.508674	0.240979	0.627191
PTA	0.638852	0.555187	0.00588343	0.677588	0.094299	0.108429	0.24179	0.0964602	0.00096974	0.266835	0.871875	0.000989922	0.0118085	0.0168073	0.911715	0.62876	0.437144	0.386452	0.172055	0.154906	0.051495	0.363805	0.203732	0.752786	4.75749e-52	0.507923	0.291225	0.101983	0.186645	0.369721	0.70486	0.857581	0.520196	0.646289	0.202133	0.305878	0.190182	0.00269503	0.908371	0.132329	0.556623	0.734032	0.0501192	0.861774	0.139992	0.522072	0.526677	0.231795	0.641148
INR	0.611072	0.498662	0.00616285	0.64403	0.0568844	0.0813641	0.198462	0.119226	0.000457671	0.18683	0.841615	0.00184355	0.0214269	0.0134483	0.667134	0.403846	0.498065	0.539776	0.27801	0.0761324	0.041894	0.214781	0.10092	0.984369	0	0.725383	0.217628	0.0768437	0.138338	0.316681	0.80765	0.9322	0.51083	0.814905	0.408387	0.273456	0.224733	0.00349009	0.893153	0.117204	0.38029	0.666381	0.0377314	0.595869	0.127758	0.509611	0.559532	0.154374	0.469549
FG	0.00689961	0.0104894	0.522678	0.446581	0.498731	0.631939	0.306758	0.35402	0.842048	0.910511	0.236616	0.295795	0.604586	0.102698	0.906992	0.728348	0	0.194359	0.0682734	0.862515	0.227974	0.709491	0.358842	0.0143461	0.498065	0.180431	0.773123	0.680118	0.574952	0.279951	0.432266	0.194888	0.0752759	0.978715	0.0526376	0.266579	0.0358235	0.196812	0.639429	0.191538	0.234645	0.58877	0.199302	0.463875	0.527579	0.0140274	0.351404	0.186291	0.543934
APTT	0.327826	0.107234	0	0.317709	0.857721	0.370191	0.646156	0.0437689	0.233911	0.922985	0.087655	0.450125	0.196434	0.0161119	0.0400023	0.027836	0.522678	0.0655569	0.225755	0.150505	0.336379	0.0147237	0.00402103	0.825959	0.00616285	0.421728	0.0892491	0.881504	0.087859	0.910733	0.594015	0.90215	0.0828332	0.39641	0.528874	0.104647	0.0934557	0.127756	0.652471	0.171876	0.650341	0.355592	0.895902	0.401503	0.296062	0.281561	0.583424	0.103143	0.751306
TT	0.799648	0.693194	0.640995	0.306077	0.0583312	0.468536	0.911855	0.85404	0.212411	0.846953	0.710436	0.000100074	0.340077	0.579746	0.892794	0.729163	0.00110759	0.0345796	0.28119	0.602169	0.11661	0.113347	0.126836	0.203749	0.229418	0.270005	0.0406164	0.620034	0.224166	0.441011	0.0239341	0.222734	0.426666	0.0286299	0.348643	0.787207	0.149159	0.142781	0.428862	0.728975	0.918164	0.74678	0.00805077	0.960244	0.984654	2.92299e-05	0.0334325	0.114453	0.0550855
D_Dimer	0.994022	0.0402874	0.0161119	0.710726	0.0172229	0.27336	0.155304	0.513032	0.0747754	1.55586e-05	9.99682e-06	0.353208	0.0455098	0	0.0174234	0.00302352	0.102698	0.0367976	0.00204962	0.101328	0.620337	0.95796	0.539109	0.789968	0.0134483	0.0699534	0.00193732	0.00963313	0.00250131	0.969948	0.614567	0.053099	0.032214	0.589181	0.110251	0.791479	0.113964	0.651832	0.629275	0.978998	0.678822	0.689257	0.013648	0.487193	0.806516	0.422524	0.734298	0.893836	0.885585
NT_proBNP	0.0049261	0.790735	0.0421795	0.536977	0.0117508	0.154321	0.0739376	0.000644274	0.00400303	0.0182002	0.759356	0.72899	0.00117893	0.0913206	0.00271973	0.00120956	0.626613	0.0797735	0.221324	0.1384	0.0102599	0.00157001	0.00129909	0.164518	0.230773	0.25647	0.00847548	0.000609618	0.00411785	0.282158	0.389274	0.694354	0.157332	0.0916475	0.311754	0.590728	0.00395112	0.000720003	0.216943	0.257247	0.755495	0.248961	0.401087	0.345522	0.322149	0.389339	0.821283	0.697644	0.903999
ALT	0.000275502	0	0.107234	3.95257e-13	0.828572	0.469805	0.419401	0.354018	0.125738	0.550847	0.671341	0.242663	0.607557	0.0402874	0.461167	0.296869	0.0104894	6.07367e-05	0.417563	0.0137039	0.424257	0.421504	0.645063	0.163571	0.498662	0.0196701	0.0047445	0.615858	0.992984	0.688697	0.580081	0.454733	0.9341	0.765613	0.0683411	0.185476	0.0574104	0.789885	0.670163	0.80038	0.794452	0.512614	0.438619	0.998639	0.966335	0.383355	0.427921	0.0228557	0.324984
AST	0.000597443	3.95257e-13	0.317709	0	0.436861	0.154248	0.0611463	0.281957	0.324467	0.983202	0.514901	0.829245	0.104605	0.710726	0.248561	0.261795	0.446581	0.000208773	0.445798	0.00329248	0.42231	0.156778	0.344421	0.0399042	0.64403	0.147175	0.0259785	0.59516	0.551257	0.463888	0.42149	0.0657373	0.704371	0.264133	0.207006	0.298811	0.892203	0.824088	0.426337	0.173335	0.882583	0.863944	0.128288	0.63818	0.527911	0.851056	0.343007	0.035274	0.529941
TP	0.55191	0.614877	0.321362	0.792591	3.54051e-07	0.804648	0.44903	0.117534	0.275542	0.00141566	0.980084	0.0248304	0.328609	0.569871	0.672632	0.858436	0.526956	0.554818	5.37448e-10	0.819264	0.850244	0.224078	0.233763	0.219767	0.0551602	0.206655	0.0481411	0.162198	0.178099	0.0641953	0.821812	0.258962	0.391996	0.232342	0.0177975	0.00154064	0.308667	0.00548034	0.886463	0.410813	0.925437	0.136566	0.319655	0.109966	0.042546	0.744257	0.0548783	0.0194689	0.251698
Alb	0.702144	0.828572	0.857721	0.436861	0	0.0501747	0.00754571	0.224261	0.264371	7.20062e-13	0.337003	0.120046	0.542628	0.0172229	0.235409	0.406597	0.498731	0.587211	0.0519019	0.473913	0.788704	0.0789291	0.339925	0.0157311	0.0568844	0.522066	0.0666032	0.00420134	0.047606	0.366065	0.323743	0.00469269	0.284707	0.0739429	0.0537825	0.148432	0.0240135	0.0306558	0.604719	0.653892	0.144154	0.427536	0.110117	0.309967	0.000626794	0.0725052	0.0342007	0.0718259	0.0679401
Glb	0.848951	0.417563	0.225755	0.445798	0.0519019	0.174721	0.424632	0.233642	0.919008	0.0663341	0.35694	0.29226	0.939217	0.00204962	0.991652	0.890588	0.0682734	0.099227	0	0.998129	0.404136	0.92779	0.483116	0.92173	0.27801	0.00741074	0.926876	0.636278	0.879294	0.598705	0.194082	0.203941	0.114876	0.431487	0.0202184	0.00690197	0.411171	0.228075	0.678534	0.115873	0.19031	0.683458	0.911349	0.354887	0.993248	0.0157841	0.211949	0.0657975	0.443952
TBIL	0.0211875	0.540472	0.386897	0.0550323	0.499106	0.412599	0.211437	0.0242078	0.0742072	0.776438	0.508089	0.347066	4.47562e-32	0.176814	0.522717	0.560023	0.0563105	0.00859775	0.858358	0.476035	0.184989	0.987329	0.535009	5.13681e-22	0.147606	0.210976	0.453976	0.0025248	0.0242224	0.182235	0.609117	0.0171113	0.128641	0.227535	0.434694	0.593018	0.00266848	0.047464	0.200064	0.855322	0.0653593	0.691102	0.897515	0.033083	0.302744	0.10048	0.42425	0.0528333	0.269434
DBIL	0.000723695	0.607557	0.196434	0.104605	0.542628	0.632767	0.700398	0.00182906	0.00321384	0.138465	0.209684	0.760138	0	0.0455098	0.248587	0.212566	0.604586	0.000977862	0.939217	0.765212	0.19794	0.762869	0.961086	4.82464e-10	0.0214269	0.140275	0.394141	0.000137608	0.000608159	0.50551	0.504805	0.0427106	0.378034	0.0981479	0.379998	0.952862	0.0029969	0.000924505	0.301375	0.911414	0.0385336	0.693841	0.794658	0.0343363	0.639398	0.229532	0.393272	0.451972	0.139827
IBIL	0.125919	0.163571	0.825959	0.0399042	0.0157311	0.17405	0.0402265	0.836961	0.927191	0.150294	0.855146	0.0180312	4.82464e-10	0.789968	0.988479	0.999546	0.0143461	0.129129	0.92173	0.152718	0.155516	0.897037	0.400748	0	0.984369	0.360915	0.197282	0.116564	0.327207	0.0864841	0.70821	0.161591	0.137274	0.958829	0.551411	0.608197	0.0831805	0.67643	0.278281	0.575935	0.130395	0.588505	0.583103	0.256624	0.205666	0.183408	0.425402	0.00317807	0.968585
ALP	0	0.000275502	0.327826	0.000597443	0.702144	0.167162	0.336973	0.0539268	0.539136	0.454848	0.163824	0.450371	0.000723695	0.994022	0.163467	0.0665507	0.00689961	1.50098e-10	0.848951	0.704169	0.0508516	0.842896	0.546969	0.125919	0.611072	0.211905	0.0533664	0.43515	0.154155	0.7311	0.942161	0.967743	0.182422	0.100671	0.101312	0.516391	0.253584	0.187156	0.179972	0.712801	0.604531	0.130156	0.959232	0.335622	0.905577	0.896524	0.692386	0.306614	0.539175
GGT	1.50098e-10	6.07367e-05	0.0655569	0.000208773	0.587211	0.515286	0.767681	0.930042	0.980206	0.938334	0.800489	0.449849	0.000977862	0.0367976	0.0254909	0.00992363	0.194359	0	0.099227	0.725208	0.013662	0.131144	0.171001	0.129129	0.539776	0.54326	0.0241095	0.294477	0.0962287	0.336259	0.31475	0.287648	0.500036	0.0106711	0.167783	0.668463	0.137878	0.154865	0.0595719	0.0657467	0.343725	0.00558043	0.97019	0.00520562	0.124687	0.172248	0.0528632	0.0011564	0.961954
TC	0.0143064	0.81381	6.77246e-05	0.798912	0.247813	0.647956	0.632182	0.000226733	0.556226	0.483795	0.991489	0.0446821	3.24819e-05	0.943684	0.848386	0.562502	0.329803	0.258159	0.502464	0.987983	0.553556	0.00233018	0.00109194	0.305141	0.00199432	0.561899	0.755687	0.139817	0.117468	0.119657	0.150496	0.799416	0.18063	0.0768913	0.137592	0.565204	0.016921	0.000840302	0.561413	0.85438	0.232589	0.562231	0.528234	0.663812	0.501529	0.363614	0.52492	0.547745	0.778162
LDH	0.0533664	0.0047445	0.0892491	0.0259785	0.0666032	0.455067	0.417279	0.850841	0.0138269	0.485547	0.883792	0.0961658	0.394141	0.00193732	0.648102	0.280338	0.773123	0.0241095	0.926876	0.280037	0.258618	0.810965	0.68641	0.197282	0.217628	0.635503	0	0.185087	0.0582016	0.0842347	0.298593	0.534778	0.469248	0.501313	0.479587	0.00341953	0.592313	0.0310336	0.711286	0.140663	0.0934985	0.0759864	0.333391	0.0274155	0.071194	0.596158	0.0202029	0.952712	0.483356
K	0.211905	0.0196701	0.421728	0.147175	0.522066	0.0728073	0.775189	0.954934	0.277374	0.0522168	0.272844	0.20071	0.140275	0.0699534	0.629867	0.334122	0.180431	0.54326	0.00741074	0.957512	0.781026	0.894072	0.997322	0.360915	0.725383	0	0.635503	0.403651	0.794425	0.323846	0.402139	0.313077	0.954239	0.114496	0.00702048	0.0958693	0.0807259	0.776803	0.483538	0.457481	0.761244	0.332083	0.0846555	0.964333	0.401658	0.76962	0.190794	0.873356	0.936185
Na	0.294588	0.261927	0.151812	0.965913	0.854691	0.536038	0.368807	0.357555	0.17799	0.135357	0.0648866	1.6599e-16	0.461672	0.122924	0.149453	0.192069	0.760877	0.0660174	0.111474	0.131468	0.0338023	0.357877	0.569547	0.112805	0.0405793	0.108691	0.0414154	0.910469	0.826421	0.0586604	0.954574	0.288406	1.46645e-06	1.22655e-05	0.679604	0.00711302	0.00305076	4.92646e-07	0.969169	0.0961283	0.477858	0.0473455	0.182498	0.0166878	0.0951482	0.801064	0.0193554	0.18193	0.623035
Cl	0.450371	0.242663	0.450125	0.829245	0.120046	0.691994	0.713536	0.496554	0.191027	0.66861	0.893519	0	0.760138	0.353208	0.313263	0.280081	0.295795	0.449849	0.29226	0.0286991	0.0457078	0.0819952	0.350925	0.0180312	0.00184355	0.20071	0.0961658	0.515013	0.298171	0.508775	0.303792	0.674784	0.0402588	0.004732	0.764348	0.0482781	0.00100878	0.000358745	0.536444	0.357682	0.282353	0.0672518	0.111636	0.115243	0.466789	0.62395	0.223363	0.17443	0.961447
Ca	0.454848	0.550847	0.922985	0.983202	7.20062e-13	0.503474	0.201499	0.848583	0.0519855	0	3.94919e-13	0.66861	0.138465	1.55586e-05	0.0905557	0.122544	0.910511	0.938334	0.0663341	0.533899	0.0738919	0.380708	0.931707	0.150294	0.18683	0.0522168	0.485547	0.00383028	0.0337355	0.207726	0.787022	5.62278e-05	0.0582226	0.0198758	0.0510248	0.242381	0.0218817	0.218806	0.674168	0.0243444	0.00774435	0.134459	0.0393039	0.533191	0.549969	0.68104	0.794575	0.00544763	0.0917134
Ca_adj	0.163824	0.671341	0.087655	0.514901	0.337003	0.964125	0.886171	0.401221	0.233289	3.94919e-13	0	0.893519	0.209684	9.99682e-06	0.136073	0.149344	0.236616	0.800489	0.35694	0.552255	0.0531324	0.605797	0.263416	0.855146	0.841615	0.272844	0.883792	0.211657	0.260834	0.179783	0.497428	0.0216772	0.0226306	0.466882	0.168711	0.493796	0.560767	0.548506	0.849876	0.00308476	0.0242371	0.209891	0.41501	0.753058	0.0346295	0.021336	0.0894343	0.111163	0.55128
Urea	0.0661816	0.928599	0.540588	0.844236	0.552108	0.429162	0.02831	0.000406403	5.96183e-07	0.230117	0.147101	0.390777	0.00087509	0.701651	0.183048	0.117592	0.985456	0.984242	0.374283	0.00559076	0.49352	0.105954	0.162327	0.179311	0.151376	0.201996	0.0954887	0.00506912	0.000479621	0.306054	0.741534	0.430539	0.70068	0.371953	0.169419	0.294017	0.000318026	2.39765e-05	0.270702	0.617834	0.632421	0.720021	0.459912	0.899595	0.46018	0.131314	0.0437687	0.0112502	0.636738
CR	0.539136	0.125738	0.233911	0.324467	0.264371	0.225632	0.0273743	0.0171827	0	0.0519855	0.233289	0.191027	0.00321384	0.0747754	0.924436	0.541289	0.842048	0.980206	0.919008	0.0153317	0.209251	0.346049	0.370605	0.927191	0.000457671	0.277374	0.0138269	0.00265456	0.000597063	0.797107	0.00845974	0.279875	0.42335	0.642218	0.135845	0.600889	0.0140169	0.000421447	0.697811	0.252569	0.165513	0.429785	0.90017	0.938132	0.310953	0.896602	0.597977	0.0206548	0.0699888
UA	0.678022	0.290941	0.716453	0.393794	0.473407	0.201218	0.958088	0.0532818	4.02082e-05	0.442973	0.437595	0.276712	0.338673	0.166432	0.815287	0.463609	0.458851	0.00984476	0.231975	0.314382	0.012266	0.733057	0.290918	0.169874	0.244694	0.710365	0.744957	0.356022	0.173283	0.44492	0.018901	0.155824	0.00707963	0.171458	0.128493	0.927859	0.11203	0.842261	0.672879	0.433956	0.0545848	0.311896	0.171653	0.260928	0.421722	0.968321	0.00233746	0.198031	0.276266
HCO3	0.0508516	0.424257	0.336379	0.42231	0.788704	0.347593	0.33116	0.927622	0.209251	0.0738919	0.0531324	0.0457078	0.19794	0.620337	0.989105	0.99121	0.227974	0.013662	0.404136	0.301776	0	0.133836	0.0137071	0.155516	0.041894	0.781026	0.258618	0.966664	0.77656	0.666748	0.360441	0.217898	0.00137064	0.00580989	0.0561154	0.484576	0.508407	0.206841	0.36913	0.25635	0.595322	0.918839	0.63692	0.314747	0.655768	0.0669579	0.27866	0.0139024	0.489157
eGFR	0.58188	0.0217629	0.113205	0.110571	0.928579	0.393006	0.0573575	0.0119118	9.31263e-24	0.321051	0.552361	0.148148	0.0129258	0.478973	0.903663	0.492259	0.708177	0.125377	0.107089	0.000994158	0.224786	0.787926	0.482615	0.877903	0.00135537	0.0790124	0.0701388	0.0335964	0.00964784	0.672046	0.186036	0.676644	0.912867	0.611835	0.453354	0.297663	0.00255108	0.00163403	0.778669	0.305071	0.0496733	0.424422	0.970272	0.279891	0.350206	0.210479	0.0995639	0.00177312	0.453459
hs_CRP	0.0100895	0.222308	0.347851	0.382467	0.041485	0.0349174	0.00541122	0.0186942	0.125254	0.269467	0.417531	0.22965	0.0114383	0.0330581	0.113069	0.0596224	0.000426506	0.617198	0.8862	0.127673	0.0291784	0.000204863	7.92048e-06	0.722652	0.128598	0.0597804	0.223894	0.000543847	0.00031161	0.654497	0.0185961	0.236844	0.148671	0.562658	0.18971	0.176359	0.322867	0.00033751	0.0551142	0.755389	0.710007	0.532539	0.00163692	0.316131	0.850607	0.301877	0.879135	0.230968	0.22939
hs_cTnI	0.0883219	0.184316	0.983219	0.0489457	0.0498607	0.196661	0.0055481	1.30921e-05	5.89114e-05	0.0733168	0.416146	0.945416	0.00149288	0.0202011	0.00243008	0.0004827	0.591955	0.185121	0.17485	0.00151878	0.0336144	0.173839	0.204478	0.66259	0.215645	0.153623	0.00418508	0.000528864	5.92511e-06	0.132979	0.844291	0.404542	0.667369	0.367725	0.0751829	0.190194	0.0119349	6.58139e-05	0.763061	0.822779	0.26857	0.229514	0.816265	0.771689	0.923513	0.195708	0.330643	0.975696	0.890136
Mb	0.187156	0.789885	0.127756	0.824088	0.0306558	0.290408	0.0142988	3.60217e-09	0.000421447	0.218806	0.548506	0.000358745	0.000924505	0.651832	0.829761	0.539849	0.196812	0.154865	0.228075	0.0730258	0.206841	0.261146	0.0374469	0.67643	0.00349009	0.776803	0.0310336	0.0319764	0.0106092	0.110848	0.936291	0.171784	0.00583426	7.53629e-05	0.325496	0.0259641	0.000712196	0	0.635901	0.552801	0.93131	0.172081	0.642094	0.470332	0.365132	0.916582	0.0335546	0.260647	0.809289
CKMB	0.0539268	0.354018	0.0437689	0.281957	0.224261	0.458353	0.165076	0	0.0171827	0.848583	0.401221	0.496554	0.00182906	0.513032	0.272536	0.145419	0.35402	0.930042	0.233642	0.945479	0.927622	0.0623318	0.066332	0.836961	0.119226	0.954934	0.850841	0.0306084	0.00147234	0.182077	0.797827	0.116963	0.906809	0.175278	0.0898369	0.74633	0.0062194	3.60217e-09	0.0646567	0.0391973	0.0128187	0.304225	0.343795	0.188261	0.775798	0.514792	0.716894	0.971658	0.648547
pH	0.936018	0.659376	0.265928	0.764865	0.542477	0.882905	0.654324	0.00730509	0.124533	0.565506	0.896735	0.0168081	0.489185	0.609725	0.768154	0.77174	0.325216	0.621411	0.529977	0.381836	0.821492	0.534791	0.959916	0.0329958	0.738431	0.497225	0.960809	0.706529	0.44037	0.16597	0.30794	0.0525474	0.32154	0.00262471	0.147259	0.518233	0.654706	0.00855787	0.374942	0.834482	0.672233	0.747553	0.0577696	0.163326	0.885307	0.986912	0.00943524	0.179253	0.449595
pCO2	0.903073	0.214091	0.752062	0.46529	0.45587	0.688004	0.517179	0.351427	0.379734	0.446595	0.0633906	0.166878	0.258331	0.504766	0.855638	0.473127	0.682159	0.374319	0.588875	0.369182	4.85826e-08	0.929862	0.389846	0.0243484	0.323812	0.0751406	0.74592	0.745566	0.933732	0.28737	0.942418	0.960749	0.00314812	0.000603595	0.234614	0.752005	0.659885	0.0169663	0.833247	0.951037	0.215691	0.326311	0.68512	0.383764	0.778027	0.0658427	0.00353759	0.609628	0.418738
pO2	0.13269	0.964018	0.36476	0.93312	0.606297	0.286304	0.149966	0.672104	0.459634	0.155063	0.339484	0.765236	0.2414	0.341501	0.186163	0.597921	0.757708	0.269627	0.588643	0.839115	0.533976	0.0601598	0.189363	0.041217	0.0230968	0.411871	0.00388996	0.806771	0.977677	0.6618	0.103593	0.117199	0.105494	0.927091	0.0671697	0.0613505	0.457145	0.567752	0.352699	0.422466	0.310408	0.0620352	0.908811	0.771654	0.865951	0.254617	0.992354	0.752433	0.205616
[truncated: 101 more columns]

## Sheet: igm_Non-survival
IgM Non-survival
data	ALP	ALT	APTT	AST	Alb	BASO	BASOp	CKMB	CR	Ca	Ca_adj	Cl	DBIL	D_Dimer	EOS	EOSp	FG	GGT	Glb	Glu	HCO3	HCT	HGB	IBIL	INR	K	LDH	LY	Lyp	M-1	M-15	MCH	MCHC	MCV	MONO	MONOp	MPV	Mb	N-10	N-17	N-21	N-25	N-37	NEUT	NEUTp	NT_proBNP	Na	ORF3a-14	ORF3a-7
M-1	-0.0240454	0.0931989	0.167729	0.0447572	-0.0301668	0.0711001	-0.00211905	0.0871808	0.0441418	0.0422527	0.134924	-0.346859	-0.136443	-0.0509345	0.0408196	0.0383874	0.136871	-0.0931446	0.287472	-0.0558108	0.153411	-0.0677895	-0.037086	0.0214331	0.076561	0.107174	0.136624	0.0969616	-0.0245857	1	-0.203065	0.323516	0.112076	0.149366	0.13324	0.0717818	-0.00213793	0.107917	0.156524	0.426987	-0.0651573	0.288519	0.305175	0.0258252	-0.024253	0.118317	-0.295033	0.0338159	0.0275918
M-15	-0.149907	-0.158356	0.17254	-0.125082	-0.194002	-0.137716	-0.0709051	-0.191698	-0.0579865	-0.0146327	0.107722	0.0995801	0.0801197	-0.11872	0.157775	0.129118	0.134046	-0.00871589	0.0416998	-0.0213561	-0.180849	-0.230824	-0.233734	0.013704	-0.0934621	-0.0368154	-0.148225	-0.00369294	0.0458642	-0.203065	1	0.113392	0.0482323	0.257707	-0.0920061	-0.107471	0.219847	-0.128032	0.377436	-0.167302	0.116072	-0.112363	0.0552192	-0.0561645	0.0086618	-0.0142706	-0.0316363	0.145795	0.194698
N-10	0.0571734	-0.0414412	0.0305795	-0.0504809	0.0509895	0.176837	0.0898291	-0.05324	-0.0699934	0.107557	0.123126	-0.0921435	0.132821	0.16646	0.278032	0.226736	0.0764422	-0.0532755	0.190353	0.0236031	0.00160988	0.0531257	0.0359309	0.00317933	-0.0917242	-0.106282	0.0208051	0.249247	0.000384972	0.156524	0.377436	0.00861485	-0.117891	0.272657	0.285417	0.116311	0.223666	0.0575139	1	0.135564	0.0137873	0.151031	0.354796	0.186795	-0.0458638	0.0903876	-0.077306	0.230709	0.334463
N-17	-0.00140002	0.0718477	0.165267	0.0495182	-0.0229225	-0.00498236	0.0353604	-0.0102553	0.183533	0.120474	0.119152	-0.251321	0.120468	0.0334144	0.10407	0.0678856	0.149392	0.0985351	0.055034	-0.213762	0.0799517	-0.0682795	-0.0557777	-0.10881	-0.0868735	0.0200875	-0.0920743	-0.148348	-0.0835389	0.426987	-0.167302	-0.0371051	0.0144085	-0.133214	0.0963815	0.207801	-0.0151097	0.153391	0.135564	1	0.179865	0.483746	0.549183	-0.0727165	-0.042784	0.102975	-0.287439	0.0853872	-0.0631582
N-21	-0.0550208	-0.124744	0.000152707	-0.0410639	-0.0695025	-0.0605264	-0.131252	0.0661898	-0.11333	0.0146852	-0.00213554	0.0467192	0.217263	0.1095	-0.173944	-0.20317	-0.0666126	0.116789	-0.139029	0.0838898	-0.17651	-0.0915701	-0.0625509	0.085312	0.0330192	-0.0172878	-0.210256	-0.307459	-0.326876	-0.0651573	0.116072	0.0420028	0.107091	-0.0668364	0.0725793	0.0265878	0.107425	0.0465229	0.0137873	0.179865	1	0.36064	0.314659	0.0950948	0.221392	-0.0150355	-0.149503	0.0601017	-0.117619
N-25	0.203738	0.294239	-0.0489616	0.0794322	0.023325	0.116901	0.0134513	0.0293457	0.0309973	-0.0646217	-0.137392	-0.22322	0.171753	0.183444	-0.0645679	-0.136907	0.108241	0.123755	0.106341	-0.112243	0.116244	-0.0668971	-0.0767272	0.0600236	-0.112712	0.0498513	0.0527739	-0.0571444	-0.30726	0.288519	-0.112363	-0.0660326	-0.133874	-0.0233643	0.206117	0.0127425	-0.0202023	0.126963	0.151031	0.483746	0.36064	1	0.595934	0.216435	0.209843	0.228897	-0.197937	-0.184473	-0.127567
N-37	0.121014	0.200708	0.110961	-0.0456499	-0.147632	0.0912141	-0.0186845	-0.133779	0.0292645	-0.0343762	0.00589898	-0.0952231	-0.0192294	0.00395923	0.0137148	-0.061052	0.10492	0.0989026	0.0992712	-0.203988	0.0120216	-0.00638698	0.0177292	0.105265	-0.22002	0.0464042	0.00122486	0.0145267	-0.202145	0.305175	0.0552192	0.301498	0.115202	0.24114	0.286029	0.104478	0.0477792	-0.094556	0.354796	0.549183	0.314659	0.595934	1	0.199673	0.0974671	0.0712436	-0.219197	0.152352	0.0883881
ORF3a-14	0.115013	-0.0946435	0.127586	0.128023	-0.149727	-0.0230863	-0.0523233	0.0147862	-0.0413893	0.0631497	0.245583	0.020369	0.0989219	0.170299	0.20889	0.244693	-0.0713989	0.31869	-0.0374066	-0.105	-0.0494366	-0.0389612	-0.0212926	-0.128499	0.0474886	0.0616915	0.188624	-0.113268	0.0165912	0.0338159	0.145795	0.0294077	0.0815168	0.101316	-0.13107	-0.0489215	0.254177	0.0698769	0.230709	0.0853872	0.0601017	-0.184473	0.152352	-0.0569626	-0.00372383	-0.0301109	-0.172898	1	0.793993
ORF3a-7	0.209736	-0.0567082	-0.0738382	0.101612	0.0305957	0.0236961	-0.0337861	-0.00577182	-0.0753013	0.166491	0.253117	0.00686378	0.186062	0.108464	0.205682	0.233046	-0.0582942	0.240588	0.0228997	-0.0976943	-0.13586	0.00778113	0.00769979	0.0810278	-0.0517974	0.0849509	0.217051	0.0556752	0.187644	0.0275918	0.194698	0.100294	0.00851413	0.197676	-0.121443	-0.0753558	0.210873	-0.0510889	0.334463	-0.0631582	-0.117619	-0.127567	0.0883881	-0.0402351	-0.123442	0.080216	-0.160477	0.793993	1
ORF7a-12	0.271221	-0.0601291	0.119849	0.0266674	0.343617	0.0504413	0.259004	-0.192488	0.0320967	0.211769	0.0811085	0.0377588	0.129694	-0.176613	0.164691	0.1963	-0.140253	0.0286896	0.102125	0.0187498	-0.0229632	-0.129359	-0.159857	0.131112	-0.105893	-0.0140523	-0.1304	0.262738	0.299098	-0.231685	0.128072	0.0156542	-0.114296	0.386014	-0.0470444	0.000751989	0.0953295	-0.210711	0.266609	-0.405262	-0.396242	-0.237236	-0.199537	-0.129637	-0.222364	0.15578	0.0120865	0.148074	0.461766
ORF8-5	-0.067761	-0.272275	0.0173513	-0.0751613	-0.0621708	-0.00466865	-0.0395064	0.045136	-0.0083663	0.0509517	0.126959	0.163745	0.149059	0.126638	0.0387083	0.0394692	-0.0869972	0.0902042	-0.102438	0.182888	-0.312177	-0.0780612	-0.0932487	-0.0927305	0.0144948	-0.0306212	-0.0447598	-0.0924461	-0.0321977	-0.139658	0.712636	0.0336067	-0.00798041	0.170216	-0.0160315	-0.0217918	0.233707	0.0342524	0.445078	-0.0984708	0.309375	-0.142177	0.0375477	-0.00496907	0.0147163	-0.0191221	-0.0296591	0.28078	0.298286
S-109	0.14277	-0.127355	0.0866355	0.00981155	0.188604	-0.0754893	0.125311	0.0999932	-0.0500806	0.0604654	-0.0695618	-0.10151	0.299882	-0.18541	0.0846173	0.163887	-0.17922	0.0293496	-0.203174	0.180838	-0.0128398	-0.220237	-0.319185	-0.0762913	-0.0957393	-0.177513	-0.426733	-0.298356	0.11811	-0.201312	0.0263136	-0.253733	-0.350578	0.244307	-0.0771116	0.213411	0.187659	0.178636	0.0575454	-0.0663258	0.1269	0.00819695	-0.0783851	-0.334079	-0.230689	-0.115663	0.0510476	-0.101133	-0.0141183
S-36	-0.212361	-0.0142714	-0.23424	-0.161143	-0.150147	0.154955	-0.00819748	-0.0334918	-0.00294042	-0.142954	-0.122347	0.229719	0.0832586	0.0685444	-0.138922	-0.182284	-0.125878	-0.112375	-0.0945491	0.10057	-0.200378	0.11984	0.127252	0.203373	0.17623	-3.8176e-05	0.0427384	0.0677785	-0.269344	-0.157941	0.257038	0.0208931	0.0447118	-0.0208603	0.0182017	-0.319777	0.0874928	-0.159308	0.211421	-0.329605	0.29044	-0.0515909	-0.0461703	0.361159	0.343428	-0.0474047	0.149192	-0.081826	-0.0226406
S-4	-0.0806587	0.121363	0.135852	0.0885867	-0.203171	-0.0564852	-0.214337	-0.0920057	-0.16218	-0.0315932	0.154511	-0.0270516	0.106628	0.0883846	0.213464	0.152864	0.0846113	-0.0917444	0.200327	-0.0605607	-0.0280505	-0.0327048	-0.0120936	0.103876	-0.097377	-0.180507	0.0880148	0.166077	-0.0319527	0.12867	0.43633	0.228228	0.0573059	0.212574	0.125662	0.00710641	0.255591	-0.0217093	0.519054	0.186199	0.0535746	0.149036	0.324912	0.163577	0.0253379	0.0330867	-0.171498	0.312623	0.412709
S-43	-0.0276237	0.103644	-0.0801261	-0.0537336	-0.0690037	0.0566527	-0.123967	0.0305137	-0.081988	-0.306682	-0.355736	0.116625	0.11145	0.137591	-0.233939	-0.271532	-0.133498	0.00819046	-0.0927165	0.0131698	0.00538312	0.118981	0.128875	0.225347	0.199666	0.116169	-0.0651861	-0.189245	-0.409686	-0.0356345	-0.168591	-0.121156	0.0571024	-0.15572	-0.0888558	-0.319796	0.0480072	0.0944755	-0.133892	0.00188957	0.45111	0.399538	0.122173	0.239366	0.453457	-0.00628863	0.0791769	-0.0745047	-0.119109
S-56	0.29842	0.0363185	-0.0776417	-0.0710719	-0.0113765	0.00836618	-0.0182635	-0.142924	-0.262194	-0.0771955	-0.0908579	-0.137278	0.12987	0.0176592	0.0557506	0.0254432	-0.00830837	0.183283	0.0328335	-0.0221094	0.213473	-0.0611035	-0.0525427	0.155434	-0.0316449	-0.0342057	-0.127318	-0.0621462	-0.215704	-0.0591873	-0.0588437	-0.127976	-0.110675	-0.0694705	-0.0100284	-0.160003	0.0730165	-0.0043728	0.0803733	0.126983	0.427252	0.460577	0.302006	0.0990982	0.214597	-0.140054	-0.0456012	0.0475575	0.00812108
S-82	-0.0538896	-0.0881474	-0.0924809	-0.0902218	-0.00842006	-0.0760152	0.052544	-0.195677	-0.0725641	-0.0500125	-0.0730928	0.0666639	0.0316777	-0.326935	-0.126753	-0.0880503	-0.0144582	-0.029572	-0.025817	0.207578	-0.0401868	-0.0998777	-0.118412	0.0526396	-0.186124	0.107542	-0.348617	-0.132405	-0.0321258	-0.440273	0.31568	-0.072472	-0.00181579	0.117988	-0.0828703	-0.0547287	0.0179588	-0.190845	-0.272333	-0.326739	0.194421	-0.101726	-0.0318708	-0.054184	0.0391846	-0.195646	-0.00508531	-0.234249	-0.277852
S-98	0.0658959	-0.0684324	-0.0120601	0.0587025	0.166623	-0.0601227	0.151495	0.131386	-0.0999667	0.0334158	-0.0623332	-0.00464063	0.180174	-0.089652	0.097215	0.16291	-0.166239	0.155614	0.0282904	0.30238	-0.046829	-0.143953	-0.146181	0.000444685	-0.0489314	0.00283444	-0.289593	-0.0588374	0.141037	-0.269944	0.169524	-0.149516	-0.0789546	0.0467091	-0.121006	0.0109513	0.0953227	0.10531	-0.0214788	-0.255272	-0.0477646	-0.197644	-0.395538	-0.219348	-0.120917	-0.210545	0.0213416	-0.105455	-0.156742
ORF1ab-107	0.101992	-0.0449618	0.0206727	-0.0172062	0.195909	0.0118654	0.244741	0.104517	0.188084	0.118426	-0.0107827	0.0455293	0.18596	-0.173958	-0.0558879	-0.00542724	-0.207053	-0.0104661	-0.28224	0.040392	-0.090031	-0.193044	-0.221116	0.00761943	0.0233369	0.0347157	-0.157709	-0.0179747	0.124346	-0.344228	-0.0466459	-0.183601	-0.0849422	0.0317134	-0.124682	0.0162607	0.244877	-0.0285262	-0.0295692	-0.0590685	-0.0370928	-0.134269	-0.10484	-0.207581	-0.112691	0.0927478	0.0751538	0.0513212	0.150074
ORF1ab-112	-0.0577159	-0.199587	0.0200237	-0.0491506	0.221999	-0.0810464	0.106118	-0.0736881	-0.00274793	0.120492	-0.0281996	0.0546282	0.0993141	-0.347016	0.145503	0.188926	0.0555805	-0.169295	-0.170894	0.0298145	-0.167498	-0.110801	-0.161295	0.16792	-0.215035	-0.0703412	-0.0225549	0.106868	0.302711	-0.301221	0.337334	0.078277	-0.101297	0.239479	-0.0773923	0.0676334	0.133393	-0.187119	0.0342583	-0.362669	-0.210519	-0.328481	-0.212234	-0.247386	-0.261009	0.129878	-0.0017148	-0.0611576	0.215371
ORF1ab-115	0.139337	-0.129035	-0.0626098	-0.0110624	0.232025	-0.0487902	0.130588	-0.0649157	-0.013057	0.0659345	-0.10767	0.148521	0.0411709	-0.222348	0.157323	0.203549	-0.0147731	-0.0354586	-0.137314	0.00887858	-0.155494	-0.0812284	-0.103295	0.113268	-0.0702971	-0.0848469	-0.00488193	0.172326	0.305335	-0.408055	0.143717	0.011829	-0.058421	0.128711	-0.0842179	0.0237697	0.206731	-0.182715	0.0223606	-0.268713	-0.140498	-0.297232	-0.214963	-0.187268	-0.220815	0.08016	0.133195	-0.0601573	0.196755
ORF1ab-141	-0.0407231	-0.241939	0.0360388	-0.0868188	0.234282	-0.0650844	0.151189	-0.120746	0.0124794	0.183363	0.0353239	0.0405599	0.160449	-0.329113	0.0942713	0.132093	-0.0129026	-0.200886	-0.0821923	0.0583502	-0.200308	-0.225399	-0.259497	0.21011	-0.228251	-0.162607	-0.100841	0.101442	0.299053	-0.260524	0.426357	0.0352028	-0.0976452	0.253095	-0.0460468	0.118849	0.164525	-0.223197	0.12825	-0.263569	-0.225041	-0.326136	-0.162788	-0.238288	-0.282795	0.06012	-0.0154332	-0.074884	0.170024
ORF1ab-150	0.0738161	-0.124148	-0.0289188	0.041484	0.191674	-0.121496	-0.00982131	0.228583	0.0819827	0.0416751	-0.0931934	0.044357	0.043848	-0.147524	-0.0938563	-0.0189142	-0.188443	-0.156974	-0.276325	0.0981393	-0.120024	-0.0590927	-0.0860206	0.00869748	-0.0772867	0.0325809	-0.0590031	-0.0952989	0.156719	-0.367498	-0.167477	-0.175292	-0.0701839	0.0325221	-0.129232	0.0337467	0.0228447	0.0603245	-0.116842	-0.301431	-0.0295342	-0.267383	-0.213738	-0.228175	-0.128825	0.000109269	0.0257395	-0.0851093	-0.0758843
ORF1ab-153	-0.0252704	-0.241291	0.0260556	-0.0968134	0.178323	-0.0837221	0.114226	-0.0860112	-0.0106241	0.107399	-0.00896225	0.0405249	0.0769002	-0.292237	0.142327	0.17946	0.0318175	-0.229571	-0.147813	0.0989797	-0.223949	-0.238716	-0.279869	0.141243	-0.184957	-0.152388	-0.0341035	0.10692	0.31671	-0.289009	0.376037	0.022521	-0.0795417	0.264854	-0.0520674	0.0939587	0.120949	-0.21982	0.0353431	-0.328201	-0.253001	-0.353781	-0.272807	-0.250151	-0.284562	0.122556	-0.034716	-0.10945	0.123843
ORF1ab-155	-0.0685135	-0.164644	-0.0334619	-0.101067	0.0995993	-0.0560608	0.0646401	-0.0830244	-0.0738089	0.00229292	-0.0935085	0.0196675	0.0386688	-0.216342	0.0826498	0.111231	0.030386	-0.248088	-0.145871	0.0539657	-0.17658	-0.171311	-0.214728	0.121765	-0.155471	-0.192458	-0.0292741	0.10209	0.189126	-0.217798	0.36022	0.0249043	-0.0918512	0.265357	-0.042529	0.00516353	0.050878	-0.236306	0.0704063	-0.446338	-0.233859	-0.277531	-0.28117	-0.153639	-0.15089	0.0220287	-0.0148908	-0.177693	0.0106977
ORF1ab-165	-0.098544	-0.297585	0.0385012	-0.0570448	0.152671	-0.203372	0.00490144	-0.114396	-0.0549235	0.146467	0.0718206	0.100245	0.128692	-0.308418	0.169793	0.237302	-0.0247745	-0.17318	-0.134619	0.144852	-0.196161	-0.24491	-0.277979	0.0970427	-0.196454	-0.172581	-0.0505866	0.0829075	0.377955	-0.294328	0.492599	0.0814693	-0.0737915	0.273203	-0.100232	0.123627	0.208052	-0.159306	0.149561	-0.390804	-0.164188	-0.406061	-0.220002	-0.327154	-0.332438	0.0697138	0.0374631	0.111951	0.280447
ORF1ab-166	-0.0978615	-0.29212	-0.0198901	-0.142271	0.196521	-0.228026	-0.0599598	-0.211185	-0.0923268	0.140008	0.0434809	0.115276	0.0754304	-0.326627	0.0890019	0.162096	-0.103927	-0.104993	-0.180448	0.114453	-0.172625	-0.234288	-0.268633	0.0721562	-0.275268	-0.167034	-0.132005	0.0719511	0.320454	-0.419778	0.449102	0.0899311	-0.047795	0.290382	-0.047902	0.145786	0.0116025	-0.23511	0.0846835	-0.432166	-0.152045	-0.410225	-0.222172	-0.268855	-0.293049	-0.0214386	0.0267369	-0.000361221	0.153019
ORF1ab-175	-0.0499107	-0.228084	-0.137474	-0.0196918	0.0489422	-0.149194	0.00337205	-0.174675	-0.105226	0.0361266	0.0117805	0.147262	0.0597704	-0.130884	0.280648	0.330196	0.0901465	-0.0797032	-0.0151715	0.0582223	-0.180447	-0.12753	-0.153752	0.0456252	-0.137309	-0.0591601	0.0521964	0.132543	0.290374	-0.362179	0.350142	0.0296709	-0.0537202	0.173451	-0.149184	-0.0528255	0.213073	-0.217114	0.0321937	-0.448613	-0.182384	-0.422368	-0.387374	-0.216907	-0.197314	-0.00828261	0.00939641	0.116008	0.332018
ORF1ab-179	0.219698	-0.124236	-0.159636	0.0260631	0.177431	-0.140669	-0.0321174	-0.0844865	-0.0360381	0.222203	0.171018	-0.0378303	0.109742	-0.0929367	0.295897	0.345667	0.054149	0.0467298	-0.0403874	-0.0374325	-0.131135	-0.0418391	-0.0820652	-0.00593841	-0.197103	-0.0948906	0.0437449	0.125788	0.320577	-0.374567	-0.030759	-0.0248606	-0.156197	0.164031	-0.0657712	0.060562	0.0871748	-0.215247	0.0364629	-0.322497	-0.247717	-0.272247	-0.223151	-0.198186	-0.286749	0.0395118	-0.0548911	0.157076	0.392981
ORF1ab-194	-0.0592909	-0.126688	-0.0250248	-0.166058	0.104499	-0.132014	-0.0410358	-0.0184429	-0.0687332	-0.0455258	-0.11096	-0.0301312	0.0319674	-0.132529	0.000487237	0.0120445	-0.0735411	-0.362357	-0.230215	-0.00253935	-0.237843	-0.173463	-0.194426	0.204098	-0.0473421	-0.305442	-0.0808231	0.101372	0.183369	-0.172901	0.189383	0.0180606	0.029451	0.203547	-0.00654561	0.0490623	0.10572	-0.229657	0.00370928	-0.284425	-0.222487	-0.30731	-0.261189	-0.136387	-0.169404	0.12649	-0.0570609	-0.22154	-0.0977799
ORF1ab-197	0.282052	0.361533	-0.123941	0.137702	-0.0362736	0.32544	0.187618	0.188732	0.029107	-0.270932	-0.281978	0.0999825	-0.237192	0.0621427	-0.193487	-0.179225	-0.224765	0.0346711	-0.0729179	-0.0542032	0.0924108	0.0628374	0.0420214	0.0557845	0.0416321	0.232388	0.158724	0.0914135	-0.100915	-0.0378976	-0.423417	-0.0711709	-0.135645	0.0162392	0.0417589	-0.123995	-0.252228	0.161446	-0.17969	-0.140043	-0.250936	0.0618679	0.0516499	0.201213	0.122263	-0.00889452	0.164621	-0.122343	0.0149768
ORF1ab-198	-0.0228378	-0.254742	-0.122566	-0.0765791	0.0622583	0.0661731	0.112623	0.00526343	-0.0296671	0.0793244	0.0569943	0.0647594	0.200798	-0.0660063	0.183382	0.213231	-0.192776	-0.157796	-0.276062	0.219151	-0.287189	0.0504309	0.00691315	0.247513	-0.106887	-0.128154	0.0336311	0.0549916	0.308083	-0.398537	0.215593	-0.0143216	-0.0268929	0.237993	-0.0174141	0.168944	-0.0759807	-0.0974925	0.0868181	-0.35784	-0.202296	-0.466179	-0.319138	-0.144716	-0.304878	0.0924637	0.0349959	0.178082	0.355025
ORF1ab-199	-0.096689	-0.287846	-0.0734519	-0.174285	0.0799139	-0.121736	-0.0368898	-0.0649575	-0.138306	0.110305	0.0749538	0.162397	0.133924	-0.104068	0.0714614	0.115721	-0.15924	-0.134431	-0.302696	0.172968	-0.30467	-0.1171	-0.133293	0.229844	-0.0990385	-0.123815	0.0537538	0.0208975	0.208445	-0.304406	0.504602	0.227244	0.0589676	0.365415	-0.0281076	0.042621	-0.013308	-0.221372	0.202471	-0.448648	-0.061413	-0.393813	-0.133534	-0.158695	-0.18804	-0.0189036	0.0531413	0.160132	0.301175
ORF1ab-200	-0.0257604	-0.236964	-0.0150034	-0.247486	0.267809	0.000627408	0.0388983	-0.0219936	-0.0845381	0.227436	0.067602	0.00509186	-0.136093	-0.224261	0.0916366	0.115775	0.011223	-0.201708	-0.220013	0.0759246	-0.178487	0.0936349	0.0507198	0.073691	-0.328664	-0.125757	-0.104515	0.0797746	0.23471	-0.360535	0.219127	0.201093	-0.0121565	0.285159	0.168751	0.267296	-0.197795	-0.236705	0.141512	-0.309655	-0.07681	-0.319383	-0.0831438	-0.161985	-0.301955	0.0511599	-0.109922	-0.0448193	0.141904
ORF1ab-201	-0.139425	-0.27464	0.0380049	-0.170994	0.150519	-0.0395083	0.0753643	-0.0663777	-0.0372633	0.0527546	-0.0369343	0.072371	0.0487472	-0.29633	0.171543	0.197689	-0.00692847	-0.299631	-0.196162	0.207167	-0.253522	-0.184225	-0.230497	0.124926	-0.080495	-0.12322	0.038548	0.178416	0.297863	-0.170312	0.48574	0.0671477	-0.0887465	0.30343	-0.0334806	0.0361097	0.127363	-0.155468	0.168667	-0.371523	-0.170102	-0.362004	-0.247402	-0.17208	-0.251822	0.201252	0.0306564	-0.034705	0.146184
ORF1ab-202	-0.330405	-0.423117	-0.0266473	-0.184105	0.0709024	-0.247697	-0.218962	-0.151094	-0.128592	0.05524	0.028042	0.0560455	0.207517	-0.225217	0.0379503	0.056959	0.00484802	-0.309204	-0.149878	0.0702065	-0.244352	-0.0447964	-0.0384861	0.253944	-0.22678	-0.301977	-0.156029	-0.0908709	0.148232	-0.200161	0.509186	0.239969	0.109386	0.307015	-0.0839729	0.0715017	0.0847967	-0.152741	0.150681	-0.349162	0.0435665	-0.3071	-0.167092	-0.176577	-0.132919	-0.0431177	-0.068487	-0.0145322	0.0900553
ORF1ab-208	0.228658	-0.00161141	-0.175002	0.0163135	0.259305	0.0708602	0.216198	0.0553496	-0.0173627	0.188737	0.0414504	-0.0498688	-0.0149076	-0.170553	0.298171	0.315988	0.0223124	-0.106358	-0.0878094	0.147574	-0.127198	-0.0105691	-0.0615358	-0.0843984	-0.131122	-0.0135958	0.0422226	0.295645	0.421807	-0.147881	-0.0601183	-0.0158959	-0.184074	0.161299	0.112886	0.254886	-0.0363449	-0.0933394	0.15222	-0.07688	-0.184239	-0.114113	-0.149526	-0.167531	-0.440929	0.340658	0.00869649	-0.205868	0.0372058
ORF1ab-21	-0.0104268	0.112825	0.122569	0.0822274	-0.146214	0.0917431	0.0908474	0.105229	0.0677007	-0.112329	-0.0535228	0.0830938	-0.00310332	-0.0149448	0.112113	0.12307	0.156712	0.102981	0.0444784	-0.12498	0.166067	-0.0332434	-0.00113675	-0.0297687	0.0486013	0.223735	0.173424	-0.0667818	-0.177435	0.0846828	-0.0344195	0.0816259	0.0517639	-0.103211	-0.0105885	-0.0659773	-0.0374379	0.179629	0.0128718	0.312878	0.152735	0.271356	0.32516	0.0728171	0.147992	0.052276	0.0746569	0.362583	0.212426
ORF1ab-214	0.0873263	-0.0630551	0.0369169	0.0103272	0.25955	-0.192633	-0.066667	0.0194246	-0.123832	0.185009	0.0805728	-0.00127734	0.0127905	-0.140792	0.130995	0.177729	-0.122498	-0.181004	-0.225648	0.142459	-0.203318	-0.185572	-0.232124	0.0409659	-0.0387293	-0.162135	0.0276293	0.0754866	0.302711	-0.0883228	0.100815	0.0186947	-0.147189	0.345853	-0.0196018	0.135389	-0.0576041	-0.129564	0.120971	-0.214788	-0.191413	-0.249361	-0.185569	-0.221876	-0.294186	0.215042	-0.0329312	-0.125122	-0.0288699
ORF1ab-219	-0.0408981	-0.337082	-0.12898	-0.147889	0.134438	-0.0107397	0.0856831	-0.241993	-0.19316	0.0785717	-0.00136534	0.036028	0.0717385	-0.172313	0.335399	0.364815	0.022465	-0.0709873	-0.100689	0.166556	-0.163596	0.00194234	-0.0380661	0.0946308	-0.24244	-0.125302	-0.000349959	0.196059	0.321102	-0.318963	0.497498	0.0328632	-0.0740101	0.2701	-0.0376285	0.0448264	0.135338	-0.227517	0.227666	-0.423522	-0.206495	-0.443993	-0.30927	-0.157261	-0.254709	-0.0518592	-0.00418201	0.116897	0.294507
ORF1ab-241	-0.0564558	-0.0371324	-0.00931511	-0.0134954	0.0287669	0.0490855	0.119311	-0.117884	-0.165506	0.13572	0.192478	-0.270359	-0.191454	0.0482185	0.170731	0.152486	0.125915	-0.0979925	0.224651	0.137417	0.195321	-0.00097992	-0.0353533	-0.0990709	-0.0560696	-0.0307262	-0.0153282	0.248845	0.152624	0.252511	0.0378276	-0.0551656	-0.112054	0.0457014	0.303618	0.31277	-0.0281294	-0.0865435	0.181615	-0.0316688	-0.0929069	-0.118207	-0.0831788	-0.0552197	-0.238208	0.162768	-0.228208	0.0861096	0.0740504
ORF1ab-242	-0.31574	-0.332773	0.0448576	-0.163468	0.0133511	-0.100238	-0.0348629	-0.140797	-0.0507404	0.0958824	0.091513	0.106142	0.0643722	-0.15835	0.1278	0.150665	0.0100587	-0.202216	-0.119885	0.195073	-0.198576	0.0349447	0.00274776	0.0979015	-0.0752433	-0.104637	-0.0812431	0.000630076	0.109945	-0.244287	0.5875	0.112955	0.00909548	0.210563	-0.058403	0.0202865	0.125946	-0.167382	0.139413	-0.406341	-0.0640375	-0.456066	-0.369563	-0.139012	-0.0852881	-0.0329993	0.0154857	-0.013254	0.039262
ORF1ab-244	-0.248259	-0.215788	-0.0278308	-0.101644	0.147719	-0.166355	-0.0467296	0.165046	0.193825	0.134617	0.0808703	0.15601	0.205627	-0.103839	-0.0763699	-0.0212762	-0.219497	-0.28857	-0.188655	0.201759	-0.278072	-0.154775	-0.183767	0.0597129	0.0910176	-0.226877	0.0220299	-0.078987	0.129508	-0.212024	0.271442	-0.065158	-0.108446	0.090769	-0.197296	-0.0640102	0.266065	0.0195069	0.122721	-0.269028	-0.126885	-0.323897	-0.376562	-0.209611	-0.0765388	0.178568	0.141594	-0.090611	0.0405957
ORF1ab-245	-0.242449	-0.263623	0.0933611	-0.0930851	-0.0545766	-0.161318	-0.0776123	-0.0612187	-0.126492	0.0608935	0.114164	0.126859	0.0505844	-0.1209	0.139043	0.16096	0.0236675	-0.26853	-0.129894	0.12894	-0.218332	-0.109086	-0.110855	0.12922	-0.0252848	-0.207349	0.0396154	0.0611348	0.189949	-0.0960913	0.554397	0.256543	0.0773772	0.320981	-0.0203369	0.0751424	0.0802085	-0.166081	0.217693	-0.326381	-0.133359	-0.424747	-0.258005	-0.17243	-0.172781	-0.0374357	0.0429925	-0.0271472	0.0436522
ORF1ab-252	-0.064996	-0.24108	0.0307895	-0.0959032	0.155453	-0.12264	-0.037461	-0.0446765	-0.149456	0.14918	0.0929309	0.06	0.12458	-0.167263	0.147705	0.181732	-0.0807749	-0.312162	-0.132449	0.11776	-0.167515	-0.164679	-0.20792	0.173164	-0.150849	-0.334436	0.0257395	0.129778	0.328154	-0.173006	0.367638	0.0465508	-0.142751	0.30555	0.0897309	0.269134	0.032069	-0.101604	0.257235	-0.279351	-0.117332	-0.289394	-0.174616	-0.227948	-0.362711	0.0625239	0.0882247	-0.123177	0.0093084
ORF1ab-257	-0.192748	-0.19209	-0.0919676	-0.12517	-0.0065443	-0.0232326	0.0454397	-0.218203	-0.195225	-0.0563252	-0.0883447	0.124532	0.0202968	-0.06264	0.223118	0.213375	0.0285537	-0.194375	-0.0834347	0.103675	-0.153061	-0.0210158	-0.0467119	0.106234	-0.140651	-0.198443	-0.0300265	0.219861	0.183124	-0.219372	0.61413	0.0600197	-0.0129217	0.229403	0.0752746	0.0763677	0.0620241	-0.237963	0.279945	-0.325402	-0.134829	-0.336704	-0.260524	-0.0546248	-0.161862	-0.0350755	0.0468596	-0.153908	-0.0408736
ORF1ab-261	-0.0652235	-0.291612	-0.0387112	-0.11346	0.112758	-0.187706	-0.0593517	-0.181233	-0.273025	0.164775	0.111416	0.106177	0.124423	-0.170362	0.273809	0.308668	-0.0587298	-0.156711	-0.133796	0.204847	-0.213677	-0.137119	-0.168103	0.134573	-0.194257	-0.305372	-0.0532113	0.188043	0.387754	-0.252511	0.499248	0.0491965	-0.0392024	0.271127	0.00722818	0.177643	0.169113	-0.221225	0.302271	-0.290863	-0.0452112	-0.418798	-0.224341	-0.244779	-0.350584	-0.0258094	0.012791	0.0261469	0.154908
ORF1ab-266	-0.115519	-0.167709	0.119035	-0.117485	0.145829	-0.249118	-0.277779	-0.067443	-0.0791823	0.110287	0.0466492	0.052056	0.0671543	-0.0584321	-0.143771	-0.110745	-0.133855	-0.153228	-0.194518	0.177023	-0.151312	-0.0755764	-0.117349	-0.00129731	0.0518873	-0.299878	-0.0495892	-0.184297	-0.10774	-0.0867831	0.102425	-0.0221275	-0.158384	0.108844	-0.0202494	-0.00526855	0.0368974	-0.0913678	0.0415369	-0.258425	0.0236554	-0.115407	-0.109074	-0.0659102	0.0642723	-0.0398614	0.0576558	-0.137903	-0.2012
ORF1ab-269	0.0380631	0.0478693	-0.138925	-0.0387709	0.0093265	-0.0319978	-0.0639399	0.0318939	0.0536108	-0.111915	-0.0647838	-0.104707	-0.0289754	0.123386	-0.199045	-0.180938	-0.0779501	-0.0812958	0.0993762	-0.0560666	0.048279	0.188495	0.15545	-0.0675699	0.053396	0.0433946	-0.0712167	-0.25329	-0.240765	0.22938	-0.450642	-0.236187	-0.0692219	-0.0873157	-0.101037	-0.115418	0.0517428	0.0189406	-0.0728908	0.143787	0.0416419	0.121461	0.0356231	0.0346086	0.229564	-0.0531704	-0.0748738	-0.0770513	-0.118342
ORF1ab-271	-0.167163	-0.17144	0.0108422	-0.119866	0.0433778	-0.135631	-0.0630186	-0.00451151	-0.0689257	0.114681	0.131913	0.0402625	0.059578	-0.031693	0.236147	0.242549	0.0724149	-0.0701647	-0.105588	0.117267	-0.1686	-0.140549	-0.166126	0.0128818	-0.037297	-0.158023	0.182451	0.165692	0.205785	0.113063	0.307905	0.225713	-0.0360321	0.292655	0.048497	0.0797984	0.027625	-0.0629674	0.250901	-0.125486	-0.137033	-0.222627	-0.0699164	-0.0942025	-0.211383	0.157479	-0.0342785	-0.121509	0.00152824
ORF1ab-274	-0.0403906	-0.28958	-0.0529511	-0.213984	0.0811038	-0.211566	-0.257565	-0.0902721	-0.217436	0.080147	0.0363216	0.124899	0.129812	-0.134556	0.166364	0.19594	-0.108279	-0.210722	-0.177106	0.0519927	-0.270058	-0.0902402	-0.103907	0.119554	-0.148768	-0.348784	0.0787408	0.0158919	0.179117	-0.269342	0.307345	0.188827	-0.0407329	0.318271	-0.0763247	-0.00511102	0.0610632	-0.194733	0.20639	-0.335165	-0.082024	-0.244007	-0.101585	-0.102531	-0.140776	-0.0590491	0.0399304	0.0820528	0.288838
ORF1ab-277	0.0858738	-0.248017	-0.0315721	-0.237421	0.0518644	-0.0966393	-0.0936987	-0.429701	-0.21096	0.0694526	0.0321556	0.0954156	-0.0809071	-0.0784769	0.211533	0.204378	0.0107649	0.108669	0.0800049	0.0635385	-0.124433	-0.0289951	-0.0494071	0.0302219	-0.244789	-0.160805	-0.0484869	0.170103	0.0926908	-0.313539	0.427757	0.209118	0.0104511	0.358814	-0.0414614	-0.146172	-0.00727858	-0.416692	0.187109	-0.43556	-0.108724	-0.200231	-0.0658922	0.0096407	0.00169736	-0.285368	-0.000909894	0.0340938	0.138737
ORF1ab-283	-0.211438	-0.0335068	-0.034798	-0.0818477	-0.0396332	-0.0548244	-0.0105768	-0.20047	-0.0497427	0.0246445	0.0187122	-0.107682	-0.0141027	-0.0159708	0.210486	0.176593	0.185332	-0.0506502	0.0759627	0.00200955	-0.0126166	-0.055838	-0.0432466	-0.0403994	-0.199318	-0.0522135	-0.00503941	0.0986593	0.0951056	0.215278	-0.0726108	0.211567	0.139253	-0.00137694	0.0552702	0.0724119	0.246391	-0.150644	0.0699864	0.242748	-0.00395423	0.0501452	0.199286	-0.0759709	-0.116506	-0.0724674	-0.213598	0.0632138	0.0786074
ORF1ab-290	-0.293199	0.130927	0.102714	0.137422	-0.0525993	0.0472955	0.0868624	0.188084	0.119719	-0.115066	-0.0314029	-0.0937883	-0.0755879	-0.0449669	0.146009	0.132363	0.225948	-0.333742	0.0962964	0.114362	0.182389	0.215617	0.141133	-0.171044	0.0468456	0.0506387	0.0485044	0.00847102	-0.0505538	0.155125	-0.119642	-0.214125	-0.232175	-0.0608697	-0.0420914	-0.0235772	0.157919	0.255268	-0.0788046	-0.0303041	-0.261924	-0.131294	-0.369143	-0.0111629	0.0267728	0.156823	0.0844627	-0.348023	-0.394371
ORF1ab-293	0.0911414	0.268685	0.113251	0.274547	-0.0134736	-0.0905128	-0.179105	0.148734	0.171212	0.164792	0.246777	-0.0336483	-0.117091	0.0989808	-0.274152	-0.277294	-0.11097	0.0820484	0.164052	-0.0787928	-0.0934432	0.0116016	0.0551302	-0.152188	-0.00255903	0.108381	0.0168855	-0.164887	-0.0596007	0.240788	-0.293628	0.195496	0.163238	-0.0556023	-0.0201794	0.107769	-0.149631	0.0445932	-0.199181	0.159114	-0.0882178	0.0853134	0.0654372	-0.0551147	0.0116366	0.0635073	-0.155592	-0.0393731	-0.03276
ORF1ab-30	0.0217935	0.125796	0.0566278	0.0521656	-0.204655	0.10383	0.0916534	0.025904	-0.0218601	-0.138236	-0.0707953	-0.0106872	-0.0493252	-0.00974662	0.0716092	0.049962	0.0449565	0.120556	0.0165455	-0.0239703	0.151008	-0.100867	-0.0534709	0.010213	0.15296	0.223036	0.0372637	-0.0783238	-0.241935	0.0785201	-0.170873	0.0556869	0.124712	-0.143145	0.0211595	-0.0550467	-0.0513539	0.0761879	-0.175026	0.169781	0.268603	0.123976	0.274241	0.121398	0.161718	-0.0348242	-0.0271658	0.215038	-0.0533218
ORF1ab-301	-0.254891	-0.242499	0.157498	-0.0824428	-0.0627308	-0.12419	-0.127511	-0.0651872	-0.209262	0.0208288	0.0692474	0.0994576	-0.0163424	-0.150049	0.138068	0.155064	0.0373527	-0.254739	-0.0997611	0.114362	-0.0777119	-0.0307975	-0.0621483	0.0956175	0.000381945	-0.194138	0.0507266	0.020705	0.113549	-0.166393	0.469189	0.036952	-0.0518836	0.170938	-0.0229972	0.0144754	0.116938	-0.121194	0.106134	-0.362914	-0.20422	-0.533541	-0.350037	-0.0743612	-0.0873529	-0.115585	0.0567984	0.130179	0.124232
ORF1ab-310	-0.226593	-0.261153	-0.00776895	-0.1826	0.0342088	-0.111273	-0.0317857	-0.239967	-0.197693	0.0675623	0.0456515	-0.0333158	-0.0219415	-0.192281	0.311994	0.311012	0.162161	-0.304216	-0.0113918	0.163231	-0.0989378	-0.0200884	-0.0560228	0.0724485	-0.168591	-0.207734	-0.0214525	0.244644	0.280172	-0.0446863	0.556636	0.139958	-0.0349608	0.272875	0.0658237	0.117028	0.072978	-0.238173	0.314064	-0.224271	-0.155615	-0.320642	-0.216153	-0.128619	-0.252067	0.0903657	-0.060123	-0.178193	-0.0742171
ORF1ab-316	-0.128697	-0.376649	-0.120161	-0.173252	0.114018	-0.147312	-0.0122352	-0.105561	-0.116691	0.203352	0.137217	0.160525	0.224979	-0.0529619	0.106145	0.168767	-0.158	-0.0695871	-0.137541	0.287074	-0.28068	-0.136821	-0.158005	0.146779	-0.0618179	-0.169501	-0.19589	-0.0159794	0.202635	-0.441929	0.522518	-0.0188914	0.0144303	0.136383	-0.0396937	0.0996648	0.271397	-0.142191	0.272807	-0.375512	0.135529	-0.451447	-0.264024	-0.218272	-0.186115	-0.101773	0.068522	0.0937231	0.200478
ORF1ab-321	0.00859263	-0.319006	0.0332328	-0.132609	0.233285	-0.202487	-0.18257	-0.0568952	-0.211223	0.139378	0.0110628	-0.0286264	0.224489	-0.0877725	-0.0725622	-0.0169669	-0.250799	-5.25054e-05	-0.212856	0.252729	-0.180289	-0.131099	-0.155887	0.0150927	-0.00947225	-0.213351	-0.331464	-0.314985	-0.0444468	-0.275921	0.00377926	-0.040516	-0.051818	0.130766	-0.0558127	0.116748	0.149223	-0.00341895	0.0407671	-0.215663	0.451167	-0.0433565	0.00412919	-0.205937	-0.0316199	-0.0380913	-0.0717067	0.161799	0.0316486
ORF1ab-327	0.00563508	-0.0393043	-0.16479	-0.0596704	-0.000192479	-0.0690149	-0.136503	0.026714	0.0846081	-0.0703978	-0.0551564	0.0849694	0.044058	0.142207	0.180963	0.182471	-0.0533092	-0.107286	0.00166239	0.0507869	-0.191506	0.248007	0.245426	-0.044401	-0.0358838	-0.0814873	0.142013	0.0399748	-0.0102718	-0.28194	-0.0535046	0.0153056	-0.0534797	0.0846493	-0.069324	-0.140273	0.336376	0.00207654	0.266053	-0.102145	-0.110508	-0.157224	-0.0232705	0.0409949	0.0775887	0.0301583	0.0204551	0.108617	0.14096
ORF1ab-337	-0.263204	-0.266863	0.0549362	-0.0709779	-0.108873	-0.0345444	-0.0232174	-0.150948	-0.14578	0.0487813	0.105657	0.125529	0.0422032	-0.059771	0.148156	0.141361	0.0500644	-0.135166	-0.110645	0.180458	-0.194516	0.0173586	0.0272151	0.162603	-0.0743075	-0.0346807	0.0368857	-0.000857603	0.0807566	-0.182664	0.5896	0.201924	0.137394	0.185909	-0.0417239	-0.00710641	0.00442	-0.16778	0.142842	-0.3057	-0.0555692	-0.470273	-0.260279	-0.0479411	-0.0533707	-0.118426	-0.0290816	0.131957	0.096724
ORF1ab-339	0.00110252	0.191652	0.166469	0.199876	0.0639731	-0.186783	-0.148499	0.216782	0.0342003	0.129103	0.161846	-0.114278	0.121116	0.0590824	-0.188741	-0.186023	-0.0674142	-0.0604162	-0.015784	0.0526503	-0.00780443	-0.0967146	-0.114006	0.0105612	0.13095	-0.127069	-0.0159057	-0.245694	-0.0925683	0.304721	-0.214088	-0.111359	-0.142051	-0.0104036	-0.00880333	0.134532	-0.0443921	0.142065	-0.147951	0.321447	-0.0105329	0.156699	0.07681	-0.143683	-0.00817184	0.203022	-0.0943315	-0.243825	-0.287004
ORF1ab-358	-0.31091	-0.282311	-0.0194892	-0.131909	-0.0915677	-0.0489747	-0.00488302	0.0173359	-0.11529	-0.0400998	-0.0245062	0.320315	0.100889	-0.0922482	0.0227558	0.0124232	0.0322947	-0.193955	-0.101616	0.209067	-0.255971	0.149875	0.197366	0.211298	-0.083837	-0.121067	-0.0979711	-0.0311362	0.0575708	-0.310424	0.38643	0.187165	0.260424	0.109238	-0.100757	-0.0804285	0.142088	-0.133717	0.160234	-0.245267	0.0352031	-0.408055	-0.0918921	-0.0556221	0.0186185	-0.245965	0.125058	0.0736058	0.119842
ORF1ab-363	-0.201901	-0.289826	-0.00171795	-0.201644	0.0591261	-0.157369	-0.12202	-0.13357	-0.156807	0.128701	0.110768	0.0578303	0.101659	-0.0663506	0.160427	0.163232	0.058787	-0.199275	-0.15014	0.12388	-0.162091	0.00664946	-0.0313629	0.192751	-0.13412	-0.218373	0.0451098	0.0421801	0.128616	-0.0941666	0.534661	0.212398	-0.0172945	0.305682	0.0294028	0.065428	0.0131159	-0.178121	0.35819	-0.285159	-0.0341533	-0.245512	-0.0232705	-0.0827071	-0.131484	-0.00646874	0.0394929	-0.0467087	0.110839
ORF1ab-366	-0.122397	-0.261994	-0.0506986	-0.129931	0.0656179	0.0152608	0.0642163	-0.254044	-0.285417	0.0571304	-0.00799951	0.0853193	0.0174622	-0.0759522	0.368369	0.366042	0.0343751	-0.199503	-0.0595487	0.140176	-0.118956	0.0500459	0.00206519	0.194798	-0.134712	-0.273998	0.000472445	0.259906	0.298931	-0.227351	0.444903	0.0219307	-0.048276	0.212574	0.119029	0.19926	0.0759086	-0.255079	0.286839	-0.189453	-0.121006	-0.433985	-0.239878	-0.0822697	-0.291544	0.0120852	0.0398254	-0.0427075	0.069938
ORF1ab-377	-0.0798362	-0.29233	-0.136749	-0.259249	-0.013631	-0.0726686	-0.0374242	-0.320881	-0.216509	0.00463834	-0.0344837	0.0583202	-0.0593505	0.00319416	0.298153	0.277763	0.12561	-0.029438	-0.0114618	0.0581492	-0.116612	0.129	0.115598	-0.0143983	-0.109924	-0.214401	-0.00297465	0.174934	0.106217	-0.216888	0.494349	0.131125	-8.74566e-05	0.145235	0.0095734	-0.0415183	0.173677	-0.30844	0.311929	-0.20681	-0.0713861	-0.362529	-0.196277	-0.0308118	-0.0513233	-0.117071	-0.00358708	-0.0393731	0.0639362
ORF1ab-394	-0.0768962	0.155115	-0.0771933	0.0389984	-0.197729	-0.0489563	-0.165028	0.257491	0.152851	-0.0863432	0.0781922	-0.162782	-0.13758	0.155099	-0.262061	-0.26406	0.00897075	-0.0460122	0.015924	-0.0731843	-0.0277005	0.0995494	0.162975	-0.0669852	0.230752	0.00129484	0.086265	-0.206192	-0.21156	0.439199	-0.376317	0.158128	0.291471	-0.309419	-0.0273901	-0.0664082	-0.131231	0.0712526	-0.22924	0.319453	0.237079	0.240928	0.167197	0.099084	0.181705	0.0335238	-0.172687	-0.162133	-0.278446
ORF1ab-398	-0.258321	-0.219484	0.0471673	-0.0822153	-0.0406306	-0.132623	-0.0235122	0.067986	-0.155669	0.0583731	0.0953115	0.186824	-0.118159	-0.148672	0.0864575	0.107788	0.0476213	-0.0493026	-0.118257	0.20998	-0.107477	-0.0236406	-0.00147014	-0.0770531	0.0805714	-0.00106737	0.116466	0.131616	0.223301	-0.05116	0.346957	0.210823	0.230579	-0.00231676	-0.140013	-0.0895653	0.0850849	-0.0999676	-0.0289044	-0.338769	-0.115862	-0.510061	-0.367428	-0.145538	-0.107494	-0.0938842	0.10812	0.0966129	0.0617689
ORF1ab-400	-0.0897938	0.16573	0.119264	0.0297039	-0.148594	-0.0221438	-0.0994661	0.235142	-0.0718486	-0.128246	-0.0304577	0.0904987	-0.181568	0.149514	0.0524772	0.0307243	0.108222	-0.130458	-0.0946165	-0.200243	0.0293979	0.165677	0.15468	0.0162804	0.163797	-0.0921435	0.312724	0.0496185	-0.0356624	0.132799	-0.108304	0.117394	0.0988478	-0.0369371	0.0733144	0.0575864	-0.0970718	0.0433137	-0.015152	0.0898625	-0.220982	-0.129335	0.0242153	0.0436894	-0.00339472	0.21172	0.0294316	-0.0134208	-0.00158382
ORF1ab-402	-0.16347	-0.0357137	-0.107486	0.0242077	-0.0311467	0.0501004	-0.000700206	0.206652	-0.025659	0.0700827	0.0977796	0.217095	-0.131649	0.137578	0.147236	0.16206	-0.0159756	-0.0346536	-0.101336	0.0547512	-0.143437	0.142858	0.152807	0.00348996	-0.0225348	-0.0024147	0.277885	0.20677	0.272683	-0.168492	0.0847535	0.22978	0.162888	-0.0613942	0.139471	0.192801	-0.111317	0.0457049	0.0737306	-0.182699	-0.12713	-0.370823	-0.178465	-0.0540474	-0.27303	-0.0235366	0.132092	0.0898886	0.182861
ORF1ab-420	-0.00971265	-0.186205	-0.0131519	-0.0929276	0.051042	-0.0229004	-0.0396722	-0.0970811	-0.271012	0.000227541	-0.0686873	0.052266	-0.0556236	0.0385021	0.0976639	0.0717803	0.0550842	-0.0623764	-0.128249	0.0768746	-0.0573958	0.0253204	-0.0330956	-0.159971	-0.168056	-0.357568	-0.0539812	0.0744189	0.0985179	-0.242888	0.170487	-0.152837	-0.151584	0.0300742	0.15839	0.21209	0.153355	-0.106973	0.220737	-0.23043	-0.036008	-0.303566	-0.179515	-0.0582641	-0.148458	-0.169346	0.0649874	-0.0601573	-0.104226
ORF1ab-423	-0.170453	-0.34703	0.00694816	-0.170662	-0.0346988	-0.0558024	-0.0115534	-0.306867	-0.156369	0.0746335	0.0472969	0.0765354	0.123443	-0.0853243	0.250999	0.238745	0.0833898	-0.0428444	-0.0230285	0.109174	-0.228078	-0.00509209	-0.0151914	0.0784235	-0.18257	-0.172983	-0.120159	0.0472732	0.0992528	-0.266123	0.708507	0.151853	0.0696373	0.231239	-0.0190768	-0.00369323	0.209998	-0.243941	0.330056	-0.248417	0.0251951	-0.402142	-0.15481	-0.0726115	-0.0693294	-0.162593	-0.0485569	0.129234	0.18614
ORF1ab-429	0.0485807	0.239241	-0.0444949	-0.0673371	-0.0395457	0.0764884	-0.00364844	-0.102762	-0.0630798	-0.170078	-0.192146	-0.187699	-0.037234	0.00701951	-0.226962	-0.280558	0.0390323	-0.038889	0.022906	-0.0984864	0.0841514	0.0193359	-0.0125487	0.105685	-0.0468456	0.0056168	-0.141454	-0.0129166	-0.206188	0.173181	-0.163908	-0.0836559	-0.0810285	0.0592742	0.116998	-0.0614547	-0.305196	-0.0587304	-0.25398	0.131784	-0.00213458	0.378346	0.169332	0.202175	0.195039	-0.0144454	-0.0323887	-0.431938	-0.403151
ORF1ab-434	-0.340205	-0.0378856	0.171891	-0.0208295	-0.11554	-0.121846	-0.178442	-0.0607592	-0.0486225	-0.0556251	-0.045599	0.264777	-0.0584581	-0.0684163	-0.294291	-0.308199	0.0707926	-0.164062	0.0432922	0.0366835	-0.069575	-0.174146	-0.151949	0.0657793	-0.0481824	-0.0551531	-0.0386005	-0.075364	-0.140567	-0.164013	0.469853	0.113655	0.129173	0.0444993	-0.0274076	-0.11302	-0.160753	-0.0584578	-0.0180565	-0.252021	-0.0421668	-0.164713	-0.136858	0.106275	0.18965	-0.186632	0.115767	-0.243602	-0.21865
ORF1ab-436	-0.15752	0.20323	-0.12961	0.12643	-0.18828	0.0135262	0.0877469	0.0901676	0.0784472	-0.170411	-0.0878196	0.200787	-0.0508644	0.0927455	-0.0213482	-0.0259823	0.00557332	-0.112152	0.0378851	0.107584	0.0447968	0.0351721	0.010291	-0.0322318	0.18257	0.118863	0.170203	0.137181	-0.020981	-0.269307	0.0245652	-0.134077	-0.00599077	-0.13282	-0.153769	-0.235037	0.0690144	0.028694	-0.287259	-0.286594	-0.182349	-0.205795	-0.430871	0.120885	0.122613	0.0546784	0.242434	-0.393648	-0.329406
ORF1ab-438	-0.366088	-0.147847	0.111762	0.00194292	-0.167072	-0.137126	-0.173872	0.0652916	-0.0731088	-0.0645517	0.0083496	0.257533	0.0969345	0.166536	-0.0144006	-0.0357188	0.0625662	-0.201148	-0.154568	0.0606155	-0.183789	-0.0133689	-0.00950339	0.113177	0.163339	-0.186404	0.0995809	-0.0970316	-0.0179712	-0.173706	0.43626	-0.0183885	0.0962022	-0.0663774	-0.0603282	-0.0160332	0.0138125	0.0584368	0.1553	-0.120971	-0.0406621	-0.392483	-0.263394	-0.00477661	0.0343847	-0.0139646	0.137499	-0.0468199	-0.0778849
ORF1ab-444	-0.110252	-0.122414	-0.0160915	0.0254505	-0.205568	-0.154416	-0.0998347	0.0757141	-0.238247	-0.112773	0.0155264	0.284759	0.059158	0.191133	0.104377	0.124105	-0.0528702	0.00374538	-0.209847	0.0508052	-0.202408	-0.0763288	-0.0412164	0.0560951	0.212935	-0.140297	0.223012	-0.0578794	0.0315502	-0.185464	0.447913	0.183536	0.125303	0.100998	-0.134255	-0.131626	0.15237	-0.0476555	0.163908	-0.312349	-0.0729258	-0.468314	-0.283655	-0.0689547	0.0276653	-0.263995	0.101751	0.126122	0.0853316
ORF1ab-447	-0.205821	-0.20337	0.0122738	-0.0259581	-0.115085	-0.190917	-0.168787	0.0184011	-0.15833	0.0521069	0.127012	0.213141	0.199643	0.0460763	0.146947	0.152648	0.0371427	-0.0651942	-0.222498	0.0513898	-0.2401	-0.0105866	0.00822577	0.0911956	-0.0104653	-0.284024	0.0702893	-0.0465556	0.10221	-0.269447	0.54089	0.156991	0.0751252	0.107576	-0.0568628	0.0189038	0.14401	-0.0159201	0.273892	-0.224936	0.0487455	-0.378696	-0.15411	-0.0885335	-0.0904327	-0.125201	0.0984786	0.0299258	0.0839979
ORF1ab-451	0.0361555	-0.0586062	-0.0219134	-0.0244528	-0.0252323	-0.00599728	-0.0319515	0.00121143	-0.230861	0.0483263	0.0861392	0.0762555	0.0266657	-0.0249221	0.23261	0.241197	-0.0629289	-0.14663	-0.218159	0.0573636	-0.151819	0.126112	0.101807	0.260248	-0.0999933	-0.110954	0.199669	0.154561	0.291144	-0.181895	0.2544	0.185831	0.0806131	0.246058	0.0807876	0.184487	-0.0746355	-0.171724	0.160164	-0.243483	-0.184204	-0.352556	-0.100675	-0.0862589	-0.296741	0.157872	0.0533863	0.103226	0.232821
ORF1ab-452	-0.30006	-0.246773	0.248282	-0.112427	0.0619433	-0.155837	-0.165709	-0.0720798	-0.209998	0.103181	0.107337	0.0868591	0.00153975	-0.0696021	0.0539209	0.0480158	0.0589588	-0.174213	-0.0744053	0.0138294	-0.0815266	-0.0535631	-0.0485146	0.0695067	-0.073811	-0.144322	-0.0429225	-0.012374	0.0457592	0.0617979	0.379606	0.239445	0.0366224	0.219896	0.0824852	0.105143	0.0789354	-0.0401464	0.305665	-0.153655	0.00836337	-0.297862	-0.0172166	-0.0744836	-0.0828383	-0.150792	-0.0379706	0.0763289	0.0168663
ORF1ab-455	-0.48313	-0.0304591	-0.0934756	0.0333097	-0.221491	-0.127604	-0.297938	0.197901	0.0607169	-0.278475	-0.158975	0.221995	-0.0601029	0.268214	-0.201319	-0.200447	-0.142024	-0.320055	-0.105466	0.113193	-0.120724	0.187445	0.21842	0.158491	0.282582	-0.0913036	0.118899	-0.101722	-0.0881761	0.0946915	0.0109529	0.0721329	0.229049	-0.15059	-0.0835703	-0.123767	-0.0215235	0.173297	-0.0792246	-0.1806	-0.0764251	-0.33513	-0.249851	0.0669775	0.146463	-0.0208049	0.238217	-0.15413	-0.175748
ORF1ab-461	-0.305852	-0.0800974	0.0810873	0.0919474	-0.108296	-0.104371	-0.271993	0.23368	0.0659327	-0.220102	-0.128097	0.190604	0.0183546	0.184821	-0.139097	-0.11976	-0.226273	-0.355024	-0.0226786	0.0867945	-0.218122	-0.130084	-0.0819777	0.0686662	0.175676	-0.298075	0.159179	0.00066508	0.0969255	0.0724359	0.0594184	0.0752378	0.17804	-0.0828789	-0.0567578	0.0253625	0.116818	0.320962	0.123141	-0.115652	-0.192427	-0.326206	-0.238863	-0.0226058	-0.0339472	0.000437077	0.172407	-0.0425408	-0.0437634
ORF1ab-466	-0.290592	-0.347521	0.0683935	-0.17278	0.0214002	-0.145983	-0.0905662	-0.0991698	-0.179665	0.0868507	0.101526	0.0670866	0.143092	-0.176673	0.0995948	0.10072	0.0149831	-0.173163	-0.0303431	0.0727276	-0.0923408	-0.0400367	-0.0286852	0.116484	-0.170004	-0.242992	-0.0764311	0.000612574	0.136298	-0.176331	0.414319	0.0894064	0.0633404	0.11562	-0.0259199	0.0549959	0.168608	-0.119244	0.200091	-0.294363	-0.0294992	-0.405991	-0.12601	-0.122477	-0.117153	-0.293017	-0.0140334	0.180027	0.145294
ORF1ab-468	-0.135855	-0.269035	0.156314	-0.0345525	0.0772017	-0.190178	-0.176176	-0.0531356	-0.209087	0.0681924	0.019745	0.0495013	0.0979843	-0.0114187	0.131825	0.131246	-0.0398339	-0.148503	-0.0997436	0.0738968	-0.10095	-0.190017	-0.200009	-0.0386819	-0.0935194	-0.356728	-0.117726	-0.0370695	0.161688	-0.239003	0.207999	-0.0669072	-0.021733	0.0253314	0.0726843	0.249302	0.205434	0.0584158	0.210869	-0.05151	0.0440214	-0.338104	-0.163453	-0.160165	-0.204436	-0.141985	0.017533	-0.0155325	-0.122287
ORF1ab-472	-0.109447	-0.31778	0.0568642	-0.204777	-0.0133861	-0.183683	-0.120583	-0.24404	-0.163755	0.0825275	0.0722232	-3.49956e-05	-0.0489047	-0.15418	0.240244	0.238186	0.0869781	-0.128621	-0.0842046	0.192205	-0.220886	-0.0719017	-0.0934413	-0.0873768	-0.110592	-0.169274	-0.0912694	0.0452079	0.142912	-0.200546	0.575008	0.106855	0.0133809	0.210651	-0.0708816	-0.0392253	0.201062	-0.268692	0.142982	-0.293838	-0.0181615	-0.403366	-0.278721	-0.155686	-0.0955947	-0.0432488	-0.0951714	-0.0468199	-0.0862208
ORF1ab-476	0.124812	0.214195	0.103211	0.108418	0.0744545	-0.110848	-0.106726	0.0349225	0.0640774	0.0725857	0.0035709	0.0893263	0.183808	-0.0530766	-0.190221	-0.226772	-0.154526	0.067977	-0.0608261	0.151995	-0.184874	-0.102034	-0.125749	-0.026531	0.0219046	0.0364654	-0.304307	-0.161754	-0.184314	-0.297792	0.219722	-0.202012	-0.189999	0.0596239	0.0202494	-0.0186237	0.253645	0.063303	0.118627	0.0139623	0.379396	0.220247	0.235084	0.0307593	0.140391	0.15254	0.0700444	-0.169079	-0.235211
ORF1ab-478	-0.0283329	0.120435	0.299725	0.0842632	-0.0359586	-0.019708	-0.0697258	0.0441752	0.0794623	0.0752461	0.0051813	0.0349431	-0.00524916	-0.0500929	-0.164018	-0.222337	0.0834661	-0.0931971	0.00720954	0.00646711	-0.096103	-0.085568	-0.0849705	0.139233	0.0681009	-0.128189	-0.0853376	-0.0709885	-0.145974	-0.132099	0.0998355	-0.0297365	0.0141242	-0.0227742	0.123282	0.0848919	-0.0985611	-0.0123963	-0.146201	0.118522	0.0382825	0.00601883	0.0464359	0.127989	0.114091	0.113443	0.0447248	-0.293228	-0.342355
ORF1ab-485	-0.294057	-0.164977	0.13944	-0.109416	-0.0101314	-0.012825	0.146712	-0.224928	-0.0203207	0.112615	0.102313	-0.145669	-0.106733	-0.331753	0.190077	0.177512	0.272768	-0.183454	0.137436	0.117248	0.0771169	0.0619975	0.0523649	-0.00126077	-0.155643	0.0194226	-0.159266	0.245624	0.169738	0.0488505	0.285684	0.205991	0.119903	0.108035	-0.0296828	-0.0151055	0.0406448	-0.154587	-0.0480106	-0.0956713	-0.040837	-0.161738	-0.171222	-0.0623759	-0.09248	0.00183572	-0.119196	-0.288338	-0.254661
ORF1ab-487	-0.240034	-0.103498	0.0916622	-0.191036	-0.175786	-0.0814339	-0.129354	-0.0938228	-0.00649351	-0.0288452	0.0411353	0.1386	-0.23175	-0.0844827	-0.103024	-0.131913	0.128663	-0.190315	-0.11026	0.0713209	-0.124783	-0.0332823	-0.0210895	-0.0312817	-0.01904	-0.0686264	0.0263869	0.0836425	0.0138765	-0.222837	0.430101	0.169411	0.138378	0.0210039	0.0140888	-0.0637652	-0.246223	-0.217911	-0.0201211	-0.314519	-0.18123	-0.332155	-0.238723	0.0558846	0.0400018	-0.0622179	0.0351709	-0.363139	-0.341021
ORF1ab-490	-0.0670085	-0.00670836	0.100634	0.055662	-0.117482	-0.133361	-0.196942	0.0707848	-0.201666	-0.174734	-0.145006	0.232038	0.131089	0.062181	-0.169739	-0.174141	-0.182526	0.0159791	-0.341893	-0.0214292	-0.0785868	-0.0183035	0.0509998	0.0928036	0.146801	-0.143045	-0.0818905	-0.224849	-0.17168	-0.272247	-0.0607132	0.0831311	0.171568	0.0545751	-0.0712842	-0.0805685	-0.0533282	0.0503823	-0.214788	-0.209504	0.0670819	-0.0997655	0.00293943	0.0265076	0.14942	-0.232678	0.114297	0.0762733	-0.0652699
ORF1ab-493	-0.140895	-0.0374127	0.175632	-0.0673546	-0.107736	-0.125389	-0.211905	0.0352984	0.0558687	-0.0144751	0.0677245	-0.0670691	0.110792	0.0481037	0.149961	0.104127	0.101389	-0.0319408	-0.0771351	-0.000474986	-0.0810191	-0.206868	-0.196911	-0.00668756	0.0935576	-0.253298	0.0701143	0.00859353	-0.0373248	0.0687266	0.307905	0.0919646	0.0216236	0.166523	0.0554452	0.0267803	-0.00348315	0.1282	0.150436	0.0582986	-0.0991007	-0.0597334	0.0133324	0.110124	-0.00843431	0.223194	-0.0884347	-0.222207	-0.192475
ORF1ab-497	-0.159217	-0.290579	0.0531419	-0.0887617	-0.0245324	-0.206989	-0.196076	-0.00365516	-0.0292645	0.115836	0.136622	0.132458	0.18988	-0.031999	0.090608	0.108906	-0.0963878	-0.103418	-0.251476	0.0536186	-0.300261	-0.159412	-0.132855	0.130846	0.0420713	-0.214156	0.0476995	-0.0796521	0.152134	-0.229415	0.616335	0.186094	0.107331	0.153628	-0.10634	0.0367923	0.115737	-0.0350914	0.285754	-0.248697	-0.00402422	-0.355636	-0.165308	-0.150734	-0.127495	0.0369549	0.0312689	0.0629359	0.132624
ORF1ab-499	-0.19427	-0.28867	0.276857	-0.071783	0.177466	-0.344668	-0.332082	0.0754843	-0.0305597	0.19061	0.110855	-0.00425197	0.229843	-0.182603	-0.146604	-0.103983	-0.111905	-0.238269	-0.345428	0.104899	-0.24311	-0.324266	-0.298473	0.182336	0.0719012	-0.281522	-0.0889597	-0.315948	0.0400196	-0.0434615	0.290758	0.163901	0.0635153	0.185297	-0.173144	0.0522654	-0.0626246	0.107938	0.10078	-0.116107	0.188788	-0.12727	-0.00682367	-0.236678	-0.0592152	0.273348	-0.0705343	-0.0172553	-0.0948345
ORF1ab-500	-0.173515	0.173559	-0.216137	0.148835	-0.032914	0.150486	0.0369082	0.209368	0.070711	-0.210038	-0.233719	0.215626	-0.018512	0.063099	-0.0472259	-0.0716721	-0.0541299	-0.264067	-0.0731803	0.184057	-0.114354	0.286907	0.261842	0.060992	0.142886	0.0313736	0.2333	0.0854628	0.0500114	-0.122441	-0.0830038	-0.116628	-0.0726108	-0.140361	-0.0528025	-0.0830715	0.0203224	0.185672	-0.176156	-0.331805	-0.266683	-0.325612	-0.418238	0.104596	0.00820683	0.229334	0.36597	-0.359471	-0.243547
ORF1ab-502	-0.170698	-0.219992	0.0224288	-0.152808	-0.00799664	-0.142071	-0.0976972	-0.0480393	-0.185284	0.0612436	0.0678295	0.0974278	0.0586856	-0.0591972	0.127963	0.15483	-0.0123491	-0.236117	-0.199452	0.157129	-0.138327	-0.0837482	-0.106375	0.106526	-0.0408491	-0.252878	0.0633601	0.00649328	0.134093	-0.226091	0.528677	0.0585985	-0.0620723	0.226278	0.0349508	0.0998924	0.0274809	-0.0998417	0.253421	-0.314939	-0.102705	-0.367883	-0.210729	-0.112364	-0.15138	0.00701509	0.0591606	-0.0459307	-0.00758565
ORF1ab-504	-0.363008	-0.358731	-0.0379858	-0.247836	-0.115225	-0.12657	-0.0455318	-0.106438	-0.14333	-0.024732	0.0545262	0.146019	0.0545213	-0.146989	0.147633	0.161014	0.151186	-0.16786	-0.0483844	0.0844013	-0.174322	0.105621	0.137143	0.12403	-0.0740019	-0.147349	-0.0109712	0.0161719	0.127198	-0.262694	0.579102	0.253395	0.264097	0.138984	-0.12827	-0.0835966	0.0877273	-0.228566	0.0839486	-0.341288	-0.0828988	-0.470798	-0.284704	-0.110492	-0.0517433	-0.137701	0.0164831	0.126066	0.187696
ORF1ab-505	-0.388488	-0.302314	0.015347	-0.251477	-0.0600011	-0.151777	-0.0131197	-0.1762	0.0471698	0.0321708	0.0497125	0.228486	0.0584756	-0.10556	-0.00202113	0.0211681	-0.0459608	-0.132366	-0.0947565	0.165989	-0.278107	-0.0433615	-0.031748	0.0764136	-0.0118212	-0.0347682	-0.193265	-0.0651428	0.0652528	-0.294887	0.589425	0.176364	0.217067	0.110593	-0.19152	-0.103008	0.143001	-0.258708	0.0139973	-0.33478	-0.0199111	-0.405886	-0.318228	-0.180199	0.00260729	-0.0908684	0.0726166	-0.0774403	-0.053044
ORF1ab-510	-0.401089	-0.27154	0.0676682	-0.218867	-0.0566239	-0.205734	-0.147375	-0.0283432	-0.134491	-0.114033	-0.0844937	0.0789501	-0.0714411	-0.13295	0.00182263	0.0195453	0.11431	-0.463465	-0.115318	0.178065	-0.0847639	-0.0506059	-0.0792999	0.00714436	-0.0434845	-0.34196	-0.139091	-0.123652	-0.0236058	-0.145012	0.144872	-0.0235924	-0.0950434	0.0309485	0.0227346	0.100803	0.0355281	-0.0162557	-0.0335585	-0.191413	0.125486	-0.217448	-0.160584	-0.142528	-0.0353646	-0.0809904	0.0971662	-0.347967	-0.495735
ORF1ab-512	-0.398131	-0.268772	-0.0483126	-0.132714	0.153476	-0.18586	-0.0541186	-0.0930291	-0.086761	0.0492714	-0.018047	0.194243	0.229353	-0.137885	0.000667695	0.0359172	-0.0943456	-0.208096	-0.135476	0.242864	-0.183859	-0.0227831	-0.0493196	0.0963118	-0.0427015	-0.110009	-0.226091	-0.105205	0.0368698	-0.322742	0.410085	-0.0949382	-0.0668168	0.0370463	-0.145806	-0.0544708	0.333157	-0.0197166	0.159849	-0.368513	0.108199	-0.371628	-0.329986	-0.173148	-0.00916926	-0.0507884	0.131707	-0.000472367	-0.00336214
ORF1ab-514	-0.360715	-0.408229	0.111476	-0.19823	0.0387408	-0.200586	-0.0813345	-0.183343	-0.144065	0.0732858	0.0246812	0.127664	0.0606803	-0.0907945	0.139223	0.160509	0.0339552	-0.162697	-0.0811598	0.194013	-0.16804	-0.114931	-0.134413	0.0466485	-0.0643387	-0.16154	-0.142958	-0.0550091	0.13789	-0.221437	0.644504	0.0673008	0.0277456	0.139661	-0.0647036	0.0608071	0.141848	-0.110392	0.216888	-0.242328	0.0181965	-0.420898	-0.256815	-0.205849	-0.114563	-0.144388	0.00531938	0.0616577	0.0434855
ORF1ab-520	-0.192905	0.0644913	0.121077	0.0260281	-0.119355	-0.125592	-0.233777	0.180732	0.0688207	-0.100188	-0.00150538	0.0690814	-0.0206117	0.0718208	-0.463958	-0.462199	-0.109176	-0.0561108	-0.0104293	0.0506956	-0.114127	0.0287677	0.047587	-0.0580137	0.171207	0.0681715	-0.158374	-0.459063	-0.322782	0.267033	-0.230255	-0.0496994	0.123423	-0.166108	-0.131245	-0.108452	-0.12436	0.0947238	-0.250411	0.179795	0.200721	0.0797844	0.07688	-0.00990316	0.27898	-0.193931	-0.0315138	-0.0677707	-0.260607
ORF1ab-531	-0.0412481	0.13746	0.0817745	0.10406	-0.205585	-0.126792	-0.293073	0.192011	0.104019	-0.156951	-0.0780346	0.0848294	-0.0897606	0.020523	-0.448908	-0.447522	-0.140135	0.0770779	-0.166152	-0.0227993	-0.0922533	-0.0176911	0.0196893	-0.00478727	0.185855	0.0583727	-0.0327562	-0.308982	-0.239575	0.0475207	-0.218987	0.0366459	0.162713	-0.170916	-0.13296	-0.146399	-0.202143	0.086984	-0.530532	-0.030724	0.0747804	-0.0528747	-0.0781048	0.0644755	0.257019	-0.215173	0.0617503	-0.272055	-0.401762
ORF1ab-535	-0.290347	-0.304153	0.138944	-0.173498	-0.0823811	-0.239984	-0.203134	-0.0333351	-0.198761	-0.063519	-0.0873645	0.134208	0.174797	-0.0875047	-0.127891	-0.112584	0.00364556	-0.152248	-0.284339	0.157074	-0.221044	-0.197366	-0.16217	0.177019	0.084811	-0.168766	-0.17589	-0.227352	-0.145887	-0.263254	0.593274	0.156751	0.194132	0.0825729	-0.119519	-0.118183	0.199765	-0.0860191	0.0642825	-0.269622	0.41173	-0.15397	-0.0928369	-0.0799776	0.166027	-0.10162	-0.0403853	-0.0308705	-0.163022
ORF1ab-536	-0.363725	0.0504616	-0.0394365	-0.000210045	-0.231028	-0.00618181	-0.0726372	-0.0872853	-0.0234361	-0.200289	-0.0950314	0.201645	-0.100014	0.0810017	-0.0862048	-0.120607	0.0905473	-0.107829	-0.0136316	0.0772765	-0.0644303	0.107966	0.129757	0.107275	0.0888405	0.114576	0.0483469	0.0534164	-0.136088	-0.241068	0.507296	0.057855	0.113366	-0.0946594	0.0188668	-0.185834	0.0635615	-0.0981008	-0.0209609	-0.469748	-0.0984008	-0.375827	-0.351087	0.207214	0.194952	-0.191527	0.0752588	-0.196421	-0.170691
ORF1ab-540	-0.276714	-0.235668	0.0253111	-0.145229	-0.191097	0.0350057	-0.101346	-0.108255	-0.0155774	-0.170306	-0.101998	0.17972	-0.0710911	0.031999	-0.0666251	-0.0752782	0.0142005	-0.0506852	-0.00288732	0.238224	-0.277985	-0.0197559	0.047692	0.127813	0.118212	0.0994226	0.0381806	0.0225602	-0.131135	-0.136963	0.521608	0.283153	0.290859	0.0298119	0.0445242	-0.15053	0.107809	-0.108483	0.0407671	-0.421108	0.00703363	-0.339049	-0.265318	0.164329	0.18965	-0.175115	-0.0832728	-0.0214788	0.038095
ORF1ab-549	0.0602184	0.0413186	0.0259411	0.0211446	-0.178866	0.0920814	0.0970154	0.239006	0.0649526	-0.122102	-0.0156839	-0.169991	-0.18757	-0.126676	0.0128667	0.015867	0.161893	-0.131981	-0.00535466	0.0947048	0.089226	0.131729	0.123369	-0.16982	0.139257	0.0140332	0.0761686	-0.0462756	0.0496439	0.241453	-0.275501	-0.039226	0.017863	-0.0876217	-0.0319055	0.077768	-0.119148	0.162557	-0.329741	0.137453	-0.0555342	-0.0236554	-0.0607831	-0.0391927	-0.067947	0.212813	0.0364658	-0.218428	-0.289672
ORF1ab-557	0.00906514	-0.0176729	0.298084	-0.0131979	0.0451801	0.0883354	0.106523	0.023581	-0.057794	-0.0484663	-0.0418005	-0.291234	-0.240779	-0.245644	0.105171	0.103424	0.24284	-0.146875	0.0990087	-0.0889137	0.21142	0.00635198	-0.0416714	-0.136565	-0.0979881	0.0679265	-0.115259	-0.0480433	-0.0650953	0.449697	-0.147636	0.0458511	-0.118066	0.209055	0.200359	0.248759	-0.0262317	0.0858933	0.010323	0.248417	0.12692	0.108164	0.256395	-0.0587016	-0.0694694	0.142028	-0.208436	-0.00341771	-0.204646
ORF1ab-560	-0.380141	-0.0994518	0.0671146	0.0983538	-0.0532293	-0.156483	-0.121136	0.406914	0.321682	-0.0617337	-0.0145637	0.162607	0.0571109	0.104987	-0.26078	-0.22322	-0.13689	-0.355864	-0.0968388	0.190707	-0.115107	0.0521983	0.0560928	-0.0801959	0.171799	-0.150884	0.00545937	-0.218689	-0.0731797	-0.143192	-0.197117	-0.181983	0.0141242	-0.24455	-0.113743	0.022387	0.194624	0.352823	-0.160094	-0.0585436	0.0654372	-0.207265	-0.198551	-0.0909831	0.073564	0.106035	0.269731	-0.169135	-0.348912
ORF1ab-565	-0.274422	-0.417267	-0.0128083	-0.248659	-0.0714273	-0.133989	-0.0622815	-0.164273	-0.209648	-0.0551	-0.0477345	0.161102	-0.0226764	-0.04271	0.103366	0.111069	0.0225032	-0.150935	-0.139396	0.215552	-0.202828	0.0643073	0.0622533	0.0229131	0.0224202	-0.212371	-0.121331	-0.0102562	0.027578	-0.201281	0.5151	0.163179	0.145659	0.169124	-0.0647561	-0.0747924	0.138966	-0.242137	0.144172	-0.38342	0.111663	-0.480106	-0.324667	-0.0765832	0.0215932	-0.21655	0.0288366	-0.0392064	-0.103226
ORF1ab-567	-0.0622484	-0.356208	0.102104	-0.150007	0.0801764	-0.271852	-0.193681	-0.04735	-0.207495	0.108345	0.0532834	0.0725809	-0.0639173	-0.0808869	0.0606339	0.0928582	-0.116028	-0.218492	-0.179399	0.068745	-0.17189	-0.122613	-0.137335	-0.0269695	-0.122471	-0.333543	-0.143781	0.024888	0.292334	-0.301361	0.347412	-0.0046354	0.0396834	0.0682352	-0.0167841	0.198122	0.147638	-0.150916	0.135948	-0.271197	0.0332435	-0.466074	-0.277181	-0.289711	-0.276653	-0.161085	0.047647	-0.0310928	-0.0857762
ORF1ab-572	-0.244251	-0.0640709	0.188135	-0.0405213	0.0624508	-0.142901	-0.114926	-0.113958	0.00330801	0.0897738	0.0307377	0.240945	-0.0362192	-0.200085	0.00609948	-0.00513875	0.0722432	-0.0639866	-0.0825422	0.00747189	-0.13131	-0.0627499	-0.100179	-0.118933	-0.0874846	-0.0977778	-0.14917	0.0703584	0.120601	-0.28082	0.535326	-0.00986116	-0.0678882	0.0401499	-0.0220696	0.0379125	-0.0172236	-0.0409645	0.150891	-0.228086	-0.0827589	-0.286244	-0.218987	-0.0556221	-0.073284	-0.0667417	0.226599	-0.232265	-0.181528
ORF1ab-575	-0.0475832	0.326205	0.152764	0.090127	-0.0876306	-0.0511153	-0.117248	-0.00862618	-0.0696433	-0.030473	0.045704	-0.0978828	-0.25301	0.0281737	-0.207779	-0.236022	0.23761	0.0374013	0.135021	-0.196005	0.194726	0.0309025	-0.00411289	-0.170368	-0.0667641	0.040035	-0.0581107	-0.14833	-0.219102	0.202366	-0.02579	-0.0362523	-0.184271	-0.0631209	0.135778	0.0716417	-0.294338	0.0870679	-0.113098	0.119082	0.0403821	0.291318	0.170487	0.104211	0.136401	-0.15171	-0.0190903	-0.340965	-0.436995
ORF1ab-577	-0.256186	-0.00833728	0.124704	-0.0347975	-0.151814	-0.0785183	-0.105031	-0.136118	-0.119088	-0.0497965	-0.0227907	0.139843	-0.177772	-0.0252664	-0.0320133	-0.0708427	0.199876	-0.0544831	-0.0690856	-0.0708277	-0.0166063	-0.0700993	-0.0642835	-0.0269147	0.0136164	-0.147787	-0.00386705	0.0238029	-0.0818066	-0.208244	0.570004	0.143763	0.0480136	-0.018556	0.0381711	-0.0492898	-0.032117	-0.145463	0.0260349	-0.241663	-0.0279246	-0.245757	-0.184064	0.113239	0.098937	-0.122185	0.0373932	-0.218761	-0.237211
ORF1ab-579	0.036068	0.259874	-0.138906	0.110589	-0.184378	0.0930225	0.0358027	0.170372	-0.0318374	-0.0391546	-0.0148612	0.198425	-0.255179	0.332595	-0.235787	-0.225582	-0.0493582	0.113884	0.0136141	0.109557	-0.0219259	0.127687	0.141833	-0.0544872	0.166586	0.240857	0.144113	-0.115496	-0.269585	-0.276971	-0.0266298	0.0484093	-0.0130092	-0.151398	0.0953489	-0.0978094	-0.198155	0.0156055	-0.175036	-0.222102	0.12825	-0.0393673	-0.106624	0.181581	0.255252	-0.299988	0.100001	-0.142016	-0.153241
ORF1ab-580	-0.0737636	0.0184961	0.0154997	-0.00455098	-0.268089	-0.034286	-0.216474	-0.00190068	-0.173277	-0.109745	0.0127257	0.158933	-0.23693	0.147677	-0.0825415	-0.113395	0.0108985	-0.0304356	-0.0996911	0.0715219	-0.10977	0.00335973	0.0561803	0.119462	0.0388057	-0.115013	0.214928	0.0341816	-0.141547	-0.139658	0.327571	0.381852	0.168507	0.0980471	0.120429	-0.0653055	-0.152226	-0.0974715	0.00682367	-0.350142	-0.0281695	-0.238024	-0.0800994	0.203907	0.150715	-0.24319	0.00498692	-0.161466	-0.101503
ORF1ab-583	0.0145077	-0.185434	0.00370314	-0.0479254	-0.00232725	-0.149231	-0.124471	0.0377422	0.0558162	0.228731	0.226682	0.149729	0.13919	-0.00506858	-0.131897	-0.0826348	-0.222914	0.122425	-0.266263	0.146222	-0.253714	-0.224139	-0.193953	0.0503942	0.046731	-0.0146107	-0.104428	-0.185085	0.0171838	-0.342023	0.361689	0.195758	0.145265	0.143355	0	0.11526	-0.029811	-0.0313998	0.115268	-0.297967	0.225531	-0.175876	-0.0282745	-0.148495	-0.0699593	-0.0270551	0.0479969	0.0279808	0.0179221
ORF1ab-591	-0.0726086	0.125515	0.194587	-0.099159	-0.202576	-0.00632944	-0.105492	0.0243747	0.0117268	-0.0999081	0.0268342	-0.129694	-0.222477	-0.0460763	-0.142598	-0.173906	0.146987	-0.0982901	0.12076	-0.0890781	0.0736172	0.00932674	0.015839	-0.050449	0.165592	0.036378	0.0773235	-0.0406924	-0.186816	0.418553	-0.0271547	0.0484312	0.091086	-0.0309922	0.0354408	-0.035392	-0.162939	-0.00646035	-0.115373	0.142947	-0.193897	0.0239003	0.0572838	0.112697	0.154057	0.173695	-0.16847	-0.102226	-0.105171
ORF1ab-594	-0.149277	-0.0638432	0.0693289	-0.0452123	-0.149136	-0.101732	-0.163424	0.110198	-0.0810026	-0.0832276	-0.0297575	0.310936	-0.141325	0.0912153	-0.043725	-0.0392168	-0.0333063	-0.0413042	-0.161532	0.0554272	-0.13782	-0.0558555	-0.0506322	-0.0393031	0.138341	-0.0559755	0.110342	-0.0354943	-0.0255481	-0.223991	0.428037	0.0950476	0.0685878	0.0493514	0.0250098	-0.0060212	-0.056355	-0.00260092	0.0683067	-0.295972	-0.066592	-0.375057	-0.23043	0.0211186	0.0269653	-0.124611	0.178689	-0.0794409	-0.12251
ORF1ab-598	-0.00274754	-0.210639	0.196438	-0.0307366	-0.114473	-0.211012	-0.286698	0.0538875	-0.102251	0.0262198	0.0803277	0.0197725	0.101396	-0.0106918	0.00826498	0.0141721	-0.0685594	0.0887166	-0.225683	0.11027	-0.199906	-0.162317	-0.105465	-0.105594	0.15253	-0.175608	-0.127298	-0.169245	-0.0726547	-0.223361	0.361165	0.00964251	0.151978	-0.113674	-0.020827	-0.00225795	0.226909	0.038804	0.0396123	-0.212164	0.212444	-0.265563	-0.15376	-0.0500057	0.0463712	-0.110078	-0.0696944	0.199144	0.0152547
ORF1ab-608	-0.181075	-0.172683	0.0575323	-0.0601955	-0.0800714	-0.0218486	-0.0577117	-0.161767	-0.308538	-0.115223	-0.05976	0.0328959	0.0154675	-0.0117629	0.151765	0.108996	0.0144295	-0.12043	-0.154148	0.164528	-0.0885261	-0.0239031	-0.0200919	0.120997	0.0432553	-0.193596	0.0134734	0.0511936	-0.0474216	-0.0363229	0.407915	0.159615	0.0203336	0.290207	0.0538	-0.0153681	0.154292	-0.169626	0.0713861	-0.399237	0.0445813	-0.318543	-0.133709	0.0745011	0.00936174	-0.0854705	-0.0505691	0.0104199	-0.0836645
ORF1ab-624	-0.361853	-0.0351882	0.0844277	0.0132504	-0.0900803	-0.0339723	-0.0517231	-0.0696152	-0.0488151	-0.0278651	0.0148962	0.143587	0.0487297	0.0355948	-0.0229543	-0.0401544	0.148475	-0.0410942	-0.0766276	0.0379988	-0.176352	0.113688	0.147206	0.0511799	-0.0424723	-0.0135608	0.0051444	-0.0778143	-0.147637	-0.208454	0.519474	0.3102	0.203052	0.1453	0.000560053	-0.0984746	-0.000336304	-0.0898156	0.163033	-0.211884	-0.00727858	-0.165798	-0.0636176	0.0883935	0.157312	-0.0755925	-0.0503241	0.0326489	0.017422
ORF1ab-625	-0.111897	0.122782	0.0371077	0.0496933	-0.185428	-0.0896824	-0.194805	-0.0223278	-0.0461021	-0.107522	0.0873645	-0.134926	-0.0808196	0.137311	-0.00840935	-0.024089	0.194761	0.0917269	0.211702	-0.149767	0.0741246	0.00888928	0.0283877	0.00807623	0.0129098	0.00759405	0.00113737	0.0469056	-0.167078	0.136893	0.165518	0.185525	0.0977327	0.0154742	0.146821	-0.00117273	-0.0654112	0.0328261	0.0226406	-0.0467509	0.0407671	0.0901074	0.0412919	0.151854	0.140286	-0.152955	-0.159686	-0.0409847	-0.0616577
ORF1ab-627	-0.426114	-0.0132941	0.0488852	-0.0450547	-0.0397382	-0.0553595	-0.00864202	-0.0965172	0.0116043	-0.0187809	-0.037862	0.213561	0.0262633	0.0498634	-0.0588654	-0.0786139	0.0726058	-0.0769204	0.070048	-0.00284991	-0.0875462	0.042749	0.0308904	-0.00789351	-0.0368195	0.0700087	-0.00608929	-0.0266557	-0.150612	-0.111243	0.519824	0.134689	-0.00155235	0.140732	0.020792	-0.0885676	0.11713	-0.0657781	0.162718	-0.173846	0.0415719	-0.0803793	-0.136893	0.0563745	0.168914	-0.030508	0.0250921	-0.0900553	-0.0458751
ORF1ab-632	-0.238109	-0.0339271	0.0337482	-0.0734984	-0.186565	-0.0538279	-0.0798235	-0.182403	-0.0844681	-0.063449	0.00624907	0.0573403	-0.146417	-0.0393437	0.0778496	0.048701	0.207931	-0.113482	-0.00796199	-0.0281155	-0.0654103	-0.0827683	-0.0821877	0.0325607	-0.0874082	-0.0730534	0.0241297	0.0691508	-0.00127741	-0.111418	0.603002	0.241719	0.0537858	0.214038	0.0976417	0.0109747	-0.115304	-0.188126	-0.0171467	-0.258355	-0.0281695	-0.144242	-0.150366	0.0719816	-0.0106916	-0.0152759	-0.0544012	-0.267387	-0.190364
ORF1ab-635	-0.0940464	-0.20612	0.0517485	-0.0763515	-0.0622933	-0.158421	-0.170445	0.131105	-0.00934645	-0.0417976	-0.0442161	0.299125	0.0173572	-0.00388272	-0.136372	-0.101657	-0.102534	0.0068432	-0.163912	0.291385	-0.298143	-0.304178	-0.302096	-0.0366902	0.243949	-0.0872266	-0.0650924	-0.198631	-0.0886486	-0.202575	0.421668	0.128239	0.0422852	0.151748	-0.0347058	-0.00880425	0.0778784	0.0381748	-0.0986458	-0.248382	0.241943	-0.168282	-0.182734	-0.0371806	0.0590227	0.0145328	0.148505	-0.18075	-0.165189
ORF1ab-636	-0.065206	0.0981557	0.02031	-0.00157534	-0.153109	0.00965101	-0.133832	0.0410005	-0.1155	-0.119337	-0.0813254	0.316063	-0.243439	0.0950024	-0.138141	-0.141812	-0.0854893	0.0371913	-0.0882644	0.0375421	-0.101983	-0.0593202	-0.0601881	0.0538842	0.068712	0.0881015	0.147718	0.00894357	-0.147374	-0.151555	0.312349	0.211785	0.058093	0.137454	0.134378	-0.00843668	-0.242812	-0.0467746	-0.110823	-0.259964	0.0292543	-0.135004	-0.0506701	0.192814	0.110836	-0.154266	0.111585	-0.248215	-0.194754
ORF1ab-641	-0.289944	-0.239767	0.11976	-0.130858	-0.170589	-0.0922474	-0.106966	-0.0262127	-0.0337977	-0.00691375	0.0528108	0.166037	-0.0411709	-0.0536504	0.00384376	-0.00256036	0.0756215	-0.135131	-0.0847996	0.138623	-0.195688	-0.0703268	-0.0654386	0.0216341	0.109198	-0.128609	0.0107612	-0.0308562	-0.0055121	-0.125591	0.63887	0.141489	0.0794761	0.14117	-0.00939838	-0.0431986	0.0661558	-0.117251	0.10008	-0.279386	-0.0331035	-0.402666	-0.264268	0.0170943	0.0275778	-0.0101839	0.0369382	-0.0548223	-0.0330934
ORF1ab-650	-0.0630709	-0.131645	0.130392	-0.0381933	-0.168104	-0.0614491	-0.0830297	0.157214	0.203434	0.0431453	0.242523	-0.299703	-0.18477	0.0563282	-0.0712449	-0.0707525	0.0821682	-0.139157	0.170474	-0.0157476	0.0405271	0.00472462	0.00554802	-0.156792	0.0323126	-0.10371	-0.0480844	-0.131231	-0.0304828	0.428701	-0.179935	0.0489122	0.0909767	-0.0792945	0.117926	0.23992	-0.0522472	0.0459566	-0.214298	0.299717	-0.00503902	0.0680267	0.0489555	-0.0854191	-0.0897677	0.108439	-0.232198	-0.0693267	-0.184417
ORF1ab-651	-0.235501	-0.170844	0.157708	-0.118238	0.0503421	-0.00730746	0.0523128	0.0304109	-0.168551	0.077084	0.0366542	0.0592476	-0.186258	-0.105216	-0.0622219	-0.0565083	0.188634	-0.255439	-0.0147516	0.140724	-0.0570984	-0.000839932	-0.0310304	-0.0175411	-0.0139792	-0.0367979	-0.0338061	-0.0347942	0.0176037	-0.0954264	0.458621	0.0523888	-0.0161357	0.102397	-0.00435791	0.0251875	-0.139038	-0.0988559	0.0849284	-0.299507	-0.0808692	-0.297512	-0.333415	-0.0975093	-0.0198609	0.0293497	0.0440249	-0.129067	-0.11523
ORF1ab-652	-0.270344	-0.0448742	-0.0713904	0.0318919	0.0691876	-0.101105	-0.0397643	0.191071	0.100378	0.0777666	0.0325932	0.19776	0.152401	0.0663123	-0.076045	-0.0447342	-0.120361	-0.139769	-0.178121	0.110197	-0.167603	-0.0103242	-0.0299278	0.0111459	0.0325418	-0.153298	0.0411377	-0.0423901	0.0315852	-0.23092	0.311754	-0.0552531	-0.0654394	-0.0211131	-0.0242923	0.0436712	0.172356	0.115615	0.182699	-0.181685	-0.0246002	-0.253631	-0.218182	-0.101429	-0.0460038	0.163838	0.220352	-0.0508211	-0.0278696
ORF1ab-671	-0.250569	-0.0354685	0.089887	-0.00320319	-0.171797	-0.065029	-0.0862912	-0.170059	-0.0487101	-0.00399072	0.0615105	0.171549	0.00202968	-0.0868544	0.0485793	-0.00272264	0.22967	0.0198645	0.0378326	-0.106488	-0.0637479	-0.037237	-0.0264625	-0.0313365	-0.0871791	-0.0274891	-0.00841652	0.0907134	-0.00540711	-0.224446	0.756727	0.0956161	0.038306	-0.00201078	-0.0257449	-0.118183	0.104999	-0.0566749	0.193337	-0.20401	-0.0332785	-0.197152	-0.109284	0.106223	0.0720416	-0.106494	0.0834828	-0.0544889	0.0228125
ORF1ab-698	-0.19266	-0.178481	0.147572	-0.0154733	0.00517944	0.109206	0.0517047	-0.0481019	-0.159432	-0.0180108	-0.0143361	-0.0444969	-0.144054	-0.068531	0.255583	0.23128	0.268779	-0.27203	0.0879844	0.147282	0.0529862	0.0896102	0.0234872	-0.0996921	-0.091495	-0.194068	0.0524239	0.188988	0.206013	0.0607482	0.251881	-0.0344375	-0.144894	0.168271	0.177239	0.242318	-0.0734825	0.0722384	0.143297	0.00290443	-0.194667	-0.25804	-0.239598	-0.0196488	-0.24869	0.159948	0.0683471	-0.0925561	-0.0830532
ORF1ab-705	-0.265321	-0.272555	0.0987822	-0.0950631	-0.148961	0.0584966	0.0854252	-0.0746697	-0.233679	-0.0429878	0.0217055	0.0958705	0.0581957	0.00197005	0.366041	0.32266	0.211519	-0.165479	-0.0648334	0.134202	-0.0686825	0.146971	0.128707	0.0619056	-0.0603092	-0.105389	0.0232723	0.133401	0.10361	-0.0910522	0.401407	0.140593	0.067757	0.278733	0.0396937	0.00651129	0.117178	-0.0931087	0.241838	-0.137593	-0.066837	-0.325786	-0.168212	-0.000402425	-0.0970471	-0.104068	0.0281542	0.0849982	0.0585457
ORF1ab-708	-0.204526	-0.341899	0.100386	-0.158899	-0.00514445	-0.0745877	0.0271791	-0.15972	-0.165383	0.219595	0.235189	-0.0182502	0.0415559	-0.111872	0.329751	0.335137	0.106351	-0.0560407	0.0197212	0.117212	-0.10494	-0.0770812	-0.0884008	0.0332733	-0.131351	-0.166247	-0.0323537	0.155664	0.222654	-0.0897225	0.630472	0.150541	0.0603232	0.22053	0.0860731	0.155466	0.109539	-0.204885	0.313434	-0.114253	-0.0188963	-0.426742	-0.186899	-0.125189	-0.234201	-0.0797666	-0.0995459	0.164745	0.130957
ORF1ab-72	-0.21227	-0.416126	0.0708783	-0.300253	0.164005	-0.281597	-0.0749053	-0.123104	0.0241916	0.0961946	-0.0812519	0.103341	-0.00219501	-0.413861	-0.202261	-0.126454	-0.0904318	-0.220979	-0.210934	0.239591	-0.128832	-0.199286	-0.205665	-0.0193795	-0.143891	-0.0787952	-0.388978	-0.160869	0.119269	-0.345027	0.0998034	0.00201717	0.0927451	-0.0266936	-0.204752	-0.0276091	0.112177	-0.199308	-0.174164	-0.202145	0.268261	-0.20352	-0.0510564	-0.335201	-0.0508337	-0.230686	0.104602	-0.089055	-0.183417
Glu	0.0129552	-0.141128	-0.222313	0.0425295	-0.00280447	0.14437	0.100832	0.134239	0.0399031	0.00759355	0.0463131	-0.015018	0.0841669	0.181084	-0.148327	-0.103338	-0.292812	-0.112101	0.0876469	1	-0.252058	-0.0374826	-0.0386313	0.0848375	0.251972	-0.0741925	0.0320368	-0.0130024	-0.0307681	-0.0558108	-0.0213561	-0.132987	-0.12565	0.0315641	0.109351	0.0885299	0.00466224	0.127433	0.0236031	-0.213762	0.0838898	-0.112243	-0.203988	0.0723446	-0.00703428	0.120656	-0.0107702	-0.105	-0.0976943
WBC	0.0672016	0.262285	-0.297972	0.00651147	-0.270812	0.752822	0.286258	-0.0783257	0.00351808	-0.366686	-0.286567	-0.0570696	-0.136987	0.413351	0.00729057	-0.1694	0.129237	0.0476666	0.206839	0.0874347	-0.0239472	0.363309	0.415475	0.0926948	0.0822337	0.161716	0.314704	0.327791	-0.569851	0.0523502	-0.0612911	0.00460265	0.130705	-0.0272769	0.584096	-0.160806	-0.091716	-0.072365	0.221054	-0.0518079	0.0855941	0.230555	0.217415	0.98854	0.487567	0.0240614	-0.152986	-0.0405963	-0.0105311
NEUTp	-0.115961	0.153557	-0.0095739	-0.0765002	-0.351262	0.193218	-0.0877477	0.214856	0.214721	-0.442706	-0.356894	0.268814	0.0515789	0.319051	-0.474993	-0.566725	-0.0122455	0.0814801	-0.0304428	-0.00703428	-0.218917	0.241543	0.327125	0.0130112	0.407697	0.136883	0.129456	-0.432587	-0.911805	-0.024253	0.0086618	0.0042314	0.236139	-0.163013	-0.218988	-0.759562	0.119016	0.125909	-0.0458638	-0.042784	0.221392	0.209843	0.0974671	0.578788	1	-0.0596464	0.091201	-0.00372383	-0.123442
NEUT	0.0369346	0.277786	-0.295166	-0.0132505	-0.310349	0.712631	0.242688	-0.0476847	0.0169778	-0.399601	-0.303468	-0.0128785	-0.108195	0.418803	-0.0609232	-0.238296	0.104558	0.046844	0.184177	0.0723446	-0.0566789	0.359984	0.422117	0.101219	0.124878	0.145023	0.319306	0.252698	-0.640608	0.0258252	-0.0561645	0.00971914	0.165677	-0.0562258	0.499125	-0.253094	-0.0903217	-0.0615627	0.186795	-0.0727165	0.0950948	0.216435	0.199673	1	0.578788	0.00229468	-0.123169	-0.0569626	-0.0402351
Lyp	0.0814124	-0.154837	0.0259347	0.0877135	0.314768	-0.327972	-0.0426165	-0.153309	-0.18388	0.408215	0.326751	-0.104028	-0.0298626	-0.389985	0.36309	0.474464	-0.0478372	-0.107054	-0.0261465	-0.0307681	0.119452	-0.248572	-0.304715	0.00402036	-0.353601	-0.138958	-0.0614516	0.458935	1	-0.0245857	0.0458642	0.03617	-0.129388	0.109559	-0.0496232	0.468853	-0.08016	-0.141781	0.000384972	-0.0835389	-0.326876	-0.30726	-0.202145	-0.640608	-0.911805	0.0189502	0.0683204	0.0165912	0.187644
LY	0.103792	0.0939816	-0.245947	-0.0613789	0.0309552	0.367722	0.306105	-0.351939	-0.259341	-0.00154076	-0.0121256	-0.190497	-0.347184	-0.0418437	0.446016	0.388233	0.202175	-0.117807	0.305154	-0.0130024	0.239764	0.118328	0.120064	0.019164	-0.367102	0.0366695	0.214549	1	0.458935	0.0969616	-0.00369294	0.160131	0.0800455	0.108482	0.593326	0.314996	-0.105357	-0.388577	0.249247	-0.148348	-0.307459	-0.0571444	0.0145267	0.252698	-0.432587	-0.0619091	-0.114648	-0.113268	0.0556752
MONOp	0.0321344	-0.144663	0.00943351	-0.00426385	0.324517	0.0793984	0.233685	-0.244452	-0.160528	0.363325	0.249956	-0.4296	-0.147936	-0.14018	0.373443	0.409621	0.0803116	-0.101971	0.187776	0.0885299	0.309289	-0.120394	-0.195579	-0.00028333	-0.425242	-0.0986828	-0.20254	0.314996	0.468853	0.0717818	-0.107471	-0.0154316	-0.21951	0.124179	0.628162	1	-0.145933	-0.086404	0.116311	0.207801	0.0265878	0.0127425	0.104478	-0.253094	-0.759562	0.0815059	-0.30714	-0.0489215	-0.0753558
MONO	0.0626778	0.0672957	-0.19683	-0.121205	0.0195335	0.594327	0.404772	-0.273818	-0.19621	-0.0144706	-0.0450081	-0.375883	-0.354639	0.152698	0.323384	0.224186	0.241	-0.0905717	0.373394	0.109351	0.242786	0.178721	0.156659	0.033871	-0.310106	0.0857815	0.0608843	0.593326	-0.0496232	0.13324	-0.0920061	0.0892013	-0.00246868	0.123615	1	0.628162	-0.131171	-0.218882	0.285417	0.0963815	0.0725793	0.206117	0.286029	0.499125	-0.218988	-0.0634872	-0.391726	-0.13107	-0.121443
EOSp	0.121661	-0.0446647	-0.0111052	0.0895323	-0.0113603	0.017828	0.174927	-0.274194	-0.276751	0.0541666	0.108124	-0.239735	-0.0372347	-0.00326934	0.961096	1	0.323823	0.0895762	0.121714	-0.103338	0.295785	0.014309	-0.0856887	-0.135034	-0.257113	-0.0435292	0.153381	0.388233	0.474464	0.0383874	0.129118	0.00585603	-0.283847	0.362644	0.224186	0.409621	0.169159	-0.0203057	0.226736	0.0678856	-0.20317	-0.136907	-0.061052	-0.238296	-0.566725	-0.00197746	-0.134808	0.244693	0.233046
EOS	0.129524	0.00937579	-0.0492075	0.0820339	-0.0814569	0.160748	0.241486	-0.340884	-0.280954	-0.0160307	0.0481226	-0.277275	-0.0376449	0.0575438	1	0.961096	0.432603	0.102856	0.165827	-0.148327	0.289923	0.100581	0.0134751	-0.124015	-0.298492	-0.00783243	0.150342	0.446016	0.36309	0.0408196	0.157775	-0.0141088	-0.26181	0.328703	0.323384	0.373443	0.177023	-0.062746	0.278032	0.10407	-0.173944	-0.0645679	0.0137148	-0.0609232	-0.474993	0.0218013	-0.199557	0.20889	0.205682
BASOp	0.121235	0.0869645	-0.162376	-0.0358543	0.112762	0.767163	1	-0.0321573	-0.0785796	-0.0240556	-0.131375	-0.180399	-0.101635	0.0171456	0.241486	0.174927	0.198359	0.0462827	0.173121	0.100832	0.297136	0.255033	0.217855	-0.00452601	-0.137356	0.239515	0.0324608	0.306105	-0.0426165	-0.00211905	-0.0709051	-0.183329	-0.124645	0.089943	0.404772	0.233685	-0.0519073	-0.119119	0.0898291	0.0353604	-0.131252	0.0134513	-0.0186845	0.242688	-0.0877477	-0.079728	-0.0361832	-0.0523233	-0.0337861
BASO	0.155999	0.191721	-0.241488	0.0305433	-0.0729887	1	0.767163	0.00522579	-0.0113158	-0.26517	-0.306293	-0.130621	-0.164922	0.274619	0.160748	0.017828	0.159148	0.043221	0.158774	0.14437	0.0923972	0.388557	0.387361	0.0351021	-0.0155205	0.254229	0.267158	0.367722	-0.327972	0.0711001	-0.137716	-0.108561	-0.0347931	0.0609443	0.594327	0.0793984	-0.117003	-0.0198206	0.176837	-0.00498236	-0.0605264	0.116901	0.0912141	0.712631	0.193218	0.0295603	-0.0861647	-0.0230863	0.0236961
RBC	-0.16245	0.100449	-0.318612	-0.145757	-0.119828	0.375423	0.245432	0.0151756	-0.0695613	-0.147616	-0.159644	0.0224515	-0.192047	0.225696	0.0316909	-0.0634731	0.264335	-0.0858618	0.0603059	-0.0610036	0.180715	0.951464	0.934442	0.0417733	-0.0761665	0.0888784	0.132549	0.133053	-0.252658	-0.0909019	-0.259215	-0.145286	0.0623189	-0.330193	0.134108	-0.184116	-0.119485	-0.137358	0.0216625	-0.0569384	-0.109537	-0.077131	-0.0719166	0.373462	0.275283	-0.120143	0.0827719	-0.0603871	0.012561
HGB	-0.149635	0.0574229	-0.332853	-0.156941	-0.153879	0.387361	0.217855	0.000229815	-0.0143389	-0.163273	-0.139831	-0.0176254	-0.189243	0.215116	0.0134751	-0.0856887	0.2169	-0.0749906	0.101995	-0.0386313	0.0687111	0.95877	1	0.0732746	-0.0779274	0.102628	0.126477	0.120064	-0.304715	-0.037086	-0.233734	0.0995484	0.263639	-0.193135	0.156659	-0.195579	-0.138038	-0.195195	0.0359309	-0.0557777	-0.0625509	-0.0767272	0.0177292	0.422117	0.327125	-0.144251	-0.017118	-0.0212926	0.00769979
HCT	-0.125587	0.0817882	-0.285792	-0.145543	-0.0902218	0.388557	0.255033	-0.0295374	-0.0765568	-0.125775	-0.144594	-0.022286	-0.222275	0.190293	0.100581	0.014309	0.266421	-0.0927176	0.0956073	-0.0374826	0.16974	1	0.95877	0.01514	-0.115283	0.0884965	0.109418	0.118328	-0.248572	-0.0677895	-0.230824	-0.0566915	0.0162468	-0.111064	0.178721	-0.120394	-0.133817	-0.183923	0.0531257	-0.0682795	-0.0915701	-0.0668971	-0.00638698	0.359984	0.241543	-0.0966494	0.0523424	-0.0389612	0.00778113
MCV	0.16714	-0.140655	0.22502	-0.0909429	0.101324	0.0609443	0.089943	-0.137981	-0.144067	-0.0336081	-0.0775968	0.0226232	-0.0495612	-0.159242	0.328703	0.362644	-0.0174822	-0.077293	-0.0120556	0.0315641	-0.108959	-0.111064	-0.193135	-0.0202099	-0.0462178	-0.0512235	-0.00862305	0.108482	0.109559	0.149366	0.257707	0.37724	-0.2037	1	0.123615	0.124179	0.122745	-0.150964	0.272657	-0.133214	-0.0668364	-0.0233643	0.24114	-0.0562258	-0.163013	0.170556	-0.00772694	0.101316	0.197676
MCH	-0.140417	-0.189302	0.0420719	-0.225464	-0.0566246	-0.108561	-0.183329	-0.128957	0.100436	0.0407201	0.0891242	-0.0299578	-0.249404	-0.184943	-0.0141088	0.00585603	-0.0107548	-0.0749841	0.0908634	-0.132987	-0.266642	-0.0566915	0.0995484	0.133752	-0.103543	0.0791896	0.0678424	0.160131	0.03617	0.323516	0.113392	1	0.63436	0.37724	0.0892013	-0.0154316	-0.105714	-0.328083	0.00861485	-0.0371051	0.0420028	-0.0660326	0.301498	0.00971914	0.0042314	-0.0899579	-0.291578	0.0294077	0.100294
MCHC	-0.291931	-0.20329	-0.154272	-0.283108	-0.288916	-0.0347931	-0.124645	-0.0459376	0.249276	-0.129866	0.0282849	0.013557	-0.0582158	0.0154791	-0.26181	-0.283847	-0.124906	-0.054117	0.0228515	-0.12565	-0.364214	0.0162468	0.263639	0.194802	-0.0414681	0.0380024	-0.00850589	0.0800455	-0.129388	0.112076	0.0482323	0.63436	1	-0.2037	-0.00246868	-0.21951	-0.119168	-0.30793	-0.117891	0.0144085	0.107091	-0.133874	0.115202	0.165677	0.236139	-0.236054	-0.289717	0.0815168	0.00851413
RDW_CV	0.0506394	-0.0339317	0.312038	0.282806	0.30836	-0.002566	0.20067	0.210149	0.0569412	0.308142	0.154388	0.0608113	0.373214	-0.255585	0.0329737	0.100245	-0.171864	-0.00316032	-0.170069	0.0908327	-0.00108535	-0.512254	-0.585871	-0.0451583	0.0157429	-0.0702551	-0.128363	-0.0940146	0.326287	-0.010047	-0.0349369	-0.301256	-0.432698	0.133725	-0.071855	0.271236	0.104548	0.332172	0.0614897	0.100995	-0.0395754	-0.0310162	-0.0540157	-0.329803	-0.386853	0.103978	0.185893	0.133545	0.11428
RDW_SD	0.139215	-0.113943	0.321796	0.173512	0.354917	-0.112542	0.117696	-0.00662196	0.0715955	0.389348	0.237032	-0.0387715	0.371567	-0.326919	0.169752	0.236486	-0.13582	-0.0349119	-0.13335	0.131817	-0.0925979	-0.432954	-0.545265	-0.070695	-0.0712233	-0.114276	-0.277274	-0.124763	0.366463	-0.00792699	0.0966463	-0.176916	-0.485611	0.456964	-0.0921232	0.301441	0.0918341	0.111488	0.183878	0.12097	-0.0426448	0.0131767	0.0597937	-0.394551	-0.444662	0.175664	0.0690385	0.0883436	0.0993205
PLT	-0.00511075	0.0678106	-0.197826	-0.241733	0.151177	0.448102	0.382722	-0.534165	-0.351299	0.092814	-0.0517936	-0.338181	-0.444102	-0.187196	0.299546	0.186769	0.544281	-0.0461233	0.440837	-0.163947	0.429081	0.343533	0.28212	-0.135021	-0.568954	0.0570679	-0.0406269	0.521736	0.0398848	0.105133	0.0136666	0.0725486	-0.13806	0.113014	0.547628	0.262079	-0.411537	-0.420303	0.154148	0.023011	-0.147883	0.161847	0.1896	0.340488	-0.132517	-0.123199	-0.2801	-0.254012	-0.148489
PDW	0.0942547	0.000901259	0.0812887	0.184615	-0.0695918	0.0913323	0.148381	0.000806553	-0.0351636	-0.246733	-0.250655	0.0620761	0.292455	0.013597	0.209416	0.168983	0.159116	0.0771891	-0.037901	-0.101332	0.0379495	-0.0340104	-0.0480422	-0.0447051	0.0509036	0.00503001	0.0215609	-0.0523769	-0.102766	0.00516157	0.0792481	-0.14742	-0.137902	0.0608236	-0.0433835	-0.0572983	0.856151	0.169165	0.117876	-0.0029529	0.188985	0.00213665	0.082081	-0.0252317	0.0785604	0.0851176	0.0494958	0.213615	0.176957
MPV	-0.0108608	-0.0246252	0.233862	0.275875	-0.124469	-0.117003	-0.0519073	0.126334	0.11691	-0.177618	-0.11046	0.0985934	0.344988	0.0378383	0.177023	0.169159	0.107926	-0.0724173	0.0638349	0.00466224	-0.0350532	-0.133817	-0.138038	-0.0872366	0.1307	-0.0519159	0.0337782	-0.105357	-0.08016	-0.00213793	0.219847	-0.105714	-0.119168	0.122745	-0.131171	-0.145933	1	0.272164	0.223666	-0.0151097	0.107425	-0.0202023	0.0477792	-0.0903217	0.119016	0.140559	0.0800841	0.254177	0.210873
P_LCR	0.0117407	-0.0533569	0.190049	0.266475	-0.0965973	-0.111859	-0.0161022	0.15027	0.120769	-0.171524	-0.112162	0.118669	0.370979	0.0413383	0.162654	0.171073	0.0607686	-0.0264735	0.00115231	0.0162686	-0.0576761	-0.142511	-0.141892	-0.0644576	0.153274	-0.0754966	0.0544206	-0.153477	-0.0602922	-0.0232109	0.206738	-0.106258	-0.11043	0.105824	-0.206661	-0.137931	0.981491	0.283421	0.177718	-0.0295477	0.104437	-0.0568631	0.0118335	-0.137369	0.0915572	0.129844	0.107616	0.245499	0.210342
plateletcrit	-0.00660986	0.0687146	-0.142702	-0.237596	0.0958618	0.513842	0.422378	-0.540707	-0.319959	0.0585273	-0.0432023	-0.381292	-0.363684	-0.169646	0.389343	0.264202	0.552798	-0.0467548	0.422939	-0.167791	0.407888	0.378326	0.313202	-0.0335267	-0.547	0.139816	0.0232628	0.531302	-0.0155371	0.147179	0.041931	0.0817402	-0.119731	0.276317	0.438974	0.243647	-0.304579	-0.444002	0.186491	0.0544502	-0.235799	0.15309	0.24469	0.421617	-0.0937362	-0.0748922	-0.3294	-0.0641984	0.033472
PT	0.0617599	0.17027	0.118023	0.27208	-0.213233	-0.00638618	-0.202974	0.47961	0.283358	-0.35222	-0.27365	0.453341	0.165443	0.406985	-0.281204	-0.272087	-0.342162	0.0910289	-0.279934	0.214838	-0.336656	-0.0980578	-0.0693452	0.00124797	0.948718	0.173871	0.2683	-0.321477	-0.406428	0.0530291	-0.0891584	-0.102432	-0.0659662	-0.0125538	-0.271217	-0.456788	0.193113	0.408442	-0.0759441	-0.0767079	0.0599036	-0.0884709	-0.18733	0.185002	0.462133	0.327282	0.400884	0.0512426	-0.043764
PTA	-0.0450244	-0.142692	-0.100827	-0.26093	0.158772	0.0172522	0.141753	-0.546398	-0.318842	0.28796	0.207185	-0.423312	-0.200955	-0.348131	0.309303	0.267984	0.413927	-0.104448	0.344028	-0.261391	0.312375	0.108065	0.0711632	-0.0368965	-0.9983	-0.114583	-0.247606	0.367806	0.357182	-0.0564806	0.0801955	0.105842	0.0405381	0.0526527	0.326465	0.430387	-0.139005	-0.442772	0.0918812	0.105724	-0.0264836	0.123138	0.229245	-0.129889	-0.415126	-0.327264	-0.444971	-0.0438208	0.0487137
INR	0.0439429	0.135221	0.109323	0.256025	-0.151263	-0.0155205	-0.137356	0.541603	0.314061	-0.286584	-0.211985	0.410632	0.207099	0.341566	-0.298492	-0.257113	-0.413575	0.104398	-0.35433	0.251972	-0.300182	-0.115283	-0.0779274	0.0363785	1	0.114153	0.242136	-0.367102	-0.353601	0.076561	-0.0934621	-0.103543	-0.0414681	-0.0462178	-0.310106	-0.425242	0.1307	0.446599	-0.0917242	-0.0868735	0.0330192	-0.112712	-0.22002	0.124878	0.407697	0.324449	0.439075	0.0474886	-0.0517974
FG	-0.222027	0.0210563	0.184911	-0.0835983	-0.131194	0.159148	0.198359	-0.268401	-0.181817	-0.00958537	0.0308875	-0.30982	-0.312652	-0.155425	0.432603	0.323823	1	-0.198753	0.399395	-0.292812	0.390996	0.266421	0.2169	-0.264978	-0.413575	0.110139	-0.0184966	0.202175	-0.0478372	0.136871	0.134046	-0.0107548	-0.124906	-0.0174822	0.241	0.0803116	0.107926	-0.16633	0.0764422	0.149392	-0.0666126	0.108241	0.10492	0.104558	-0.0122455	-0.0328999	-0.287108	-0.0713989	-0.0582942
APTT	-0.093668	-0.0051212	1	0.186573	0.12231	-0.241488	-0.162376	0.248592	0.113558	0.141339	0.085146	0.0531746	-0.0653228	-0.38653	-0.0492075	-0.0111052	0.184911	-0.17855	-0.0881522	-0.222313	0.0814227	-0.285792	-0.332853	-0.139815	0.109323	0.0272316	-0.142927	-0.245947	0.0259347	0.167729	0.17254	0.0420719	-0.154272	0.22502	-0.19683	0.00943351	0.233862	0.284039	0.0305795	0.165267	0.000152707	-0.0489616	0.110961	-0.295166	-0.0095739	0.162477	0.114187	0.127586	-0.0738382
TT	0.191084	0.080448	0.133328	0.174058	0.140735	0.0425008	0.16623	0.2481	0.0639545	0.211642	0.203492	0.19266	-0.0174132	-0.033253	-0.170033	-0.10461	-0.359825	0.0924465	0.0728962	-0.0995459	0.0890126	-0.0466007	-0.0483457	-0.0337792	0.0660885	0.110278	0.0794134	0.192402	0.2604	0.137391	-0.106957	-0.0161782	-0.00413602	-0.00135144	-0.0268811	0.0958179	0.0161237	0.148125	0.0887238	-0.00410493	-0.0219375	-0.0494883	0.0130021	-0.094128	-0.192582	-0.138777	0.328213	-0.00393876	0.00593892
D_Dimer	0.107898	0.205049	-0.38653	0.216527	-0.367571	0.274619	0.0171456	0.20422	0.0899656	-0.360243	-0.166654	0.185276	0.154225	1	0.0575438	-0.00326934	-0.155425	0.260432	-0.0284644	0.181084	-0.2298	0.190293	0.215116	0.0703251	0.341566	0.0501732	0.490834	-0.0418437	-0.389985	-0.0509345	-0.11872	-0.184943	0.0154791	-0.159242	0.152698	-0.14018	0.0378383	0.254993	0.16646	0.0334144	0.1095	0.183444	0.00395923	0.418803	0.319051	0.0582303	0.00885643	0.170299	0.108464
NT_proBNP	0.0508202	0.0445133	0.162477	0.237057	0.248959	0.0295603	-0.079728	0.251045	0.38764	0.0542662	-0.112552	-0.0424658	0.21103	0.0582303	0.0218013	-0.00197746	-0.0328999	-0.141335	-0.173262	0.120656	-0.151088	-0.0966494	-0.144251	0.0200824	0.324449	-0.0273625	0.214451	-0.0619091	0.0189502	0.118317	-0.0142706	-0.0899579	-0.236054	0.170556	-0.0634872	0.0815059	0.140559	0.321267	0.0903876	0.102975	-0.0150355	0.228897	0.0712436	0.00229468	-0.0596464	1	0.0973336	-0.0301109	0.080216
ALT	0.265316	1	-0.0051212	0.640255	-0.233613	0.191721	0.0869645	0.226658	-0.10611	-0.199145	-0.0852499	0.177399	0.0348479	0.205049	0.00937579	-0.0446647	0.0210563	0.277139	0.116063	-0.141128	0.171286	0.0817882	0.0574229	0.08982	0.135221	0.392037	0.313075	0.0939816	-0.154837	0.0931989	-0.158356	-0.189302	-0.20329	-0.140655	0.0672957	-0.144663	-0.0246252	0.242108	-0.0414412	0.0718477	-0.124744	0.294239	0.200708	0.277786	0.153557	0.0445133	0.158228	-0.0946435	-0.0567082
AST	0.2261	0.640255	0.186573	1	-0.0619163	0.0305433	-0.0358543	0.456077	0.0625629	-0.0206798	0.0515104	0.172022	0.31416	0.216527	0.0820339	0.0895323	-0.0835983	0.201187	-0.0257602	0.0425295	0.0558527	-0.145543	-0.156941	0.0803104	0.256025	0.279826	0.341535	-0.0613789	0.0877135	0.0447572	-0.125082	-0.225464	-0.283108	-0.0909429	-0.121205	-0.00426385	0.275875	0.610869	-0.0504809	0.0495182	-0.0410639	0.0794322	-0.0456499	-0.0132505	-0.0765002	0.237057	0.206683	0.128023	0.101612
TP	-0.0260427	-0.0228157	-0.0310788	-0.074844	0.401888	0.11967	0.243334	-0.331777	-0.0399009	0.529342	0.319177	-0.427929	-0.225944	-0.242684	0.117443	0.120438	0.315839	-0.180451	0.780151	0.0298537	0.394491	0.116892	0.0858006	0.0177437	-0.463965	0.142716	-0.15711	0.316046	0.158762	0.199566	-0.121734	0.106145	-0.108775	0.0656524	0.358351	0.346941	-0.0130929	-0.29406	0.171097	0.0567464	-0.18555	0.11673	0.0457926	0.00673683	-0.216966	-0.0279095	-0.293283	-0.157784	-0.00141722
Alb	0.117875	-0.233613	0.12231	-0.0619163	1	-0.0729887	0.112762	-0.13093	-0.0841692	0.579082	0.0191077	-0.170409	0.0923408	-0.367571	-0.0814569	-0.0113603	-0.131194	0.00110271	-0.16348	-0.00280447	0.146993	-0.0902218	-0.153879	0.0856396	-0.151263	-0.107875	-0.264557	0.0309552	0.314768	-0.0301668	-0.194002	-0.0566246	-0.288916	0.101324	0.0195335	0.324517	-0.124469	-0.0938517	0.0509895	-0.0229225	-0.0695025	0.023325	-0.147632	-0.310349	-0.351262	0.248959	0.053706	-0.149727	0.0305957
Glb	-0.0261488	0.116063	-0.0881522	-0.0257602	-0.16348	0.158774	0.173121	-0.292007	-0.0223977	0.173751	0.355193	-0.343903	-0.319392	-0.0284644	0.165827	0.121714	0.399395	-0.11165	1	0.0876469	0.312227	0.0956073	0.101995	-0.0924417	-0.35433	0.246664	-0.0597984	0.305154	-0.0261465	0.287472	0.0416998	0.0908634	0.0228515	-0.0120556	0.373394	0.187776	0.0638349	-0.227299	0.190353	0.055034	-0.139029	0.106341	0.0992712	0.184177	-0.0304428	-0.173262	-0.367926	-0.0374066	0.0228997
TBIL	-0.0364562	0.0705227	-0.0639693	0.290142	0.0387355	-0.0730994	-0.0868885	0.188394	0.120666	0.0451184	0.00737	0.0816169	0.908175	0.172248	-0.0789212	-0.0951564	-0.311306	-0.00881292	-0.257195	0.0965122	-0.279969	-0.0964956	-0.053656	0.699474	0.204326	-0.15843	0.0512648	-0.262808	-0.0598859	-0.0963446	0.0641481	-0.14768	0.04464	-0.0321318	-0.254391	-0.147567	0.273364	0.245915	0.102574	0.0295718	0.166127	0.116275	0.0180581	0.0174983	0.0923218	0.169909	0.119898	0.0362353	0.166477
DBIL	0.0266188	0.0348479	-0.0653228	0.31416	0.0923408	-0.164922	-0.101635	0.207737	0.137804	0.085506	0.0421608	0.0976587	1	0.154225	-0.0376449	-0.0372347	-0.312652	0.136081	-0.319392	0.0841669	-0.310675	-0.222275	-0.189243	0.432149	0.207099	-0.186043	-0.0238506	-0.347184	-0.0298626	-0.136443	0.0801197	-0.249404	-0.0582158	-0.0495612	-0.354639	-0.147936	0.344988	0.358554	0.132821	0.120468	0.217263	0.171753	-0.0192294	-0.108195	0.0515789	0.21103	0.119769	0.0989219	0.186062
IBIL	-0.0865072	0.08982	-0.139815	0.0803104	0.0856396	0.0351021	-0.00452601	0.0013997	-0.110082	0.0368417	-0.0474014	-0.0424581	0.432149	0.0703251	-0.124015	-0.135034	-0.264978	-0.230131	-0.0924417	0.0848375	-0.0767614	0.01514	0.0732746	1	0.0363785	-0.0967017	0.0914216	0.019164	0.00402036	0.0214331	0.013704	0.133752	0.194802	-0.0202099	0.033871	-0.00028333	-0.0872366	-0.0624431	0.00317933	-0.10881	0.085312	0.0600236	0.105265	0.101219	0.0130112	0.0200824	0.00371866	-0.128499	0.0810278
ALP	1	0.265316	-0.093668	0.2261	0.117875	0.155999	0.121235	0.0903726	-0.195704	0.108315	0.0965045	-0.114845	0.0266188	0.107898	0.129524	0.121661	-0.222027	0.590958	-0.0261488	0.0129552	0.0180537	-0.125587	-0.149635	-0.0865072	0.0439429	0.0450926	0.173135	0.103792	0.0814124	-0.0240454	-0.149907	-0.140417	-0.291931	0.16714	0.0626778	0.0321344	-0.0108608	-0.023612	0.0571734	-0.00140002	-0.0550208	0.203738	0.121014	0.0369346	-0.115961	0.0508202	-0.0332356	0.115013	0.209736
GGT	0.590958	0.277139	-0.17855	0.201187	0.00110271	0.043221	0.0462827	-0.0499958	-0.0587478	0.0754174	0.121079	0.101316	0.136081	0.260432	0.102856	0.0895762	-0.198753	1	-0.11165	-0.112101	-0.0745318	-0.0927176	-0.0749906	-0.230131	0.104398	0.243476	0.0518006	-0.117807	-0.107054	-0.0931446	-0.00871589	-0.0749841	-0.054117	-0.077293	-0.0905717	-0.101971	-0.0724173	0.0281146	-0.0532755	0.0985351	0.116789	0.123755	0.0989026	0.046844	0.0814801	-0.141335	-0.0383932	0.31869	0.240588
TC	0.0881509	-0.236126	-0.271546	-0.285172	-0.0222428	0.127389	0.0104952	-0.035282	-0.119401	0.0610761	0.111438	-0.0417111	-0.232146	0.242251	-0.119126	-0.0959532	-0.124785	0.141773	0.131363	0.112567	-0.0534477	0.17233	0.24311	-0.0130205	-0.0225089	-0.00914373	0.284666	0.162544	0.00475149	0.0999178	-0.0352074	0.248029	0.351227	-0.152976	0.158532	0.035055	-0.273467	-0.23772	0.0759445	-0.0473866	0.0458992	-0.0456542	-0.0271755	0.128048	0.0373728	-0.155332	-0.152207	0.336918	0.314048
LDH	0.173135	0.313075	-0.142927	0.341535	-0.264557	0.267158	0.0324608	0.388179	0.02132	-0.267181	-0.122987	0.230184	-0.0238506	0.490834	0.150342	0.153381	-0.0184966	0.0518006	-0.0597984	0.0320368	-0.0450015	0.109418	0.126477	0.0914216	0.242136	0.0580011	1	0.214549	-0.0614516	0.136624	-0.148225	0.0678424	-0.00850589	-0.00862305	0.0608843	-0.20254	0.0337782	0.305927	0.0208051	-0.0920743	-0.210256	0.0527739	0.00122486	0.319306	0.129456	0.214451	0.202905	0.188624	0.217051
K	0.0450926	0.392037	0.0272316	0.279826	-0.107875	0.254229	0.239515	0.0570775	0.265088	0.00818331	0.0624688	0.156853	-0.186043	0.0501732	-0.00783243	-0.0435292	0.110139	0.243476	0.246664	-0.0741925	0.0213499	0.0884965	0.102628	-0.0967017	0.114153	1	0.0580011	0.0366695	-0.138958	0.107174	-0.0368154	0.0791896	0.0380024	-0.0512235	0.0857815	-0.0986828	-0.0519159	0.0520227	-0.106282	0.0200875	-0.0172878	0.0498513	0.0464042	0.145023	0.136883	-0.0273625	-0.0152068	0.0616915	0.0849509
Na	-0.0332356	0.158228	0.114187	0.206683	0.053706	-0.0861647	-0.0361832	0.352864	0.0932881	-0.16211	-0.282351	0.73137	0.119769	0.00885643	-0.199557	-0.134808	-0.287108	-0.0383932	-0.367926	-0.0107702	-0.0323752	0.0523424	-0.017118	0.00371866	0.439075	-0.0152068	0.202905	-0.114648	0.0683204	-0.295033	-0.0316363	-0.291578	-0.289717	-0.00772694	-0.391726	-0.30714	0.0800841	0.311147	-0.077306	-0.287439	-0.149503	-0.197937	-0.219197	-0.123169	0.091201	0.0973336	1	-0.172898	-0.160477
Cl	-0.114845	0.177399	0.0531746	0.172022	-0.170409	-0.130621	-0.180399	0.286004	0.114616	-0.294389	-0.277937	1	0.0976587	0.185276	-0.277275	-0.239735	-0.30982	0.101316	-0.343903	-0.015018	-0.444385	-0.022286	-0.0176254	-0.0424581	0.410632	0.156853	0.230184	-0.190497	-0.104028	-0.346859	0.0995801	-0.0299578	0.013557	0.0226232	-0.375883	-0.4296	0.0985934	0.176993	-0.0921435	-0.251321	0.0467192	-0.22322	-0.0952231	-0.0128785	0.268814	-0.0424658	0.73137	0.020369	0.00686378
Ca	0.108315	-0.199145	0.141339	-0.0206798	0.579082	-0.26517	-0.0240556	-0.148557	0.0625345	1	0.769652	-0.294389	0.085506	-0.360243	-0.0160307	0.0541666	-0.00958537	0.0754174	0.173751	0.00759355	0.101548	-0.125775	-0.163273	0.0368417	-0.286584	0.00818331	-0.267181	-0.00154076	0.408215	0.0422527	-0.0146327	0.0407201	-0.129866	-0.0336081	-0.0144706	0.363325	-0.177618	-0.23604	0.107557	0.120474	0.0146852	-0.0646217	-0.0343762	-0.399601	-0.442706	0.0542662	-0.16211	0.0631497	0.166491
Ca_adj	0.0965045	-0.0852499	0.085146	0.0515104	0.0191077	-0.306293	-0.131375	-0.0575748	0.103286	0.769652	1	-0.277937	0.0421608	-0.166654	0.0481226	0.108124	0.0308875	0.121079	0.355193	0.0463131	0.0236776	-0.144594	-0.139831	-0.0474014	-0.211985	0.0624688	-0.122987	-0.0121256	0.326751	0.134924	0.107722	0.0891242	0.0282849	-0.0775968	-0.0450081	0.249956	-0.11046	-0.168546	0.123126	0.119152	-0.00213554	-0.137392	0.00589898	-0.303468	-0.356894	-0.112552	-0.282351	0.245583	0.253117
Urea	0.0410322	0.0921194	0.168362	0.178805	0.00764721	-0.0164891	-0.127612	0.239203	0.59285	0.0909178	0.0725346	0.214704	0.231285	-0.0107883	-0.200313	-0.193402	-0.27527	-0.0183694	-0.077753	0.0262357	-0.286247	-0.117082	-0.12154	0.00241208	0.315205	0.265207	0.0586485	-0.235481	-0.094001	0.145582	-0.00939633	-0.0892721	-0.097774	0.0172789	-0.206656	-0.155521	0.101116	0.330544	0.0742082	0.168031	0.00972878	0.101942	0.0926159	-0.0268244	0.113486	0.468806	0.300181	-0.0764207	-0.0932055
CR	-0.195704	-0.10611	0.113558	0.0625629	-0.0841692	-0.0113158	-0.0785796	0.258098	1	0.0625345	0.103286	0.114616	0.137804	0.0899656	-0.280954	-0.276751	-0.181817	-0.0587478	-0.0223977	0.0399031	-0.380626	-0.0765568	-0.0143389	-0.110082	0.314061	0.265088	0.02132	-0.259341	-0.18388	0.0441418	-0.0579865	0.100436	0.249276	-0.144067	-0.19621	-0.160528	0.11691	0.243415	-0.0699934	0.183533	-0.11333	0.0309973	0.0292645	0.0169778	0.214721	0.38764	0.0932881	-0.0413893	-0.0753013
UA	-0.10885	0.00816263	0.131889	0.120188	0.020579	0.123183	-4.6069e-05	0.150457	0.622408	0.0683103	-0.021593	0.187999	0.116565	0.0648242	-0.205464	-0.212045	-0.134435	-0.0849064	-0.0493936	0.13421	-0.304637	-0.0291632	-0.0586428	0.0590498	0.223613	0.1789	0.09145	-0.169448	-0.153692	0.0589671	0.0795619	-0.0926594	-0.120403	-0.0501087	-0.0745528	-0.148246	0.080923	0.190521	0.011076	0.132492	-0.097007	-0.0230269	0.0351528	0.0347507	0.171488	0.311791	0.262284	-0.129969	-0.0798099
HCO3	0.0180537	0.171286	0.0814227	0.0558527	0.146993	0.0923972	0.297136	-0.191621	-0.380626	0.101548	0.0236776	-0.444385	-0.310675	-0.2298	0.289923	0.295785	0.390996	-0.0745318	0.312227	-0.252058	1	0.16974	0.0687111	-0.0767614	-0.300182	0.0213499	-0.0450015	0.239764	0.119452	0.153411	-0.180849	-0.266642	-0.364214	-0.108959	0.242786	0.309289	-0.0350532	0.00188804	0.00160988	0.0799517	-0.17651	0.116244	0.0120216	-0.0566789	-0.218917	-0.151088	-0.0323752	-0.0494366	-0.13586
eGFR	0.148937	0.133051	-0.0748047	-0.0427613	0.0101479	0.0877785	0.181278	-0.330071	-0.919691	-0.116588	-0.119794	-0.101088	-0.196093	-0.0899071	0.317824	0.29402	0.195904	0.115394	0.0237497	0.0804977	0.384341	0.133323	0.0727944	0.0971541	-0.280406	-0.144144	-0.0758247	0.308462	0.176073	-0.088998	0.0693426	-0.102045	-0.229456	0.106929	0.259145	0.151061	-0.174685	-0.263712	-0.0117334	-0.192064	0.0620392	-0.120965	-0.0454169	0.0140481	-0.201331	-0.424499	-0.0787384	0.0248594	-0.00541268
hs_CRP	-0.317219	0.193217	0.0866649	0.0542336	-0.15217	0.0129227	0.0454448	-0.0670926	-0.0357505	-0.207352	-0.12905	0.0957303	0.12285	0.163741	0.189188	0.109893	0.407814	-0.189579	0.142428	0.071774	0.0140902	0.316729	0.259412	0.0263066	0.0990227	0.221163	-0.065556	-0.127111	-0.234413	0.0739948	0.145128	-0.10714	-0.0742678	-0.011075	-0.0183416	-0.10664	0.358274	0.0315826	0.237934	0.0906666	0.0350941	0.132235	0.0827753	0.0485426	0.191363	0.163088	0.0516041	-0.00393683	-0.00972895
hs_cTnI	0.347949	0.167031	0.0154303	0.304385	-0.0197497	-0.0511954	-0.1672	0.383708	0.174518	-0.152119	-0.115065	0.237286	0.25763	0.448664	-0.0858506	-0.0395339	-0.487603	0.256147	-0.336201	0.128785	-0.209533	0.0157	-0.0161617	0.305727	0.516901	0.0687056	0.321545	-0.151043	-0.130697	0.051311	-0.123497	-0.0615575	-0.0913111	0.1256	-0.128165	-0.18205	0.091411	0.30049	0.0408317	-0.0391617	0.060496	0.0971526	0.0932281	0.0412496	0.153472	0.284396	0.273651	0.115605	0.219187
Mb	-0.023612	0.242108	0.284039	0.610869	-0.0938517	-0.0198206	-0.119119	0.698922	0.243415	-0.23604	-0.168546	0.176993	0.358554	0.254993	-0.062746	-0.0203057	-0.16633	0.0281146	-0.227299	0.127433	0.00188804	-0.183923	-0.195195	-0.0624431	0.446599	0.0520227	0.305927	-0.388577	-0.141781	0.107917	-0.128032	-0.328083	-0.30793	-0.150964	-0.218882	-0.086404	0.272164	1	0.0575139	0.153391	0.0465229	0.126963	-0.094556	-0.0615627	0.125909	0.321267	0.311147	0.0698769	-0.0510889
CKMB	0.0903726	0.226658	0.248592	0.456077	-0.13093	0.00522579	-0.0321573	1	0.258098	-0.148557	-0.0575748	0.286004	0.207737	0.20422	-0.340884	-0.274194	-0.268401	-0.0499958	-0.292007	0.134239	-0.191621	-0.0295374	0.000229815	0.0013997	0.541603	0.0570775	0.388179	-0.351939	-0.153309	0.0871808	-0.191698	-0.128957	-0.0459376	-0.137981	-0.273818	-0.244452	0.126334	0.698922	-0.05324	-0.0102553	0.0661898	0.0293457	-0.133779	-0.0476847	0.214856	0.251045	0.352864	0.0147862	-0.00577182
pH	-0.0833917	-0.0838231	-0.228371	-0.144186	-0.0177566	-0.14867	-0.0692218	-0.507243	-0.402957	-0.00240314	-0.00584111	-0.204905	-0.0752415	0.0257299	0.449138	0.440445	0.25441	-0.0263271	0.197295	-0.236513	0.306489	-0.0339785	-0.0668484	0.1968	-0.469557	-0.240177	0.05215	0.345878	0.258416	0.0800217	0.152336	0.196786	0.101884	0.151694	0.240045	0.311227	0.0132723	-0.351957	0.111834	0.00240211	0.030768	0.0673636	0.194968	-0.0602206	-0.310079	-0.150911	-0.260568	-0.0615158	-0.000410334
pCO2	0.0807149	0.124476	0.436209	0.206622	0.22052	0.0680035	0.0719475	0.243048	0.0699069	0.140067	0.0800071	-0.246697	-0.0877512	-0.157252	0.0440533	0.0592363	0.186207	-0.0274023	-0.0607074	-0.117711	0.41093	0.0885419	-0.00253847	-0.346631	0.120134	0.132049	0.075857	-0.133562	-0.0718509	0.214011	-0.307461	-0.339483	-0.406967	-0.0172781	-0.0579491	0.038816	-0.0464505	0.362934	0.0333988	0.26178	-0.0873089	0.19609	0.00252736	-0.0175768	0.000156674	0.320741	-0.0142359	0.203334	0.0553646
pO2	-0.226469	0.122496	0.0815845	0.0513327	-0.190704	0.12173	-0.000197984	0.285761	0.300838	-0.106682	-0.0171565	0.181925	-0.0202087	0.131329	-0.370264	-0.398825	-0.115573	-0.167083	0.12985	0.227368	-0.276994	-0.00530587	0.0427139	-0.0622157	0.236326	0.259483	-0.0193005	-0.0938685	-0.26544	0.0733539	0.198966	-0.0349405	0.129614	-0.17303	0.0221571	-0.152083	0.0353003	0.180944	0.0802465	-0.0958488	-0.0742729	-0.0105269	-0.0957652	0.164087	0.304189	-0.0160853	0.168872	-0.0974075	-0.0976469
[truncated: 149 more columns]

## Sheet: igm_Survival
IgM Survival
data	ALP	ALT	APTT	AST	Alb	BASO	BASOp	CKMB	CR	Ca	Ca_adj	Cl	DBIL	D_Dimer	EOS	EOSp	FG	GGT	Glb	Glu	HCO3	HCT	HGB	IBIL	INR	K	LDH	LY	Lyp	M-1	M-15	MCH	MCHC	MCV	MONO	MONOp	MPV	Mb	N-10	N-17	N-21	N-25	N-37	NEUT	NEUTp	NT_proBNP	Na	ORF3a-14	ORF3a-7
M-1	0.0426844	0.000265301	0.266796	0.000359704	0.0420026	0.458933	0.0630955	0.0610664	0.817981	0.933279	0.323833	0.74344	0.235112	0.451269	0.732588	0.584452	0.792059	0.0576866	0.605844	0.214552	0.0455164	0.0243962	0.0121943	0.631868	0.310731	0.603565	0.000311759	0.0366932	0.00317407	0	0.000231142	0.954767	0.545197	0.422151	0.559644	0.153267	0.539155	0.00700445	0.0627653	0.000222209	0.129165	0.0122348	0.640535	0.00957288	0.00473336	0.383962	0.311894	0.0893261	0.00625316
M-15	0.931843	0.703691	0.354639	0.983933	0.396214	0.0374135	0.0647036	0.0349844	0.321136	0.0212986	1.94909e-05	0.768719	0.725307	0.0376264	0.220002	0.419889	0.362877	0.0619827	0.305937	0.609838	0.986833	0.0165951	0.0212456	0.957367	0.572715	0.207523	0.591503	0.056305	0.141655	0.000231142	0	0.153534	0.996519	0.0444913	0.591755	0.462027	0.616994	0.721683	0.0189392	0.175045	0.00272241	7.5084e-06	0.56198	0.431753	0.10293	0.582059	0.850416	0.0192875	0.587892
N-10	0.129472	0.111444	0.80863	0.0209196	0.0837757	0.616297	0.665046	0.204712	0.347459	0.760256	0.024041	0.918839	0.808178	0.493359	0.434721	0.336871	0.132468	0.0631366	0.633353	0.0824495	0.340007	0.611744	0.717711	0.189219	0.11376	0.177836	0.719005	0.814117	0.833171	0.0627653	0.0189392	0.0657846	0.448941	0.0629837	0.148904	0.11907	0.281975	0.13861	0	0.00887736	0.782855	0.126655	0.00460344	0.889414	0.930296	0.995044	0.576508	0.869675	0.194979
N-17	0.0792833	0.492896	0.795987	0.736079	0.66905	0.824838	0.369426	0.0454355	0.863641	0.502798	0.328208	0.20337	0.0990325	0.525541	0.644788	0.611754	0.541895	0.281594	0.756205	0.887029	0.327806	0.0623952	0.0355917	0.281193	0.192373	0.122919	0.52994	0.114861	0.167039	0.000222209	0.175045	0.619205	0.838656	0.258085	0.910594	0.482589	0.41477	0.0826736	0.00887736	0	0.892712	0.0398443	0.421487	0.401277	0.172802	0.157769	0.913852	0.475715	0.944825
N-21	0.548327	0.701316	0.672013	0.861012	0.280343	0.913458	0.728749	0.422637	0.0966521	0.00505411	0.0135846	0.613492	0.593339	0.00529157	0.815482	0.784581	0.583759	0.436848	0.0251894	0.719297	0.730821	0.0330463	0.00758786	0.743935	0.729633	0.773778	0.619826	0.874283	0.602878	0.129165	0.00272241	0.000226632	0.0316927	0.139358	0.180598	0.0990961	0.513352	0.691654	0.782855	0.892712	0	0.00850113	0.00870657	0.597581	0.828247	0.543338	0.135624	0.0233485	0.361039
N-25	0.799248	0.306657	0.391067	0.097743	0.255497	0.44054	0.927174	0.676306	0.231193	0.0219126	0.000110006	0.666978	0.338122	0.0364117	0.346146	0.288202	0.70255	0.275919	0.684671	0.00719324	0.296119	0.370064	0.281681	0.337186	0.976632	0.610505	0.277735	0.622535	0.871504	0.0122348	7.5084e-06	0.0988407	0.474824	0.209529	0.868441	0.274628	0.742156	0.292428	0.126655	0.0398443	0.00850113	0	0.00013497	0.472822	0.712168	0.961299	0.997027	0.533795	0.761039
N-37	0.640668	0.415404	0.124936	0.270282	0.216581	0.701347	0.259762	0.57284	0.324232	0.0183384	0.189976	0.797859	0.700274	0.417717	0.611742	0.454465	0.336002	0.813927	0.518547	0.0659004	0.675457	0.58148	0.568439	0.0286536	0.800267	0.902041	0.238225	0.262567	0.851919	0.640535	0.56198	0.058252	0.968874	0.0756612	0.360232	0.795347	0.907004	0.0154584	0.00460344	0.421487	0.00870657	0.00013497	0	0.265636	0.953907	0.97812	0.72385	0.728041	0.342006
ORF3a-14	0.271627	0.114948	0.480371	0.293561	0.375836	0.618605	0.461881	0.0596442	0.423605	0.014418	0.00297885	0.605539	0.804171	0.058217	0.661563	0.605693	0.11976	0.303354	0.128075	0.32985	0.422492	0.826938	0.78296	0.951489	0.113937	0.754483	0.39999	0.6274	0.85816	0.0893261	0.0192875	0.990541	0.666995	0.293338	0.112854	0.275648	0.163003	0.317208	0.869675	0.475715	0.0233485	0.533795	0.728041	0.744408	0.795712	0.728264	0.375595	0	1.05694e-19
ORF3a-7	0.355699	0.177456	0.342297	0.141364	0.219168	0.966158	0.994853	0.37577	0.402428	0.0625141	0.105812	0.954758	0.651592	0.124702	0.586829	0.73071	0.0236851	0.369448	0.380287	0.393023	0.497228	0.577223	0.388802	0.403604	0.276296	0.712467	0.413362	0.338048	0.540742	0.00625316	0.587892	0.951646	0.427222	0.341975	0.223092	0.681349	0.13689	0.968042	0.194979	0.944825	0.361039	0.761039	0.342006	0.98978	0.730714	0.689853	0.772636	1.05694e-19	0
ORF7a-12	0.626436	0.874287	0.553887	0.353636	0.680846	0.509613	0.239023	0.914517	0.101972	0.507138	0.25766	0.885372	0.428437	0.257207	0.347363	0.221897	0.555851	0.638707	0.732403	0.797546	0.826301	0.26632	0.485768	0.447142	0.788342	0.547454	0.14282	0.61656	0.310808	0.430243	0.0421863	0.620998	0.823353	0.494435	0.134806	0.627443	0.372015	0.950833	0.845096	0.979659	0.29555	0.0100412	0.498354	0.361776	0.301835	0.444023	0.768454	0.431503	0.782404
ORF8-5	0.95713	0.215994	0.254907	0.544544	0.642309	0.306859	0.128853	0.0222313	0.177115	0.00461063	2.08754e-06	0.954575	0.0256134	0.0384289	0.818734	0.7433	0.477132	0.136203	0.080328	0.274422	0.316718	0.0456611	0.0503071	0.0685073	0.393915	0.254826	0.430918	0.885119	0.828104	0.000731276	1.67575e-14	0.147455	0.459155	0.192224	0.240509	0.367966	0.28427	0.521285	0.000144454	0.83888	0.0858214	4.41086e-05	0.416504	0.361959	0.918512	0.998504	0.415186	0.218495	0.344709
S-109	0.511715	0.436415	0.810945	0.832881	0.281708	0.308323	0.162058	0.668579	0.547161	0.78777	0.176123	0.00901712	0.794965	0.475276	0.809288	0.852418	0.301379	0.590409	0.581458	0.811802	0.0090945	0.724999	0.735908	0.170252	0.0842067	0.947043	0.742547	0.513943	0.322792	0.54329	0.0622118	0.702785	0.838814	0.797053	0.278069	0.0699007	0.570858	0.285481	0.538863	0.204361	0.0562695	0.0606906	0.506052	0.346221	0.129555	0.165109	0.212264	0.0390329	0.658474
S-36	0.693365	0.741935	0.741866	0.915442	0.472472	0.379236	0.0167192	0.0176002	0.71906	0.263577	0.0525575	0.226343	0.677657	0.336576	0.459545	0.227351	0.369551	0.864823	0.147169	0.310882	0.0729048	0.44482	0.219435	0.239454	0.551718	0.164344	0.469131	0.624303	0.18454	0.00270993	1.3636e-07	0.606041	0.222347	0.466333	0.247568	0.0706777	0.74769	0.0338745	0.283711	0.111978	0.335842	0.026554	0.890796	0.0248507	0.0551961	0.985325	0.02434	0.0695999	0.836668
S-4	0.152033	0.216074	0.352679	0.165386	0.0150819	0.251752	0.0324074	0.205285	0.859752	0.651254	0.137571	0.759453	0.157156	0.408393	0.534363	0.475915	0.716167	0.224389	0.413761	0.765232	0.462934	0.0544179	0.0766818	0.224906	0.801935	0.990571	0.0649023	0.585904	0.215564	4.1017e-06	3.37989e-07	0.5362	0.919785	0.75085	0.420376	0.972465	0.969466	0.0219543	1.83958e-05	0.593796	0.861156	0.0324993	0.00887736	0.0969416	0.276811	0.937687	0.710705	0.855343	0.0860059
S-43	0.369108	0.167946	0.891706	0.296486	0.734668	0.962543	0.601941	0.203965	0.356908	0.0537626	0.102383	0.116786	0.985111	0.182218	0.569352	0.225694	0.635049	0.842767	0.586749	0.0539417	0.803163	0.12492	0.257029	0.0150739	0.698833	0.755208	0.559909	0.0986114	0.244144	0.00205216	0.00710811	0.468937	0.447639	0.0752413	0.152179	0.192206	0.73485	0.0765197	0.66187	0.114041	0.13431	0.000925193	0.0041708	0.675284	0.770095	0.375331	0.0649774	0.376289	0.0950117
S-56	0.445952	0.980058	0.879836	0.121305	0.00588668	0.453464	0.355271	0.321307	0.934612	0.0130541	0.19793	0.0979085	0.497153	0.92964	0.978113	0.706588	0.325849	0.201789	0.252739	0.919996	0.411045	0.0825495	0.112723	0.122649	0.943059	0.716559	0.996259	0.120262	0.144754	0.633109	0.032844	0.0580582	0.677365	0.0161107	0.579745	0.999807	0.936791	0.972752	0.0149945	0.0150745	0.0686144	0.935793	0.1479	0.58424	0.193855	0.760448	0.585881	0.129754	0.410005
S-82	0.0206722	0.673656	0.490401	0.768568	0.232058	0.898806	0.555231	0.512017	0.296052	0.165259	0.243846	0.794641	0.239886	0.534765	0.0992021	0.146456	0.637688	0.652653	0.546899	0.305637	0.422807	0.856915	0.699417	0.836166	0.464304	0.151948	0.704892	0.7666	0.999541	0.936727	0.0400477	0.752643	0.26483	0.379938	0.630077	0.856768	0.798496	0.540386	0.760469	0.220507	0.678799	0.900815	0.866629	0.935036	0.691814	0.437536	0.769111	0.191711	0.969104
S-98	0.955899	0.130252	0.84358	0.259464	0.0453437	0.194612	0.428267	0.299514	0.274346	0.053569	0.546498	0.0522092	0.508932	0.273395	0.583071	0.709957	0.833089	0.926858	0.241638	0.167135	0.0224697	0.504605	0.579126	0.0938675	0.0523401	0.800978	0.753016	0.629277	0.694939	0.251573	0.314425	0.983104	0.883756	0.885126	0.473801	0.152735	0.892369	0.948032	0.129255	0.190315	0.265207	0.523325	0.465551	0.890798	0.472373	0.935876	0.432408	0.11976	0.126079
ORF1ab-107	0.204819	0.306504	0.208428	0.984613	0.278094	0.44895	0.292261	0.58641	0.0499489	0.154483	0.179674	0.104032	0.589683	0.0407707	0.563981	0.988663	0.000773192	0.880994	0.514195	0.0909768	0.0483119	0.681229	0.986145	0.0455319	0.00974269	0.177766	0.159092	0.71693	0.965349	0.888125	0.0895646	0.389161	0.176566	0.524653	0.522751	0.935166	0.905783	0.0589363	0.825294	0.665693	0.239378	0.206806	0.00269333	0.631633	0.901696	0.632326	0.317848	0.779956	0.813843
ORF1ab-112	0.845363	0.375436	0.332019	0.725249	0.411244	0.950985	0.300262	0.014321	0.918212	0.162791	0.000739095	0.948469	0.340645	0.882807	0.773002	0.49895	0.156306	0.0361498	0.58955	0.748101	0.115422	0.0240034	0.0362999	0.751941	0.436019	0.650926	0.0226313	0.327405	0.191618	0.0773846	6.8366e-08	0.167844	0.347806	0.687183	0.509892	0.649847	0.15369	0.242069	0.619024	0.060548	0.0859342	0.000322377	0.150862	0.16733	0.242639	0.0906587	0.646076	0.170955	0.947285
ORF1ab-115	0.311367	0.142709	0.347015	0.63437	0.232321	0.912262	0.662805	0.009739	0.656483	0.389357	0.0226232	0.307245	0.767549	0.449762	0.64289	0.664895	0.747962	0.694221	0.422537	0.0992416	0.178037	0.28542	0.135143	0.751855	0.942256	0.598439	0.109854	0.527627	0.361724	0.00329395	0.000102503	0.403919	0.0450103	0.255767	0.401747	0.821764	0.115597	0.227398	0.617752	0.212785	0.0959106	0.000149907	0.192141	0.266099	0.617415	0.31071	0.2994	0.929588	0.120551
ORF1ab-141	0.648095	0.70274	0.711912	0.155705	0.450014	0.424462	0.226366	0.00698683	0.495931	0.190244	0.0132555	0.365079	0.622557	0.580687	0.293892	0.293748	0.744264	0.136321	0.209954	0.959804	0.729058	0.469598	0.418303	0.345906	0.132445	0.679209	0.0661428	0.648556	0.37049	0.16152	8.57976e-07	0.322641	0.401451	0.499593	0.82868	0.452992	0.0565714	0.0511287	0.966482	0.37375	0.0665659	0.00320269	0.603692	0.309188	0.274119	0.768728	0.481049	0.00198644	0.163577
ORF1ab-150	0.723663	0.366134	0.998914	0.71519	0.799654	0.124239	0.0380137	0.33957	0.396379	0.688015	0.316213	0.105859	0.366469	0.749752	0.0158609	0.0116783	0.819125	0.485271	0.766682	0.661005	0.809398	0.0143054	0.0870599	0.36093	0.60307	0.851926	0.901623	0.314823	0.0783102	0.036452	0.0294864	0.954477	0.0759933	0.104906	0.918455	0.469324	0.0522079	0.795137	0.645564	0.142066	0.590883	0.286622	0.240595	0.0755827	0.0467984	0.394367	0.240725	0.796852	0.356627
ORF1ab-153	0.41994	0.490131	0.309678	0.468606	0.676601	0.67875	0.541964	0.00287837	0.547263	0.0803798	0.00493334	0.890244	0.502058	0.557823	0.872274	0.922165	0.567377	0.0623494	0.211786	0.320294	0.654228	0.306409	0.338685	0.0745367	0.160602	0.969171	0.0627418	0.288693	0.346171	0.122092	8.84405e-09	0.335131	0.457308	0.367677	0.956743	0.685015	0.0404629	0.182328	0.806793	0.679882	0.00158567	3.66538e-06	0.0348396	0.6068	0.375136	0.473356	0.925686	0.0182583	0.398041
ORF1ab-155	0.65938	0.480686	0.314949	0.966937	0.570813	0.757445	0.535156	0.00782368	0.944956	0.104153	0.0354449	0.560006	0.994913	0.571985	0.671927	0.781448	0.832386	0.0297466	0.129902	0.319085	0.92535	0.160524	0.236371	0.430327	0.0394005	0.897657	0.0614156	0.948303	0.99142	0.191863	8.35233e-06	0.166818	0.500173	0.132046	0.412635	0.302545	0.19188	0.214251	0.22721	0.719354	0.00026743	2.58912e-05	0.0148538	0.823233	0.879632	0.96569	0.696619	0.0368643	0.446048
ORF1ab-165	0.507712	0.471735	0.790035	0.405625	0.226836	0.294812	0.0301929	0.00352972	0.471788	0.272682	0.0199014	0.381144	0.660808	0.268228	0.226585	0.0969494	0.902016	0.154913	0.429415	0.492379	0.339627	0.271953	0.357677	0.256865	0.0661383	0.994054	0.0193669	0.0264498	0.00441228	0.00313574	3.52119e-09	0.210859	0.857649	0.102422	0.752202	0.123533	0.364201	0.0737871	0.966642	0.182679	0.0114351	0.000115506	0.138658	0.0317305	0.0070078	0.424925	0.800323	0.0512543	0.892595
ORF1ab-166	0.952926	0.330889	0.607394	0.708352	0.142312	0.513929	0.0918787	0.00108234	0.891819	0.334462	0.032791	0.20615	0.340758	0.814703	0.383548	0.227085	0.991762	0.274744	0.38045	0.0397008	0.134443	0.0694102	0.104383	0.166859	0.0636139	0.930512	0.158578	0.0183858	0.0100705	0.000304067	2.42249e-09	0.748173	0.606718	0.110932	0.799462	0.15863	0.279989	0.0769551	0.872179	0.0165783	0.109203	3.72523e-05	0.151851	0.0833262	0.00891326	0.632243	0.624772	0.0847285	0.896994
ORF1ab-175	0.942423	0.688069	0.699922	0.263776	0.185011	0.500947	0.143246	0.000968449	0.576643	0.217003	0.0133557	0.656383	0.486847	0.801773	0.104453	0.113693	0.821332	0.14408	0.122135	0.398833	0.318384	0.237223	0.265993	0.41395	0.172008	0.61778	0.0326186	0.0304077	0.0288648	0.002604	1.50728e-12	0.0445199	0.617203	0.073119	0.496561	0.0470971	0.114764	0.0977809	0.578473	0.157707	0.000228469	3.17916e-05	0.0805118	0.117823	0.0193135	0.261207	0.621753	0.156714	0.689363
ORF1ab-179	0.518022	0.182529	0.483703	0.646594	0.0629829	0.447345	0.0799623	0.70261	0.551826	0.211655	0.393609	0.015873	0.825094	0.0212413	0.1582	0.0803003	0.127899	0.637809	0.117818	0.199381	0.616871	0.3369	0.759477	0.574149	0.713545	0.43492	0.313639	0.0876739	0.021045	0.0122569	0.0558246	0.880624	0.0693286	0.0465926	0.0165914	0.491796	0.732688	0.357355	0.82171	0.126451	0.0805118	0.233517	0.968077	0.0816214	0.133128	0.619507	0.00548269	0.0113704	0.00652685
ORF1ab-194	0.18081	0.85646	0.521171	0.626023	0.358374	0.95431	0.635334	0.574414	0.780677	0.0293901	0.0354248	0.176191	0.421524	0.000284003	0.115893	0.0855349	0.171721	0.0916498	0.107034	0.363582	0.190199	0.268425	0.673325	0.675761	0.738364	0.182023	0.925524	0.278302	0.0666712	0.0288056	0.21919	0.418228	0.977958	0.112754	0.159311	0.97264	0.0513283	0.842674	0.36408	0.0323976	1.52107e-05	0.00146653	0.000186996	0.105827	0.0759875	0.827582	0.489076	0.00105708	0.00502007
ORF1ab-197	0.975182	0.946212	0.0555798	0.253901	0.0209005	0.874748	0.0328644	0.412747	0.896254	0.18202	0.531331	0.339787	0.192743	0.343031	0.695412	0.693015	0.994206	0.290125	0.583935	0.696425	0.341477	0.0826601	0.182319	0.0660317	0.95012	0.480404	0.0191698	0.866318	0.198481	2.72626e-06	0.0595894	0.486125	0.983274	0.208592	0.729048	0.131656	0.0251641	0.355378	0.0191655	0.786241	0.294281	0.0217995	0.325559	0.0126796	0.145438	0.0640171	0.541234	0.106426	0.00786944
ORF1ab-198	0.155235	0.45346	0.903269	0.879136	0.397648	0.360033	0.188264	0.0623271	0.046289	0.741572	0.354954	0.709838	0.907666	0.0740684	0.598104	0.746888	0.765408	0.172248	0.644137	0.821737	0.154425	0.964063	0.63893	0.330481	0.237734	0.937963	0.0059537	0.0730352	0.0490763	0.00324576	0.00630265	0.102747	0.238679	0.87666	0.216074	0.745805	0.874832	0.262589	0.750138	0.586595	0.746495	0.000272918	0.727612	0.11473	0.162727	0.684143	0.784475	0.391982	0.642784
ORF1ab-199	0.273055	0.506431	0.677993	0.556035	0.260625	0.116606	0.031519	0.0107193	0.299684	0.0991718	0.00205017	0.0229497	0.563859	0.414378	0.232212	0.174944	0.408881	0.0984059	0.578948	0.43825	0.109178	0.0250779	0.0768466	0.593458	0.192688	0.523779	0.262619	0.054022	0.0357971	0.0153389	2.37747e-08	0.401243	0.589084	0.026369	0.501346	0.979215	0.294958	0.502338	0.103385	0.234633	0.109839	4.46471e-05	0.170363	0.233468	0.0433328	0.773124	0.0947584	0.0121357	0.360055
ORF1ab-200	0.691168	0.538717	0.447172	0.199501	0.333588	0.417455	0.150913	0.0268776	0.140678	0.358283	0.0561608	0.445503	0.786862	0.427828	0.236694	0.362338	0.0591739	0.167235	0.553059	0.376388	0.832511	0.602732	0.61621	0.864983	0.120145	0.765307	0.114089	0.192428	0.106063	0.0218722	0.00113907	0.800644	0.862696	0.532212	0.0829582	0.426292	0.593589	0.249565	0.0640319	0.11959	0.614365	0.00142902	0.934136	0.268142	0.397344	0.110833	0.645923	0.185074	0.720618
ORF1ab-201	0.353395	0.781075	0.204411	0.440878	0.85116	0.622858	0.15878	0.000115116	0.894602	0.00357318	2.28892e-05	0.980293	0.731922	0.100407	0.708577	0.856196	0.913708	0.0553696	0.0372886	0.422185	0.398227	0.162942	0.262532	0.194645	0.147225	0.146903	0.225455	0.642124	0.343046	0.458172	7.91983e-06	0.34479	0.806583	0.131157	0.868126	0.454991	0.144483	0.0152724	0.283068	0.813	0.0133103	0.000288993	0.211223	0.392078	0.284643	0.853803	0.534041	0.000203601	0.0566321
ORF1ab-202	0.412896	0.929764	0.393724	0.725089	0.426351	0.392881	0.438235	0.001443	0.709577	0.000356688	1.33372e-05	0.475416	0.729521	0.119455	0.742149	0.731074	0.939582	0.00831107	0.0394869	0.497367	0.502011	0.0810889	0.167095	0.0565974	0.129982	0.367711	0.167378	0.326768	0.501521	0.408008	2.25366e-07	0.197856	0.944159	0.011633	0.487124	0.300362	0.151436	0.344365	0.708294	0.325559	0.00201066	3.39985e-05	0.000726541	0.874793	0.430716	0.714128	0.958646	7.08471e-06	0.00210977
ORF1ab-208	0.825954	0.739001	0.284443	0.932913	0.730158	0.531273	0.976696	0.0504329	0.242638	0.493839	0.157745	0.214975	0.367411	0.113526	0.0809557	0.0721338	0.432333	0.357398	0.00856417	0.0956853	0.436931	0.870271	0.548817	0.278535	0.0698039	0.194789	0.0200225	0.219714	0.27046	0.0597015	0.0669037	0.321086	0.0113848	0.414995	0.0257306	0.0673763	0.0559242	0.00197694	0.70725	0.521425	0.162131	0.0127513	0.402099	0.931111	0.394265	0.973072	0.0591778	0.0318361	0.326994
ORF1ab-21	0.200408	0.53116	0.0619782	0.558371	0.904547	0.469096	0.903687	0.477208	0.613058	0.130861	0.0192823	0.927142	0.734838	0.417676	0.354126	0.24911	0.0937014	0.203622	0.0642054	0.57355	0.403384	0.632155	0.502844	0.750243	0.52285	0.552056	0.413932	0.895001	0.911275	0.826807	0.0144077	0.214516	0.314826	0.481505	0.378192	0.313776	0.985837	0.875932	0.196401	0.0411489	0.202616	0.00158367	0.0243774	0.815706	0.752478	0.735137	0.448526	0.000555897	0.001759
ORF1ab-214	0.0427899	0.78509	0.287449	0.380187	0.368003	0.910698	0.425924	0.0908282	0.718283	0.905882	0.660785	0.648998	0.67218	0.271569	0.858155	0.73722	0.981805	0.69219	0.717135	0.364081	0.522937	0.329916	0.207475	0.18674	0.122633	0.14974	0.281808	0.0749719	0.0576803	0.436286	0.170172	0.102353	0.454951	0.897142	0.760885	0.746472	0.985081	0.13844	0.398488	0.552139	0.0571114	0.00198852	0.400065	0.46494	0.102835	0.478094	0.600276	0.00985917	0.0597059
ORF1ab-219	0.616193	0.899493	0.572765	0.734471	0.265129	0.291527	0.014592	0.000257838	0.509728	0.108052	0.00278618	0.914023	0.485326	0.741669	0.521139	0.33945	0.982167	0.228413	0.0423591	0.525146	0.269118	0.165183	0.127788	0.678256	0.0577827	0.529573	0.00995584	0.0366033	0.00434087	1.29395e-05	5.58851e-16	0.0888893	0.447482	0.274928	0.791813	0.0141129	0.28377	0.00683837	0.380283	0.00494409	0.00165654	0.000293854	0.401759	0.0084178	0.00255561	0.378757	0.135681	0.00648712	0.587465
ORF1ab-241	0.456048	0.223389	0.848174	0.27334	0.0554363	0.665442	0.0264443	0.355521	0.622457	0.00173219	0.0015172	0.839165	0.778412	0.0278831	0.252297	0.0920599	0.477203	0.653146	0.00115036	0.541773	0.535742	0.502775	0.691177	0.173597	0.694051	0.330906	0.721877	0.403118	0.0761589	0.181745	0.572723	0.642175	0.346865	0.45177	0.0893615	0.600547	0.517203	0.983807	0.455252	0.233119	0.211371	0.318257	0.0872579	0.00450827	0.0786668	0.514843	0.863376	0.000345737	5.10166e-05
ORF1ab-242	0.649759	0.688462	0.0954896	0.782268	0.543053	0.43263	0.177577	0.000227543	0.638826	0.000478257	3.76384e-05	0.488147	0.93254	0.0578694	0.688173	0.673011	0.829553	0.10388	0.00157011	0.371815	0.168121	0.0297321	0.0257419	0.962251	0.319683	0.160105	0.0989237	0.570211	0.499074	0.0214274	6.45e-12	0.0344577	0.116541	0.257208	0.940009	0.485901	0.610564	0.0640051	0.445233	0.111997	0.00182045	0.000907828	0.199733	0.380438	0.420311	0.774561	0.0542647	0.0095956	0.34935
ORF1ab-244	0.974217	0.0703383	0.705402	0.972459	0.993118	0.25996	0.121239	0.292883	0.859493	0.0501223	0.0208889	0.846665	0.0721031	0.50196	0.743982	0.978294	0.577444	0.543772	0.0560417	0.774289	0.255943	0.786176	0.572504	0.655515	0.183083	0.518295	0.000683363	0.444762	0.154538	0.000351289	7.39818e-06	0.398304	0.110806	0.960577	0.251611	0.834706	0.112066	0.208666	0.288915	0.315522	0.900946	0.000192686	0.592686	0.240659	0.268739	0.288844	0.236254	0.470539	0.481695
ORF1ab-245	0.92695	0.514891	0.829278	0.857998	0.194482	0.27459	0.0198616	0.0007014	0.825083	0.0633388	0.000257348	0.393036	0.621311	0.358034	0.277117	0.323181	0.960002	0.0466097	0.0445584	0.801093	0.704133	0.167687	0.139989	0.828442	0.227548	0.261086	0.106426	0.0208996	0.00633221	4.27885e-05	2.24275e-19	0.230045	0.721701	0.125611	0.723559	0.282173	0.679577	0.0901614	0.0178418	0.0593377	0.00943676	4.67324e-06	0.245093	0.038479	0.0106191	0.748283	0.832174	0.0109357	0.634594
ORF1ab-252	0.183486	0.549081	0.480363	0.656672	0.117395	0.345906	0.343623	0.000882183	0.417733	0.275377	0.00258669	0.470796	0.825693	0.353622	0.563533	0.399917	0.341785	0.0131488	0.255316	0.056993	0.693004	0.0632797	0.143648	0.257058	0.14571	0.335738	0.0316257	0.0239586	0.0469514	0.000164989	1.68534e-09	0.878903	0.571851	0.128268	0.810156	0.885751	0.1236	0.205684	0.0913655	0.489322	0.0485214	1.71222e-09	0.00750764	0.458297	0.119018	0.924456	0.435717	0.0647549	0.794705
ORF1ab-257	0.910457	0.668219	0.0780432	0.413605	0.394902	0.361077	0.401129	0.00110641	0.847416	0.0205518	1.14791e-05	0.825784	0.896522	0.032671	0.931207	0.751318	0.609007	0.0362417	0.0765981	0.0723307	0.410186	0.00919598	0.0134171	0.521297	0.22279	0.165036	0.196116	0.0908292	0.290764	0.00113552	3.67653e-18	0.134187	0.598168	0.103262	0.383118	0.386033	0.050045	0.137283	0.0153747	0.373317	9.96135e-05	1.04167e-06	0.0457482	0.717582	0.233028	0.397718	0.378513	0.00873796	0.461224
ORF1ab-261	0.863307	0.646982	0.988321	0.865704	0.0298509	0.173142	0.073191	0.00294401	0.51065	0.427707	0.00292519	0.269582	0.566246	0.346539	0.336674	0.397933	0.288467	0.151332	0.199391	0.0950387	0.305519	0.165387	0.226763	0.245933	0.165596	0.623883	0.046471	0.00523216	0.00273332	1.66096e-06	1.40419e-13	0.518389	0.907288	0.207835	0.895612	0.185718	0.156853	0.120487	0.0280032	0.220946	0.0233565	5.22994e-07	0.114188	0.0763811	0.0037259	0.693913	0.740534	0.131465	0.977078
ORF1ab-266	0.465859	0.91825	0.590161	0.362095	0.694554	0.815184	0.542116	0.0940203	0.117964	0.318455	0.58827	0.852925	0.13155	0.468729	0.756354	0.686756	0.0294029	0.678677	0.734886	0.946827	0.221523	0.316707	0.53086	0.0519675	0.399266	0.142117	0.955256	0.720517	0.610188	0.733788	0.870603	0.125174	0.395993	0.0143073	0.37227	0.306626	0.000520712	0.620129	0.365894	0.752569	0.216838	0.842794	0.541051	0.297864	0.530114	0.0796113	0.956185	0.977324	0.935975
ORF1ab-269	0.982021	0.83143	0.065132	0.791126	0.0314416	0.256744	0.286693	0.0021154	0.596447	0.307466	0.00042189	0.181516	0.895478	0.0339003	0.79978	0.795107	0.106558	0.210127	0.498447	0.754422	0.724018	0.0212256	0.0524491	0.948598	0.663654	0.1315	0.327145	0.190734	0.598718	0.000239335	7.96559e-18	0.69153	0.948114	0.782697	0.268758	0.771092	0.034047	0.0514556	0.000514275	0.587562	0.000380924	2.02956e-06	0.545179	0.724764	0.4591	0.143661	0.116168	0.120779	0.533183
ORF1ab-271	0.17827	0.452041	0.12571	0.825817	0.251283	0.224808	0.0954852	0.00379934	0.842595	0.0443535	8.24008e-05	0.692451	0.707465	0.111496	0.409611	0.639201	0.598297	0.00780519	0.15361	0.959244	0.604825	0.00977955	0.00752354	0.323805	0.140764	0.240835	0.701935	0.1707	0.288753	0.0097038	1.79588e-11	0.108981	0.972546	0.0172908	0.315929	0.636897	0.962188	0.206415	0.00835777	0.852201	5.06326e-05	2.12728e-05	0.281619	0.499743	0.238753	0.901678	0.645923	0.089266	0.650124
ORF1ab-274	0.164426	0.687597	0.338857	0.540786	0.313671	0.244579	0.359509	0.304572	0.893036	0.887677	0.27206	0.376494	0.607447	0.321948	0.937336	0.639991	0.626153	0.409634	0.529687	0.358671	0.642261	0.0611895	0.132825	0.2341	0.739136	0.269594	0.609099	0.0407158	0.153472	3.34017e-06	1.66604e-05	0.626249	0.236676	0.249705	0.924017	0.83153	0.575548	0.293417	0.0635877	0.0494038	0.748315	0.204332	0.101058	0.693979	0.297694	0.0563021	0.48025	0.516593	0.00967027
ORF1ab-277	0.0690539	0.746422	0.867782	0.863609	0.600331	0.866892	0.179189	0.0211471	0.0581184	0.0770925	0.00265732	0.0436342	0.440487	0.255236	0.62653	0.727759	0.663181	0.0353613	0.217725	0.0468747	0.113692	0.145076	0.232207	0.493625	0.449731	0.482803	0.726512	0.196148	0.143848	0.00843184	5.39195e-07	0.957277	0.600195	0.225077	0.688415	0.702329	0.92114	0.691746	0.0995717	0.173882	0.183817	0.000834757	0.235753	0.294283	0.14175	0.221317	0.289096	0.0532099	0.937204
ORF1ab-283	0.372748	0.872052	0.452716	0.53542	0.889141	0.193612	0.918474	0.661445	0.963785	0.859308	0.78561	0.0359883	0.904617	0.739353	0.416443	0.199779	0.174749	0.342201	0.0648515	0.0668877	0.852258	0.175226	0.076975	0.310605	0.471514	0.234615	0.901286	0.772969	0.458107	0.235513	0.244681	0.407435	0.0546442	0.0271742	0.00737923	0.159459	0.117592	0.0720271	0.881172	0.727461	0.511813	0.275337	0.216687	0.140358	0.865693	0.286533	0.0193904	0.00880678	0.0348293
ORF1ab-290	0.306141	0.894854	0.152162	0.82341	0.180527	0.871732	0.10385	0.710373	0.895645	0.277946	0.0952784	0.421111	0.0999373	0.574155	0.321364	0.136873	0.0436383	0.84556	0.0185219	0.924176	0.40824	0.176762	0.216988	0.00914437	0.238375	0.359154	0.835681	0.553644	0.517306	0.160971	0.604112	0.603271	0.194255	0.2022	0.0118736	0.837025	0.201495	0.0730997	0.726409	0.402438	0.609018	0.403571	0.874702	0.0209941	0.533661	0.359111	0.15294	0.000622026	0.0147726
ORF1ab-293	0.790254	0.535683	0.932629	0.727251	0.872504	0.397426	0.907974	0.426887	0.0479031	0.267858	0.0278991	0.88444	0.656344	0.610416	0.902895	0.930829	0.122661	0.523178	0.298597	0.930882	0.841997	0.63826	0.54661	0.252978	0.0931733	0.679443	0.00334171	0.968493	0.949146	0.809119	0.0931948	0.153605	0.650598	0.154711	0.140936	0.349338	0.299079	0.774992	0.0945248	0.874702	0.598944	0.301129	0.904432	0.91927	0.906223	0.693306	0.789967	0.00291563	0.00182421
ORF1ab-30	0.437675	0.802441	0.294787	0.357294	0.57659	0.168877	0.912273	0.836735	0.381758	0.0204667	0.00141941	0.36744	0.536931	0.00627189	0.00698334	0.00295217	0.145099	0.297785	0.267664	0.226047	0.76176	0.732388	0.212402	0.916788	0.115768	0.41457	0.751707	0.50312	0.160289	0.428294	0.037327	0.22033	0.036534	0.910305	0.798611	0.929571	0.556606	0.536029	0.447253	0.542632	0.0914828	0.000572395	0.0262465	0.103762	0.180524	0.724762	0.101833	0.00320765	0.0180486
ORF1ab-301	0.873519	0.424927	0.0681456	0.398634	0.175879	0.128777	0.117934	0.000423746	0.775784	0.0742873	0.000368703	0.99932	0.747877	0.212369	0.894789	0.686756	0.559152	0.0369633	0.099792	0.597708	0.214019	0.000299347	0.00064188	0.626133	0.233731	0.181102	0.13669	0.122192	0.367117	0.000227856	1.42232e-13	0.209157	0.725248	0.13342	0.761877	0.802144	0.837528	0.173328	0.0124273	0.385007	0.00613606	1.1485e-07	0.293537	0.645355	0.400747	0.251162	0.518136	0.074989	0.884538
ORF1ab-310	0.411319	0.671642	0.0395653	0.146302	0.232237	0.308749	0.303719	0.000968918	0.993684	0.0537905	2.03623e-05	0.957883	0.426204	0.00205165	0.844339	0.521475	0.291501	0.206214	0.0395198	0.157658	0.141373	3.45147e-05	2.49625e-05	0.355719	0.169911	0.351277	0.301604	0.088347	0.396539	0.000244074	1.78275e-15	0.0891945	0.0955974	0.716783	0.237878	0.632578	0.0183765	0.0278816	0.0349115	0.146897	2.86134e-07	8.12601e-07	0.0669345	0.967391	0.356927	0.0438024	0.101741	0.0139547	0.385296
ORF1ab-316	0.190321	0.0863235	0.39824	0.114704	0.0933642	0.455123	0.116375	0.00582506	0.130235	0.543142	0.0262115	0.65438	0.566993	0.621621	0.864906	0.897798	0.89519	0.637416	0.429738	0.0322673	0.236867	0.500948	0.306754	0.393678	0.215442	0.922645	0.084986	0.0840341	0.017778	3.33297e-08	1.38259e-10	0.697089	0.295573	0.759052	0.180035	0.96782	0.792508	0.0385005	0.00231611	0.132185	0.217444	1.79083e-05	0.71277	0.0215875	0.0616766	0.958684	0.201367	0.630186	0.122154
ORF1ab-321	0.733668	0.487174	0.292523	0.675684	0.27795	0.362	0.176311	0.0915461	0.841477	0.129843	0.263647	0.00240028	0.763938	0.00176564	0.435177	0.316955	0.145598	0.3736	0.0818877	0.58504	0.707777	0.080872	0.0236082	0.527832	0.655828	0.207991	0.697592	0.174523	0.0654226	0.54145	0.263748	0.0305142	0.000912024	0.260314	0.00523806	0.0799527	0.0371918	0.0422961	0.798277	0.275604	2.48318e-08	0.858955	0.673578	0.314125	0.266195	0.0999401	0.000502077	0.751397	0.790416
ORF1ab-327	0.752222	0.509999	0.633161	0.395822	0.00961888	0.37056	0.773459	0.693891	0.20426	0.0107532	0.251983	0.0893981	0.184065	0.0259191	0.639257	0.559205	0.167197	0.180482	0.00526051	0.1476	0.243869	0.785246	0.409967	0.751682	0.697077	0.00409864	0.763447	0.413079	0.215123	0.0464061	0.136546	0.40234	0.134731	0.988884	0.000238234	0.00841194	0.498095	0.708385	0.115367	0.648445	0.0138823	0.807103	0.476779	0.386526	0.753234	0.96896	0.0197547	0.00031227	0.00218903
ORF1ab-337	0.67911	0.79026	0.0999058	0.789237	0.540646	0.225934	0.158574	0.000945277	0.971848	0.000189764	6.57611e-06	0.881246	0.89687	0.0882632	0.988667	0.794851	0.859491	0.00196036	0.00602347	0.87011	0.18602	0.00711236	0.004521	0.616331	0.274031	0.381856	0.207075	0.3156	0.407557	0.00516732	3.63026e-15	0.00862992	0.611567	0.0139626	0.918852	0.569255	0.382712	0.337822	0.47045	0.170681	0.00049815	1.51942e-05	0.119931	0.476922	0.302251	0.594372	0.242113	0.00263861	0.220383
ORF1ab-339	0.329367	0.837756	0.582643	0.263269	0.274671	0.357949	0.397658	0.206611	0.105675	0.262035	0.164583	0.944655	0.936387	0.0443546	0.228134	0.552976	0.794159	0.43933	0.765759	0.0219946	0.254322	0.0549926	0.0513029	0.864715	0.0967318	0.410439	0.988618	0.411185	0.603548	0.00101991	0.0191006	0.0753916	0.708928	0.242205	0.514678	0.418168	0.734512	0.79243	0.620298	0.486421	0.00111445	0.0242823	0.0073414	0.785322	0.442907	0.82877	0.747791	0.0534885	0.00304499
ORF1ab-358	0.784161	0.294637	0.313736	0.499836	0.136117	0.262252	0.0738353	0.00426295	0.643084	0.448399	0.0176585	0.988872	0.263327	0.726866	0.959166	0.962573	0.744436	0.198698	0.849445	0.208328	0.62101	0.206172	0.171268	0.35233	0.214461	0.800086	0.680472	0.256599	0.209221	1.54894e-06	4.72963e-13	0.64409	0.708657	0.62691	0.26605	0.685906	0.850703	0.150125	0.0211313	0.00280334	0.359091	0.000215138	0.345617	0.193081	0.306854	0.27925	0.914865	0.166848	0.226357
ORF1ab-363	0.962999	0.384763	0.9228	0.55367	0.112593	0.227607	0.0416639	0.00667216	0.991053	0.377528	0.0231367	0.578414	0.518798	0.893747	0.82559	0.825436	0.738771	0.308009	0.612247	0.273797	0.193665	0.14486	0.0856924	0.553917	0.522726	0.612751	0.165418	0.0212186	0.0118359	2.3563e-09	2.50073e-16	0.898346	0.875863	0.717417	0.0809664	0.819797	0.741907	0.121164	0.00451701	0.0195258	0.176866	7.38136e-06	0.928728	0.0406073	0.0365099	0.655741	0.767737	0.574931	0.132849
ORF1ab-366	0.786106	0.92155	0.313076	0.724049	0.00458228	0.0333865	0.0222474	0.0191925	0.494255	0.579876	0.000643932	0.939402	0.751465	0.113022	0.648513	0.858531	0.506356	0.0805438	0.4408	0.489488	0.135465	0.010501	0.00506076	0.921971	0.203962	0.319176	0.0692689	0.0133649	0.0216141	1.19531e-05	2.59584e-12	0.23225	0.405917	0.646407	0.407027	0.240899	0.0948389	0.0228735	0.00352989	0.500374	0.0382428	7.8047e-08	0.954363	0.215906	0.0209349	0.175987	0.223804	0.0558841	0.863111
ORF1ab-377	0.930182	0.526422	0.594803	0.21171	0.0286764	0.463614	0.271718	0.00295167	0.292085	0.249936	0.00010582	0.584856	0.849924	0.0655915	0.32169	0.533254	0.435754	0.216159	0.863943	0.0183751	0.0502141	0.00780256	0.00814747	0.874903	0.920505	0.802309	0.539433	0.170734	0.202361	2.84472e-05	1.20326e-13	0.0606807	0.192608	0.476451	0.900048	0.908455	0.157117	0.113258	0.0123011	0.83935	0.000356179	1.42748e-08	0.284159	0.446831	0.228776	0.168	0.718662	0.278494	0.530942
ORF1ab-394	0.0365795	0.178015	0.813648	0.515951	0.671926	0.468607	0.0223601	0.0645294	0.866063	0.0512203	0.0730571	0.881498	0.673385	0.769642	0.0066189	0.00223815	0.0535507	0.0277279	0.526009	0.313879	0.160259	0.998334	0.812427	0.653709	0.896027	0.238634	0.0230401	0.0588284	0.00430009	2.83288e-05	0.000363945	0.00377658	0.282415	0.284197	0.332283	0.166624	0.237095	0.533121	0.576279	0.00494078	0.184894	0.136223	0.350905	0.00923651	0.00346851	0.283434	0.278645	0.0907796	0.00306874
ORF1ab-398	0.858123	0.139125	0.0633059	0.0662168	0.291426	0.0668736	0.0113441	0.00311536	0.177691	0.0213999	0.000102697	0.521614	0.802559	0.212115	0.94566	0.925227	0.802665	0.272599	0.281525	0.33178	0.675223	0.00110574	0.000767881	0.378946	0.0964742	0.131528	0.291891	0.0773169	0.104303	1.70279e-06	1.26471e-14	0.9268	0.769629	0.617042	0.738629	0.235312	0.401652	0.0811061	0.0253902	0.189588	0.0310027	7.73242e-05	0.921256	0.206201	0.0578334	0.80037	0.255433	0.0546959	0.688223
ORF1ab-400	0.401061	0.146938	0.0896497	0.386455	0.13199	0.466393	0.167735	0.0402091	0.817981	0.461586	0.584627	0.0883702	0.864082	0.761927	0.00143078	0.000486965	0.85183	0.157895	0.146775	0.544348	0.300268	0.645673	0.810857	0.397174	0.322423	0.800333	0.955511	0.194654	0.00216903	0.0235754	0.018641	0.689204	0.915745	0.701973	0.0753542	0.510202	0.821314	0.537676	0.871075	0.0217512	0.758202	0.829973	0.692851	0.00111204	0.00341293	0.968867	0.372846	0.241151	0.0193386
ORF1ab-402	0.0614632	0.844927	0.0799804	0.174331	0.0100794	0.902334	0.485484	0.329817	0.71294	0.369802	0.583112	0.237721	0.695061	0.737295	0.00242217	0.00114185	0.653146	0.153292	0.267653	0.173326	0.714847	0.0779986	0.21255	0.389191	0.631118	0.20725	0.483089	0.61059	0.130564	0.0464518	0.72701	0.0493156	0.264785	0.00407917	0.836883	0.131139	0.231305	0.823893	0.00123777	0.706952	0.000824105	0.173689	0.0402685	0.147514	0.0538748	0.0850913	0.232221	0.202013	0.120551
ORF1ab-420	0.306614	0.750303	0.231414	0.770174	0.00587356	0.0762908	0.00886106	0.854415	0.655051	0.964403	0.00994161	0.25208	0.257247	0.418308	0.248069	0.329484	0.862077	0.312297	0.621244	0.672706	0.557494	0.279793	0.418488	0.1388	0.738707	0.548138	0.399215	0.124901	0.0468901	8.88789e-05	6.98447e-09	0.146522	0.607143	0.102212	0.725888	0.634697	0.696607	0.935295	0.0264123	0.102518	0.104388	0.000603285	0.993614	0.105263	0.071792	0.541779	0.316703	0.290895	0.516994
ORF1ab-423	0.403238	0.853114	0.889173	0.678652	0.0732248	0.235082	0.00324771	0.00257161	0.352317	0.402006	0.00869119	0.238021	0.177251	0.685076	0.117233	0.10746	0.607574	0.0224619	0.458024	0.50118	0.547632	0.0992491	0.125647	0.435957	0.80255	0.924252	0.316592	0.171582	0.0161821	1.03597e-05	2.87027e-14	0.234711	0.914783	0.140255	0.573441	0.122031	0.600476	0.269738	0.250232	0.0736545	0.0387509	0.000104076	0.893187	0.00677518	0.0132217	0.849666	0.670699	0.166558	0.517195
ORF1ab-429	0.363958	0.966335	0.578667	0.890664	0.00484147	0.186198	0.553403	0.135931	0.55737	0.713229	0.0129504	0.850754	0.943209	0.570128	0.445413	0.831878	0.420579	0.93771	0.914575	0.566112	0.0037029	0.574924	0.273715	0.759714	0.770395	0.416068	0.0056403	0.0402383	0.195887	2.96639e-06	9.09242e-09	0.163691	0.127262	0.891488	0.577755	0.327896	0.269232	0.179291	0.00472309	0.108299	0.100844	0.000652338	0.652487	0.574956	0.18098	0.139506	0.111996	0.422283	0.451075
ORF1ab-434	0.84786	0.286424	0.381851	0.637875	0.744872	0.526473	0.638762	0.0121936	0.0803872	0.000302635	2.81059e-07	0.10807	0.265519	0.161618	0.957323	0.950024	0.413433	0.0500083	0.133443	0.416342	0.078935	0.00197694	0.00215313	0.548362	0.343187	0.379233	0.315295	0.411368	0.730332	0.00722465	1.53648e-11	0.0502114	0.42471	0.0431954	0.529109	0.879069	0.835981	0.521203	0.133133	0.0576547	0.0101761	2.02341e-05	0.0537069	0.790897	0.64656	0.414997	0.724009	0.00210977	0.127773
ORF1ab-436	0.844502	0.912415	0.0923977	0.711768	0.453361	0.885821	0.774858	0.468379	0.809786	0.21051	0.167945	0.353712	0.74213	0.645188	0.695901	0.836523	0.524011	0.329172	0.133851	0.0616107	0.0210991	0.800929	0.633598	0.0665697	0.376141	0.810393	0.596973	0.403842	0.761558	0.94544	0.436998	0.72867	0.785715	0.966951	0.212625	0.66442	0.583627	0.181075	0.151793	0.541583	0.585215	0.525085	0.723854	0.936698	0.88102	0.799917	0.931779	0.01996	0.0310906
ORF1ab-438	0.451651	0.52922	0.972844	0.575781	0.597363	0.45456	0.298115	0.00788756	0.617869	0.0133947	4.60764e-05	0.408358	0.711891	0.489339	0.956183	0.876304	0.457772	0.0261043	0.0474617	0.476919	0.336377	0.00690109	0.00893189	0.400753	0.110446	0.154905	0.0903533	0.04122	0.0579715	4.37972e-05	6.46119e-15	0.450993	0.89165	0.141828	0.873328	0.399585	0.704525	0.123839	0.0388099	0.0657731	0.00606019	1.16523e-06	0.0341974	0.367295	0.0563165	0.605569	0.745531	0.0015368	0.164918
ORF1ab-444	0.227561	0.815497	0.710642	0.676153	0.212985	0.141635	0.0492886	0.00674897	0.71598	0.0380805	6.90241e-05	0.215455	0.60583	0.547008	0.572444	0.701011	0.224557	0.00785728	0.370663	0.581087	0.164369	0.000792068	0.00175454	0.569735	0.178451	0.528523	0.119559	0.0281017	0.0295919	3.06791e-06	2.46074e-18	0.24394	0.646057	0.0614863	0.850749	0.70617	0.502591	0.335595	0.043712	0.252661	0.00279734	2.12496e-08	0.163421	0.13861	0.0370064	0.466765	0.783984	0.0299134	0.70815
ORF1ab-447	0.686465	0.90422	0.612654	0.761789	0.0447611	0.270741	0.0307619	0.00167006	0.533322	0.0922205	8.24639e-06	0.331108	0.843723	0.337407	0.534145	0.505011	0.936603	0.0750821	0.815646	0.583344	0.113071	0.0400833	0.0468603	0.743763	0.354857	0.61515	0.35486	0.0916477	0.0409947	3.75585e-05	1.93852e-16	0.826711	0.708115	0.308268	0.521705	0.991931	0.457722	0.094634	0.000287221	0.212487	0.241734	1.08509e-06	0.749834	0.0626911	0.046145	0.430078	0.85242	0.0115113	0.687312
ORF1ab-451	0.670902	0.154131	0.225146	0.995494	0.0399524	0.0382634	0.0237067	0.175057	0.443215	0.657417	0.0174373	0.521336	0.823895	0.547539	0.1684	0.124016	0.528846	0.116766	0.638932	0.626065	0.0658504	0.0474862	0.0206598	0.963699	0.376141	0.866816	0.272712	0.0799088	0.159375	0.000252239	3.09789e-05	0.637657	0.544066	0.677832	0.592449	0.562018	0.309226	0.0518786	0.0151167	0.153314	0.325957	1.2784e-05	0.348618	0.503419	0.322885	0.577231	0.236425	0.0857725	0.810246
ORF1ab-452	0.71157	0.245536	0.391193	0.132414	0.693687	0.212727	0.400228	0.0908282	0.0838574	0.0127716	9.57633e-06	0.0990797	0.872216	0.105124	0.595806	0.394166	0.253881	0.309276	0.115534	0.0437101	0.204798	0.00638199	0.00748008	0.0431954	0.525548	0.398476	0.988363	0.151233	0.421719	0.00917046	4.63099e-10	0.893839	0.698389	0.708732	0.285305	0.790768	0.540834	0.311289	0.0448535	0.0291598	0.185569	0.000750499	0.202742	0.713285	0.460911	0.905764	0.76676	0.000143032	0.0253358
ORF1ab-455	0.0806502	0.694523	0.85975	0.498069	0.623922	0.302386	0.803073	0.069142	0.369682	0.649948	0.582734	0.720502	0.467268	0.48384	0.197693	0.482447	0.831235	0.0214378	0.243148	0.630316	0.986578	0.18334	0.11895	0.458333	0.341149	0.782684	0.0229457	0.221791	0.308407	0.509875	0.491471	0.0671039	0.161744	0.467896	0.0719629	0.164539	0.224675	0.633574	0.0723016	0.54598	0.922528	0.767821	0.408008	0.601588	0.525498	0.482637	0.726488	0.0303597	0.000718853
ORF1ab-461	0.0944566	0.00321939	0.952315	0.782514	0.121983	0.732755	0.930257	0.00685889	0.518342	0.0162925	0.0742276	0.136377	0.218525	0.891952	0.173058	0.12733	0.0304825	0.24447	0.332679	0.807899	0.000103759	0.0432627	0.00356323	0.652315	0.244433	0.487956	0.405419	0.810894	0.680992	0.00459722	0.0127665	0.0459177	0.00316873	0.361151	0.140688	0.427515	0.767086	0.094685	0.132553	0.016521	0.00206169	0.729267	0.969035	0.612481	0.574793	0.00220596	0.370835	0.834778	0.475523
ORF1ab-466	0.809035	0.246459	0.103859	0.597996	0.596549	0.169187	0.0093748	2.3752e-06	0.853795	0.0907059	0.000437828	0.735233	0.536616	0.14264	0.355319	0.184437	0.944368	0.0663832	0.730745	0.678284	0.968406	0.0150977	0.0595808	0.260208	0.121286	0.687351	0.669717	0.318199	0.103235	0.434628	2.68698e-06	0.68983	0.394907	0.143923	0.627656	0.496959	0.0831942	0.0013548	0.591715	0.137843	0.0307267	0.0270015	0.97797	0.0621026	0.0512065	0.121319	0.72329	2.72527e-05	0.0057775
ORF1ab-468	0.318102	0.759382	0.992395	0.353836	0.00444045	0.17743	0.061981	0.0471099	0.0468177	0.793918	0.0135669	0.865891	0.35143	0.784964	0.795697	0.851787	0.895549	0.715309	0.0334739	0.759776	0.15205	0.216487	0.384429	0.489961	0.308982	0.498959	0.280606	0.0171794	0.00750279	0.00304411	0.00355948	0.556755	0.454951	0.927793	0.133478	0.308522	0.478811	0.020591	0.0333392	0.385669	0.907128	3.12738e-06	0.898569	0.142773	0.058498	0.189226	0.834751	0.227807	0.844443
ORF1ab-472	0.415236	0.374511	0.329512	0.468343	0.0756348	0.395929	0.0340657	0.000285739	0.345073	0.976717	0.145946	0.578706	0.41789	0.828568	0.11146	0.112231	0.634234	0.129451	0.995615	0.191359	0.728337	0.0191518	0.0362008	0.54125	0.735536	0.800004	0.184574	0.0182084	0.00424572	9.55912e-06	2.05514e-10	0.244886	0.971773	0.223576	0.906548	0.211121	0.1515	0.0549523	0.0483559	0.0703899	0.0121908	0.000341102	0.546114	0.015748	0.0063665	0.146737	0.938045	0.0971009	0.970179
ORF1ab-476	0.0751817	0.956652	0.41347	0.344267	0.0455693	0.499096	0.260495	0.780358	0.137585	0.044553	0.845568	0.0406391	0.762428	0.00344295	0.806512	0.465089	0.371447	0.17158	0.0289014	0.752818	0.745377	0.425343	0.106334	0.590154	0.645016	0.289021	0.700671	0.272847	0.0858734	0.723854	0.608457	0.00851831	0.0122484	0.778695	0.137628	0.0755431	0.342851	0.882465	0.127828	0.579846	9.17064e-06	0.0510601	0.0193613	0.211211	0.327797	0.919895	0.00200618	0.217908	0.552104
ORF1ab-478	0.241962	0.986055	0.300378	0.454658	0.326385	0.457167	0.583048	0.0290584	0.0135346	0.57302	0.0591771	0.0587257	0.0119763	0.907134	0.0544778	0.0286735	0.559076	0.317322	0.617204	0.789059	0.740944	0.749632	0.800954	0.230857	0.0198718	0.603565	0.224258	0.396755	0.466451	0.589083	0.369111	0.191113	0.849851	0.177516	0.545873	0.284869	0.137862	0.0076893	0.00357685	0.647148	0.554154	0.102994	0.983397	0.918932	0.802213	0.405337	0.0535225	0.00756945	0.049695
ORF1ab-485	0.932717	0.0503538	0.4299	0.281734	0.943888	0.499022	0.675292	0.00304762	0.948807	0.249537	0.113484	0.863965	0.337283	0.850485	0.44614	0.255868	0.557775	0.459134	0.366768	0.884621	0.988872	0.822332	0.723939	0.912873	0.504719	0.917404	0.126115	0.0959147	0.679741	0.789785	0.0573554	0.326128	0.195104	0.490971	0.0925269	0.291326	0.162414	0.16763	0.126198	0.939866	0.782239	0.285525	0.764	0.112539	0.618657	0.176178	0.807907	0.016833	0.0738953
ORF1ab-487	0.183818	0.320246	0.591811	0.778994	0.350284	0.750478	0.784935	0.0385742	0.98579	0.00359977	0.000534903	0.737885	0.401298	0.0660572	0.797568	0.865026	0.361792	0.000391941	0.0383049	0.459431	0.506175	0.00321921	0.00392793	0.488886	0.736735	0.757593	0.738947	0.982927	0.546411	0.207244	9.76455e-06	0.0309767	0.660069	0.0530043	0.844162	0.585829	0.701501	0.559297	0.372344	0.695071	4.18968e-06	0.00316014	0.138985	0.270478	0.436168	0.297278	0.597087	0.000365162	0.0373957
ORF1ab-490	0.0616372	0.740854	0.95801	0.691043	0.0897653	0.534945	0.789415	0.0861093	0.835117	0.0114666	0.170133	0.425578	0.889827	0.816466	0.144186	0.205011	0.217044	0.166341	0.525793	0.0707297	0.540822	0.611667	0.305838	0.250124	0.778574	0.446472	0.583194	0.590982	0.232727	0.352889	0.0274838	0.121187	0.0134717	0.253259	0.147501	0.204471	0.761627	0.732135	0.32945	0.856441	0.06018	0.0396236	0.733637	0.187948	0.625662	0.00591953	0.690321	0.0368643	0.156806
ORF1ab-493	0.160716	0.315865	0.236981	0.669142	0.414363	0.693613	0.174238	0.160984	0.163641	0.183265	0.00785147	0.579437	0.689456	0.23096	0.224319	0.364566	0.271704	0.00716523	0.461109	0.452451	0.264892	0.0174511	0.0118507	0.408162	0.293423	0.963314	0.0398107	0.298938	0.801064	0.438543	0.0597296	0.100327	0.468597	0.613625	0.416437	0.396556	0.103591	0.0313091	0.586043	0.382256	0.02596	0.0472568	0.614365	0.303998	0.917378	0.0438664	0.128499	0.00146503	0.00535629
ORF1ab-497	0.585971	0.883652	0.821587	0.792441	0.216863	0.0994092	0.0295253	0.00303712	0.362511	0.165523	0.00410326	0.902038	0.694329	0.938946	0.79077	0.611909	0.653228	0.139723	0.381233	0.624484	0.0988357	0.209719	0.122395	0.837303	0.180964	0.587142	0.0495961	0.0382191	0.0127766	9.72747e-08	3.32256e-13	0.888473	0.859172	0.536372	0.144724	0.924331	0.96175	0.064924	0.0720074	0.0481438	0.438186	4.11139e-06	0.753786	0.025325	0.0183738	0.910781	0.402538	0.109284	0.736422
ORF1ab-499	0.098051	0.931712	0.387038	0.778013	0.63081	0.0223234	0.00161483	0.29131	0.51399	0.304568	0.122324	0.0198885	0.651258	0.0984673	0.465471	0.218056	0.863415	0.0657467	0.483918	0.772223	0.476412	0.305989	0.606025	0.335114	0.295273	0.946182	0.302159	0.00644751	0.000831872	0.00434551	0.000321536	0.441531	0.00136801	0.00819402	0.199969	0.55786	0.422413	0.706333	0.544246	0.049476	0.287446	0.00222183	0.186178	0.0118935	0.00208029	0.555973	0.0880557	0.0344116	0.110842
ORF1ab-500	0.0476404	0.955973	0.505238	0.690649	0.395796	0.052459	0.305403	0.864133	0.663344	0.44488	0.0208504	0.0217328	0.471204	0.49935	0.928144	0.911325	0.260542	0.104722	0.484608	0.842594	0.0262379	0.0607813	0.0980295	0.114511	0.411526	0.994478	0.237324	0.135314	0.223147	0.0727942	0.00117236	0.684025	0.274581	0.356734	0.998323	0.650798	0.635825	0.398459	0.0816605	0.719504	0.989942	0.00029052	0.68606	0.827712	0.217507	0.75505	0.372616	0.00181781	0.00499903
ORF1ab-502	0.711324	0.640779	0.494949	0.661928	0.042227	0.00629209	0.019728	0.0325152	0.929215	0.434606	0.00534169	0.335888	0.826721	0.891055	0.189935	0.295441	0.297259	0.410577	0.915883	0.778964	0.467054	0.00369716	0.00527603	0.805772	0.0405354	0.750388	0.249885	0.00338271	0.0114383	2.76274e-06	2.22003e-13	0.484982	0.547543	0.113773	0.330825	0.414362	0.907701	0.0651696	0.0700381	0.0174483	0.0523572	0.000303801	0.912998	0.258847	0.0101318	0.355714	0.739407	0.000167057	0.061919
ORF1ab-504	0.432351	0.731122	0.378932	0.936303	0.477701	0.0812147	0.0147741	0.00094849	0.643558	0.0532573	0.000464391	0.412564	0.980705	0.890247	0.327313	0.273833	0.505482	0.0112465	0.368948	0.99308	0.412078	0.00319931	0.00896173	0.858202	0.0957742	0.667064	0.305751	0.0451695	0.0315127	0.00273412	7.67034e-15	0.144569	0.780777	0.0296392	0.727241	0.35404	0.45145	0.0672001	0.258334	0.0443676	0.00338516	0.000418148	0.43522	0.100785	0.0194822	0.37404	0.894619	0.00497284	0.30542
ORF1ab-505	0.739227	0.512959	0.283103	0.686877	0.865378	0.165011	0.00161065	0.00157374	0.90827	0.0590845	0.0138034	0.387357	0.721347	0.313124	0.0708901	0.00763515	0.581027	0.275968	0.188162	0.565475	0.471786	0.092931	0.0701484	0.562414	0.0739339	0.42902	0.0128259	0.133079	0.00124638	0.00337334	2.50379e-07	0.024406	0.718432	0.0540483	0.565062	0.0158075	0.50048	0.00992951	0.405274	0.191863	0.00707305	0.0175184	0.47454	0.00046605	0.000227948	0.172918	0.557697	0.000217428	0.0416846
ORF1ab-510	0.688653	0.168458	0.296965	0.0459061	0.74052	0.951169	0.237943	0.244545	0.644032	0.579072	0.381922	0.621083	0.595553	0.279967	0.379805	0.426564	0.582821	0.51595	0.856602	0.657265	0.982501	0.844898	0.460451	0.161284	0.0612658	0.956187	0.93424	0.794088	0.956185	0.170744	0.187605	0.050821	0.0338939	0.480684	0.47027	0.198401	0.108122	0.891076	0.380064	0.719354	0.0164639	0.148325	0.430143	0.373486	0.759088	0.025704	0.390119	0.0750414	0.04149
ORF1ab-512	0.309037	0.741499	0.795023	0.807021	0.111657	0.140579	0.0230178	0.0260448	0.422518	0.394698	0.0040082	0.0338304	0.999649	0.871175	0.397195	0.260471	0.952589	0.39281	0.829678	0.438807	0.147138	0.115106	0.219413	0.190859	0.316681	0.792193	0.929669	0.0278945	0.0231557	0.04037	4.81584e-07	0.374335	0.173618	0.276062	0.546274	0.846572	0.763809	0.591007	0.293259	0.0583948	0.663945	3.08268e-06	0.112693	0.200818	0.0393873	0.706872	0.116422	0.00161938	0.048065
ORF1ab-514	0.187498	0.657064	0.950417	0.714553	0.220709	0.0904482	0.0141476	0.000999825	0.717625	0.0916924	0.000158464	0.312678	0.696444	0.407487	0.315002	0.311923	0.513528	0.013949	0.459833	0.518796	0.333898	0.00919598	0.0102559	0.584666	0.28305	0.88419	0.247805	0.0219274	0.00735084	4.84942e-05	5.0362e-17	0.122084	0.957766	0.0645831	0.592518	0.353637	0.267739	0.0494436	0.15657	0.229404	0.00593038	2.60958e-07	0.182278	0.0522559	0.00828567	0.235185	0.902542	0.00329366	0.290038
ORF1ab-520	0.128084	0.840923	0.397411	0.592222	0.335041	0.912354	0.264877	0.00115328	0.337532	0.661048	0.0565142	0.193699	0.215698	0.112521	0.209751	0.264127	0.505554	0.645143	0.0857375	0.557784	0.897234	0.889867	0.6205	0.864447	0.997554	0.76962	0.545737	0.492544	0.320931	0.0584499	2.56918e-06	0.85877	0.0982312	0.132556	0.707996	0.227917	0.0150829	0.0114335	0.0119007	0.327551	0.000146749	0.0898368	0.198524	0.107774	0.147152	0.126183	0.0483929	0.128171	0.502838
ORF1ab-531	0.113509	0.341753	0.609305	0.604988	0.367547	0.864246	0.300854	0.000691675	0.22393	0.0452392	0.108506	0.848834	0.0784644	0.238255	0.0492714	0.0679467	0.984882	0.0617127	0.340937	0.151967	0.141638	0.967304	0.490646	0.251691	0.193518	0.656545	0.819414	0.362837	0.114531	0.0220792	0.00256865	0.177689	0.113873	0.699455	0.487061	0.474565	0.430912	0.106424	0.0970638	0.0844409	0.00476786	0.544913	0.644701	0.0982692	0.065458	0.205122	0.200186	0.565664	0.0290614
ORF1ab-535	0.30368	0.485095	0.875916	0.569453	0.813514	0.0973468	0.0738353	0.0024554	0.431532	0.00167222	3.23345e-05	0.162399	0.74796	0.244354	0.394664	0.433495	0.718459	0.987548	0.353505	0.748635	0.0616444	0.00851837	0.0169485	0.193496	0.712952	0.21355	0.818917	0.0498505	0.100444	0.106463	5.81514e-06	0.638438	0.535781	0.203818	0.897434	0.534457	0.598789	0.452095	0.529547	0.0133737	0.718305	0.00434551	0.0554802	0.534307	0.144417	0.0383225	0.761152	4.30309e-05	0.00208312
ORF1ab-536	0.873259	0.656833	0.900483	0.934015	0.652045	0.366947	0.0993942	0.00105367	0.368442	0.00838976	3.68371e-05	0.728336	0.732087	0.822114	0.414095	0.305103	0.607574	0.0708374	0.271222	0.614043	0.0701831	0.016009	0.0159659	0.309566	0.0742756	0.960344	0.0169926	0.16851	0.0540439	0.000219434	3.95953e-14	0.262092	0.967908	0.268933	0.530952	0.777495	0.513067	0.0583977	0.286988	0.0637947	0.00888292	2.52896e-06	0.206295	0.0463105	0.0500337	0.0800066	0.552612	0.0015368	0.0853073
ORF1ab-540	0.817997	0.616817	0.405362	0.932066	0.973413	0.291688	0.0339549	0.00122667	0.304996	0.0108446	0.000789216	0.665583	0.455569	0.763572	0.895573	0.668185	0.465757	0.0406408	0.072033	0.559128	0.0126458	0.000288251	0.000115941	0.439598	0.316348	0.532376	0.161906	0.45046	0.139428	0.00021904	5.87508e-12	0.0728756	0.424003	0.247941	0.356537	0.471567	0.831085	0.138133	0.204477	0.0379522	0.0219694	0.00216408	0.735297	0.0435194	0.0765137	0.409011	0.27295	0.0361079	0.639237
ORF1ab-549	0.0337491	0.00362069	0.996016	0.321297	0.989296	0.387404	0.224638	0.199565	0.236668	0.0508652	0.0853889	0.865473	0.445153	0.85645	0.0119814	0.023179	0.0406461	0.286743	0.164183	0.847734	0.713813	0.587918	0.646119	0.863733	0.823614	0.114774	0.00488113	0.347972	0.324191	0.000274609	0.000315705	0.0103981	0.668975	0.0344168	0.27561	0.0781917	0.288494	0.889393	0.485163	0.0968984	0.0121542	0.137626	0.388545	0.30837	0.144262	0.395679	0.766841	0.252154	0.0118088
ORF1ab-557	0.0415489	0.0373043	0.747947	0.0647662	0.566466	0.682326	0.780287	0.858414	0.00386875	0.00852893	0.000569649	0.0513911	0.00440907	0.0405963	0.436482	0.429536	0.263916	0.214135	0.510926	0.113381	0.755644	0.61244	0.397466	0.134518	0.601167	0.0205623	0.0554306	0.263164	0.329334	0.00174588	7.45734e-06	0.021701	0.128974	0.310015	0.73931	0.383731	0.0633537	0.544587	0.0266266	0.526789	0.000630219	2.55134e-05	0.234553	0.990657	0.740653	0.672795	0.0693609	0.322237	0.00416052
ORF1ab-560	0.725726	0.197022	0.967687	0.34586	0.680193	0.655088	0.718473	0.412678	0.37652	0.372385	0.554011	0.624327	0.79381	0.169417	0.14837	0.36041	0.23962	0.367561	0.986847	0.103588	0.698363	0.76335	0.858694	0.493121	0.231523	0.299674	0.295552	0.7813	0.99159	0.0589757	0.00399776	0.262719	0.139116	0.562157	0.903773	0.775471	0.517775	0.55028	0.597133	0.155558	0.699963	0.980364	0.837003	0.964675	0.994652	0.356022	0.664258	0.217204	0.0236703
ORF1ab-565	0.169517	0.463397	0.505821	0.751408	0.804927	0.116717	0.116077	0.00860122	0.405879	0.0327012	0.000398882	0.052754	0.938398	0.251605	0.257463	0.500919	0.460472	0.00195477	0.160245	0.825388	0.234437	0.000774983	0.00268522	0.299998	0.647549	0.58142	0.445469	0.0333574	0.0991161	0.00254288	3.25181e-14	0.029284	0.884182	0.00898561	0.327372	0.232596	0.286679	0.390957	0.536276	0.127879	0.000223208	9.73565e-05	0.118378	0.531639	0.0649113	0.265566	0.527874	0.00979269	0.32484
ORF1ab-567	0.0122881	0.208655	0.311812	0.639095	0.0834818	0.242157	0.155368	0.130226	0.815077	0.735778	0.0429154	0.618448	0.647295	0.403231	0.782126	0.850664	0.744436	0.177802	0.709092	0.483807	0.457084	0.22218	0.421331	0.452887	0.600692	0.264255	0.985135	0.115869	0.131008	0.0331664	1.12975e-05	0.920061	0.202731	0.133196	0.902505	0.964577	0.859942	0.194629	0.0243354	0.503702	0.341503	0.000430789	0.32795	0.447855	0.160278	0.926225	0.414756	0.012897	0.205597
ORF1ab-572	0.878979	0.117768	0.810037	0.202783	0.111043	0.525257	0.206399	0.0105489	0.684334	0.0726613	1.16991e-05	0.215976	0.950649	0.769035	0.515554	0.509261	0.66938	0.173412	0.360099	0.688542	0.118092	0.0601423	0.0569719	0.660863	0.397605	0.799921	0.099484	0.270264	0.110064	2.65232e-05	1.55173e-13	0.373679	0.906999	0.175186	0.34389	0.515036	0.946767	0.1016	0.000671857	0.680763	0.124182	4.10654e-06	0.645852	0.142892	0.202255	0.342266	0.627268	0.0309889	0.851222
ORF1ab-575	0.685898	0.995833	0.284857	0.813468	0.32311	0.918888	0.497905	0.377057	0.565102	0.0188332	0.000617869	0.841413	0.710907	0.372515	0.405468	0.489931	0.146627	0.285187	0.572405	0.274474	0.726896	0.657655	0.957773	0.720761	0.344179	0.598439	0.475909	0.496937	0.240855	0.0859718	0.164284	0.225021	0.295459	0.422927	0.282486	0.0439709	0.277076	0.593004	0.0105127	0.191587	0.843577	0.115556	0.687535	0.229091	0.248388	0.995698	0.788983	0.00164648	0.00108755
ORF1ab-577	0.747383	0.554227	0.33362	0.599406	0.594846	0.44902	0.511963	0.00386386	0.959053	0.0113927	9.95732e-06	0.69702	0.747877	0.061469	0.794167	0.936523	0.613075	0.0628626	0.0157136	0.973446	0.186056	0.0150105	0.0164458	0.377522	0.116905	0.353278	0.0276039	0.135656	0.274887	0.000435203	1.00242e-15	0.0766545	0.251755	0.357947	0.238928	0.293875	0.274135	0.216042	0.135847	0.195699	0.000123258	1.95255e-08	0.0166357	0.639852	0.203126	0.141604	0.214684	0.0130663	0.278911
ORF1ab-579	0.179936	0.585876	0.0036098	0.735516	0.495999	0.486822	0.393184	0.288961	0.999211	0.311358	0.00247698	0.893022	0.246508	0.723117	0.345009	0.135128	0.110791	0.758617	0.406153	0.258089	0.26996	0.480661	0.770705	0.94128	0.234274	0.79844	0.156727	0.556007	0.245123	0.279455	0.071292	0.0888893	0.575826	0.524018	0.418578	0.00104128	0.825339	0.34314	2.1799e-05	0.728214	0.483405	0.512718	0.00309836	0.027196	0.141142	0.431458	0.554185	0.0978096	0.160447
ORF1ab-580	0.948549	0.850188	0.149625	0.807021	0.259986	0.203365	0.106796	8.95888e-05	0.431532	0.0495678	7.8986e-05	0.751352	0.626457	0.230333	0.573873	0.872223	0.816391	0.0337022	0.0906312	0.47999	0.204219	0.0074334	0.00869048	0.916205	0.247855	0.506251	0.594161	0.0308201	0.102889	0.000711923	3.94908e-12	0.444794	0.887149	0.315119	0.503652	0.72235	0.267739	0.0283252	0.000504882	0.348307	0.000299313	0.000409677	0.899678	0.392078	0.112856	0.104028	0.478986	0.0239957	0.655707
ORF1ab-583	0.721189	0.425674	0.655015	0.40866	0.0865382	0.849492	0.541054	0.0743207	0.556407	0.887256	0.345231	0.822799	0.808093	0.0118718	0.415872	0.460971	0.215418	0.0936017	0.547831	0.345818	0.139441	0.484172	0.556468	0.96388	0.319683	0.242831	0.904575	0.320236	0.340863	0.193879	0.0496687	0.017539	0.123406	0.598773	0.153527	0.156029	0.188511	0.910718	0.191656	0.183415	0.00415987	0.108163	0.790247	0.408653	0.546793	0.669029	0.483516	0.374471	0.775451
ORF1ab-591	0.987809	0.159995	0.681158	0.508924	0.275098	0.959947	0.287267	0.0293507	0.191495	0.872046	0.934967	0.383364	0.70354	0.314501	0.657504	0.912286	0.286699	0.515094	0.943486	0.0289446	0.609601	0.326567	0.334523	0.410952	0.442235	0.548494	0.803553	0.303667	0.254937	8.21169e-05	0.00263033	0.782142	0.71816	0.752967	0.54828	0.883754	0.0535647	0.896328	0.974619	0.00201661	0.547985	0.121303	0.595047	0.268888	0.451627	0.468426	0.558846	0.265911	0.0482846
ORF1ab-594	0.503124	0.54481	0.570288	0.772458	0.13171	0.0251207	0.149198	0.0307312	0.508169	0.247413	0.000857816	0.0959835	0.829378	0.972482	0.606409	0.727013	0.31908	0.755103	0.751859	0.743837	0.0805952	0.00194574	0.00249828	0.97501	0.0686	0.650696	0.2581	0.004974	0.0543753	3.76236e-06	1.18653e-09	0.294878	0.81495	0.274281	0.93571	0.747055	0.241144	0.0954517	0.010283	0.00250466	0.0571656	5.91485e-05	0.682086	0.865403	0.0799856	0.123177	0.654449	0.129128	0.881123
ORF1ab-598	0.621943	0.2565	0.24943	0.607675	0.00263031	0.0763702	0.070055	0.0631435	0.660549	0.0886144	0.813236	0.476675	0.309236	0.00555594	0.126223	0.097566	0.940214	0.353589	0.0669746	0.851778	0.449282	0.38971	0.909578	0.432869	0.430187	0.524336	0.106237	0.000799475	0.00141298	0.006469	0.00914762	0.0409842	0.0404428	0.927119	0.584908	0.421867	0.45358	0.163998	0.01363	0.310001	0.0321615	0.0439078	0.68783	0.145399	0.00900579	0.181075	0.223681	0.473794	0.510789
ORF1ab-608	0.782217	0.670241	0.432975	0.917338	0.568637	0.739495	0.154456	6.10832e-05	0.897124	0.0308827	7.77239e-05	0.315417	0.252092	0.121148	0.751415	0.634238	0.346574	0.191039	0.207045	0.307997	0.101889	0.0282327	0.0580742	0.0246157	0.34173	0.503655	0.507364	0.104424	0.0539613	0.0346244	4.08299e-11	0.90785	0.632512	0.446076	0.73999	0.241257	0.0752668	0.0483211	0.129837	0.0269435	0.0877154	0.000879333	0.162131	0.0941563	0.0316156	0.190799	0.979274	2.05963e-05	0.00844236
ORF1ab-624	0.736321	0.940019	0.132834	0.802978	0.779308	0.064568	0.0327569	7.79338e-05	0.900083	0.00269516	2.74416e-06	0.281438	0.422483	0.0297559	0.796887	0.924002	0.89187	0.111603	0.00598658	0.466976	0.67063	0.0485317	0.0422762	0.143248	0.214461	0.109185	0.993034	0.0400766	0.0910544	0.0107403	1.74742e-16	0.720662	0.764812	0.170439	0.485236	0.284869	0.446216	0.0938219	0.0550325	0.079235	0.0382428	0.000553924	0.255445	0.389946	0.0684885	0.66118	0.962294	4.62679e-05	0.0375444
ORF1ab-625	0.986493	0.27937	0.275399	0.739942	0.948465	0.959855	0.446965	0.00607517	0.394777	0.126834	0.00691239	0.113441	0.77327	0.0163188	0.484281	0.185142	0.365114	0.247053	0.00247046	0.197177	0.335891	0.490332	0.512511	0.845472	0.0528404	0.0822888	0.621559	0.302153	0.982671	0.375703	4.27885e-05	0.341924	0.978441	0.77758	0.218002	0.537728	0.339192	0.0262279	0.0856713	0.264874	0.0189499	0.313675	0.567816	0.397558	0.892739	0.872327	0.254802	0.00145802	0.146426
ORF1ab-627	0.181065	0.843258	0.00799358	0.619077	0.425168	0.0838767	0.0803888	4.11653e-05	0.163811	0.0679374	0.000561869	0.426388	0.49261	0.633075	0.273147	0.382086	0.0964412	0.0323033	0.0636397	0.709925	0.890497	0.0123797	0.0321141	0.960261	0.0185028	0.791947	0.527493	0.0163967	0.0444906	0.00700507	1.20768e-12	0.149333	0.695786	0.0106045	0.986267	0.870578	0.817635	0.221958	0.129113	0.113345	0.00795544	0.00465663	0.981801	0.230012	0.0653251	0.156821	0.850667	0.110557	0.955159
ORF1ab-632	0.507641	0.951134	0.702196	0.926731	0.423305	0.500428	0.359751	0.00177084	0.888778	0.0339565	0.000139153	0.440346	0.676685	0.484695	0.288346	0.364566	0.437638	0.139663	0.480133	0.485795	0.160906	0.0279028	0.0278459	0.386803	0.0559436	0.503792	0.201905	0.0719516	0.100603	0.00324348	1.97624e-13	0.616209	0.866032	0.693085	0.608011	0.805888	0.270537	0.037866	0.0205495	0.331457	0.0348036	7.28949e-06	0.490206	0.280338	0.0659749	0.0635306	0.279986	0.00183493	0.0750414
ORF1ab-635	0.647937	0.436089	0.957106	0.773519	0.15727	0.553257	0.22508	0.142598	0.857766	0.642972	0.0613549	0.0999334	0.748961	0.0731249	0.999121	0.605031	0.356634	0.473399	0.161953	0.938991	0.322678	0.377501	0.669279	0.666559	0.123	0.350944	0.598306	0.147401	0.106016	0.00283146	0.000149907	0.127174	0.0322519	0.382538	0.0329206	0.0520106	0.123189	0.865976	0.0291908	0.211668	0.218733	4.17166e-05	0.847338	0.212477	0.240267	0.902607	0.10713	0.119341	0.395784
ORF1ab-636	0.0381635	0.264778	0.390562	0.83313	0.0835993	0.0616557	0.0220513	0.0100592	0.973689	0.498579	0.00219181	0.814851	0.986493	0.567349	0.777137	0.795787	0.694643	0.0325361	0.401293	0.361588	0.473502	0.00157207	0.0139089	0.852411	0.0607788	0.095208	0.389158	0.0237568	0.0333984	0.00255206	8.98021e-08	0.917175	0.352853	0.212359	0.151654	0.249039	0.75819	0.0150494	0.0830049	0.648445	0.0926749	5.75282e-05	0.72686	0.273015	0.0204323	0.330021	0.871085	0.00313404	0.183719
ORF1ab-641	0.709356	0.585508	0.800108	0.352554	0.219286	0.0388427	0.0119891	0.00418206	0.887822	0.117001	0.000261539	0.384888	0.715093	0.574543	0.07578	0.11134	0.990675	0.103952	0.0449115	0.480503	0.104641	0.0100287	0.00530045	0.563413	0.170488	0.237218	0.220288	0.0168357	0.0128828	0.00025023	1.17579e-14	0.0177416	0.481323	0.0958131	0.433204	0.0745963	0.945716	0.0260769	0.0366579	0.0765924	0.000344666	0.000432623	0.678707	0.11721	0.00360273	0.0924678	0.4944	0.00395115	0.382572
ORF1ab-650	0.113973	0.107115	0.836719	0.580896	0.53002	0.642466	0.167985	0.0122831	0.656961	0.160352	0.117629	0.124079	0.929307	0.917844	0.015159	0.0396463	0.927402	0.494853	0.78793	0.290566	0.218314	0.137993	0.168232	0.441018	0.987409	0.263886	0.429415	0.0137374	0.00969637	2.73084e-07	5.25081e-07	0.792781	0.14028	0.12075	0.214982	0.867116	0.644814	0.88207	0.0668114	0.00470401	0.309616	0.0450535	0.485666	0.0303744	0.0175673	0.684833	0.285001	0.48791	0.018651
ORF1ab-651	0.0616531	0.414913	0.500877	0.59681	0.56842	0.541093	0.295817	0.0998433	0.953973	0.0155107	0.000898447	0.567075	0.324208	0.110791	0.833147	0.753662	0.0910686	0.132086	0.0152864	0.473495	0.0543552	0.299632	0.243672	0.836327	0.610549	0.0849328	0.378789	0.22744	0.107821	0.00382543	1.31901e-10	0.189734	0.463825	0.413948	0.963681	0.498499	0.672086	0.210841	0.0541976	0.636523	0.0727613	6.56097e-05	0.279725	0.242133	0.131769	0.706436	0.465599	0.0185193	0.601848
ORF1ab-652	0.586957	0.0922705	0.898237	0.230139	0.014288	0.925612	0.155808	0.093409	0.26986	0.0471652	0.653695	0.513519	0.507277	0.0754249	0.658143	0.292521	0.836374	0.0968971	0.30936	0.00436773	0.332556	0.535891	0.333178	0.387556	0.121342	0.265641	0.118346	0.568689	0.0723639	0.0311497	0.0248986	0.508192	0.848711	0.202287	0.557821	0.0340244	0.456384	0.000375256	0.0702618	0.378207	0.905701	0.93716	0.000279739	0.0160131	0.0121531	0.36584	0.311688	0.402053	0.961805
ORF1ab-671	0.237728	0.167989	0.270475	0.112165	0.162464	0.0322253	0.0159031	0.00517035	0.898777	0.110177	9.50307e-05	0.560725	0.209756	0.0423688	0.0996654	0.189	0.751665	0.00875739	0.187113	0.499234	0.969595	0.067276	0.101247	0.145641	0.398626	0.11273	0.740718	0.0732112	0.11448	0.00265499	2.55145e-22	0.33128	0.437342	0.0140633	0.801552	0.615659	0.876133	0.266502	0.0131295	0.267661	0.0434088	0.000569794	0.664673	0.244049	0.0767023	0.796838	0.670699	0.0639671	0.855343
ORF1ab-698	0.0449837	0.298325	0.41615	0.173404	0.387614	0.117355	0.0385469	0.0716741	0.17126	0.417414	0.0193415	0.736036	0.691241	0.895183	0.326929	0.254191	0.760473	0.206735	0.391921	0.289431	0.726816	0.527638	0.571923	0.40448	0.145004	0.181916	0.270551	0.0330081	0.00783887	0.0311497	4.19462e-06	0.542956	0.463677	0.107437	0.640733	0.481625	0.501816	0.0185787	0.00632323	0.765681	0.331457	0.00176558	0.938752	0.0955845	0.00873372	0.382351	0.973584	0.0245953	0.276554
ORF1ab-705	0.0216065	0.363065	0.285426	0.295439	0.576924	0.549602	0.0595277	0.00642845	0.956951	0.486571	0.0678862	0.824043	0.181237	0.547994	0.111486	0.0458068	0.389455	0.0558356	0.303164	0.237012	0.954405	0.00998114	0.0663506	0.121233	0.771003	0.265363	0.662583	0.271906	0.0334817	0.0912471	6.79841e-10	0.778605	0.160082	0.0708215	0.613848	0.280931	0.996753	0.173853	0.0624155	0.636809	0.0296587	0.0954605	0.599921	0.0123916	0.0174955	0.363713	0.535941	0.00481825	0.199244
ORF1ab-708	0.0840884	0.715289	0.782873	0.533872	0.297473	0.721075	0.108331	0.00230776	0.175147	0.36461	0.0632083	0.499967	0.296259	0.798175	0.278005	0.311285	0.478476	0.0331955	0.109761	0.941229	0.130604	0.0314884	0.0346272	0.557431	0.996286	0.298723	0.324341	0.196672	0.0439999	2.72549e-05	2.53537e-11	0.387013	0.943194	0.323925	0.889361	0.0785376	0.636847	0.0696199	0.0226727	0.1874	0.0165114	0.00252462	0.381269	0.0405203	0.01504	0.833892	0.890241	0.207292	0.380199
ORF1ab-72	0.471787	0.0394191	0.828311	0.779373	0.600845	0.895993	0.180631	0.470238	0.730548	0.777287	0.915455	0.199059	0.599253	0.229002	0.640939	0.426933	0.0117641	0.965776	0.16817	0.497714	0.0431673	0.290208	0.382982	0.78106	0.174784	0.0122071	0.392479	0.564593	0.233864	0.185418	0.784503	0.515216	0.971158	0.999483	0.026815	0.236539	0.728972	0.642673	0.0241487	8.3058e-05	0.0445434	0.73197	0.756803	0.211612	0.57457	0.543672	0.392692	0.712528	0.939908
Glu	0.704169	0.0137039	0.150505	0.00329248	0.473913	0.00375836	0.001313	0.945479	0.0153317	0.533899	0.552255	0.0286991	0.765212	0.101328	0.00265472	0.0105743	0.862515	0.725208	0.998129	0	0.301776	0.441316	0.611743	0.152718	0.0761324	0.957512	0.280037	0.108443	0.130506	0.214552	0.609838	0.624615	0.707798	0.878635	0.299181	0.180376	0.695686	0.0730258	0.0824495	0.887029	0.719297	0.00719324	0.0659004	0.385505	0.062706	0.1384	0.131468	0.32985	0.393023
WBC	0.244321	0.773169	0.0245993	0.553558	0.64999	0.0151459	0.000615307	0.011074	0.00921107	0.587264	0.559639	0.796378	0.567812	0.0726641	0.109291	5.81059e-05	0.927492	0.424395	0.833579	0.377916	0.928501	0.0880533	0.138886	0.358375	0.677829	0.0683088	0.108468	0.965903	5.16599e-08	0.0403231	0.761273	0.483571	0.471364	0.394083	0.00102618	0.000635946	0.611838	0.145763	0.926456	0.731043	0.642226	0.471605	0.21894	5.14044e-47	4.0863e-08	0.354977	0.886995	0.812577	0.94944
NEUTp	0.242168	0.744126	0.0767445	0.347476	0.0519261	0.054898	4.92954e-08	0.00313414	0.0133672	0.0495278	0.309166	0.782528	0.00274482	0.00898491	4.31474e-08	5.86663e-11	0.856767	0.125934	0.39071	0.062706	0.664579	0.553455	0.729687	0.454967	0.12605	0.903516	0.0438656	1.31657e-13	5.49002e-44	0.00473336	0.10293	0.655135	0.188787	0.802219	0.189447	1.1275e-08	0.551538	0.00390354	0.930296	0.172802	0.828247	0.712168	0.953907	3.21004e-14	0	0.00337671	0.54571	0.795712	0.730714
NEUT	0.182383	0.858888	0.0258893	0.561499	0.581528	0.11438	5.41297e-05	0.00146602	0.00643656	0.47624	0.487052	0.652917	0.204648	0.0476757	0.0123854	1.11493e-06	0.967779	0.303603	0.706718	0.385505	0.936268	0.280189	0.306194	0.659133	0.517032	0.16254	0.0836453	0.122614	9.59161e-14	0.00957288	0.431753	0.485744	0.292527	0.592542	0.00188384	4.6208e-05	0.719383	0.0598489	0.889414	0.401277	0.597581	0.472822	0.265636	0	3.21004e-14	0.116488	0.881159	0.744408	0.98978
Lyp	0.154155	0.992984	0.087859	0.551257	0.047606	0.0652898	2.6804e-07	0.00147234	0.000597063	0.0337355	0.260834	0.298171	0.000608159	0.00250131	4.73764e-06	4.54794e-08	0.574952	0.0962287	0.879294	0.130506	0.77656	0.481393	0.908933	0.327207	0.138338	0.794425	0.0582016	1.15299e-17	0	0.00317407	0.141655	0.456952	0.0771351	0.728467	0.518362	0.000185263	0.572678	0.0106092	0.833171	0.167039	0.602878	0.871504	0.851919	9.59161e-14	5.49002e-44	0.00411785	0.826421	0.85816	0.540742
LY	0.43515	0.615858	0.881504	0.59516	0.00420134	4.80769e-06	0.000108723	0.0306084	0.00265456	0.00383028	0.211657	0.515013	0.000137608	0.00963313	6.56307e-05	0.001767	0.680118	0.294477	0.636278	0.108443	0.966664	0.0340419	0.221015	0.116564	0.0768437	0.403651	0.185087	0	1.15299e-17	0.0366932	0.056305	0.396775	0.0706763	0.377965	0.0384546	0.0805422	0.0731153	0.0319764	0.814117	0.114861	0.874283	0.622535	0.262567	0.122614	1.31657e-13	0.000609618	0.910469	0.6274	0.338048
MONOp	0.516391	0.185476	0.104647	0.298811	0.148432	0.531529	0.00203557	0.74633	0.600889	0.242381	0.493796	0.0482781	0.952862	0.791479	0.0968247	0.0164904	0.266579	0.668463	0.00690197	0.180376	0.484576	0.398429	0.566094	0.608197	0.273456	0.0958693	0.00341953	0.0805422	0.000185263	0.153267	0.462027	0.576187	0.292488	0.550888	0.00116068	0	0.116745	0.0259641	0.11907	0.482589	0.0990961	0.274628	0.795347	4.6208e-05	1.1275e-08	0.590728	0.00711302	0.275648	0.681349
MONO	0.101312	0.0683411	0.528874	0.207006	0.0537825	0.0431298	0.294833	0.0898369	0.135845	0.0510248	0.168711	0.764348	0.379998	0.110251	0.231966	0.544071	0.0526376	0.167783	0.0202184	0.299181	0.0561154	0.123009	0.311303	0.551411	0.408387	0.00702048	0.479587	0.0384546	0.518362	0.559644	0.591755	0.16188	0.160725	0.262793	0	0.00116068	0.959999	0.325496	0.148904	0.910594	0.180598	0.868441	0.360232	0.00188384	0.189447	0.311754	0.679604	0.112854	0.223092
EOSp	0.0665507	0.296869	0.027836	0.261795	0.406597	0.202269	0.000944554	0.145419	0.541289	0.122544	0.149344	0.280081	0.212566	0.00302352	1.5313e-34	0	0.728348	0.00992363	0.890588	0.0105743	0.99121	0.612653	0.523402	0.999546	0.403846	0.334122	0.280338	0.001767	4.54794e-08	0.584452	0.419889	0.426652	0.144401	0.0787694	0.544071	0.0164904	0.160702	0.539849	0.336871	0.611754	0.784581	0.288202	0.454465	1.11493e-06	5.86663e-11	0.00120956	0.192069	0.605693	0.73071
EOS	0.163467	0.461167	0.0400023	0.248561	0.235409	0.0177841	0.00438311	0.272536	0.924436	0.0905557	0.136073	0.313263	0.248587	0.0174234	0	1.5313e-34	0.906992	0.0254909	0.991652	0.00265472	0.989105	0.951749	0.784173	0.988479	0.667134	0.629867	0.648102	6.56307e-05	4.73764e-06	0.732588	0.220002	0.32971	0.0732911	0.0152169	0.231966	0.0968247	0.423576	0.829761	0.434721	0.644788	0.815482	0.346146	0.611742	0.0123854	4.31474e-08	0.00271973	0.149453	0.661563	0.586829
BASOp	0.336973	0.419401	0.646156	0.0611463	0.00754571	9.34587e-13	0	0.165076	0.0273743	0.201499	0.886171	0.713536	0.700398	0.155304	0.00438311	0.000944554	0.306758	0.767681	0.424632	0.001313	0.33116	0.124466	0.170867	0.0402265	0.198462	0.775189	0.417279	0.000108723	2.6804e-07	0.0630955	0.0647036	0.704813	0.312266	0.24291	0.294833	0.00203557	0.603702	0.0142988	0.665046	0.369426	0.728749	0.927174	0.259762	5.41297e-05	4.92954e-08	0.0739376	0.368807	0.461881	0.994853
BASO	0.167162	0.469805	0.370191	0.154248	0.0501747	0	9.34587e-13	0.458353	0.225632	0.503474	0.964125	0.691994	0.632767	0.27336	0.0177841	0.202269	0.631939	0.515286	0.174721	0.00375836	0.347593	0.00555732	0.0139889	0.17405	0.0813641	0.0728073	0.455067	4.80769e-06	0.0652898	0.458933	0.0374135	0.0907187	0.420755	0.00385812	0.0431298	0.531529	0.738319	0.290408	0.616297	0.824838	0.913458	0.44054	0.701347	0.11438	0.054898	0.154321	0.536038	0.618605	0.966158
RBC	0.623617	0.314851	0.00737197	0.0452108	0.0664949	0.0953389	0.369525	0.0567152	0.262557	0.295305	0.588608	0.531549	0.674718	0.950275	0.475836	0.305205	0.76846	0.355061	0.996536	0.372547	0.0168719	5.17641e-39	2.58635e-35	0.931568	0.240135	0.688928	0.851917	0.22264	0.939563	0.0183736	0.0865435	0.504634	0.272722	0.0753266	0.214806	0.442886	0.184467	0.0270174	0.977066	0.0371652	0.0975441	0.483794	0.750382	0.303135	0.786205	0.00151488	0.678419	0.688016	0.367073
HGB	0.546969	0.645063	0.00402103	0.344421	0.339925	0.0139889	0.170867	0.066332	0.370605	0.931707	0.263416	0.350925	0.961086	0.539109	0.784173	0.523402	0.358842	0.171001	0.483116	0.611743	0.0137071	3.25948e-35	0	0.400748	0.10092	0.997322	0.68641	0.221015	0.908933	0.0121943	0.0212456	0.0273215	0.00863371	0.686721	0.311303	0.566094	0.369565	0.0374469	0.717711	0.0355917	0.00758786	0.281681	0.568439	0.306194	0.729687	0.00129909	0.569547	0.78296	0.388802
HCT	0.842896	0.421504	0.0147237	0.156778	0.0789291	0.00555732	0.124466	0.0623318	0.346049	0.380708	0.605797	0.0819952	0.762869	0.95796	0.951749	0.612653	0.709491	0.131144	0.92779	0.441316	0.133836	0	3.25948e-35	0.897037	0.214781	0.894072	0.810965	0.0340419	0.481393	0.0243962	0.0165951	0.499875	0.804453	0.417189	0.123009	0.398429	0.369162	0.261146	0.611744	0.0623952	0.0330463	0.370064	0.58148	0.280189	0.553455	0.00157001	0.357877	0.826938	0.577223
MCV	0.100671	0.765613	0.39641	0.264133	0.0739429	0.00385812	0.24291	0.175278	0.642218	0.0198758	0.466882	0.004732	0.0981479	0.589181	0.0152169	0.0787694	0.978715	0.0106711	0.431487	0.878635	0.00580989	0.417189	0.686721	0.958829	0.814905	0.114496	0.501313	0.377965	0.728467	0.422151	0.0444913	0.000116743	3.54154e-06	0	0.262793	0.550888	0.0192568	7.53629e-05	0.0629837	0.258085	0.139358	0.209529	0.0756612	0.592542	0.802219	0.0916475	1.22655e-05	0.293338	0.341975
MCH	0.967743	0.454733	0.90215	0.0657373	0.00469269	0.0907187	0.704813	0.116963	0.279875	5.62278e-05	0.0216772	0.674784	0.0427106	0.053099	0.32971	0.426652	0.194888	0.287648	0.203941	0.624615	0.217898	0.499875	0.0273215	0.161591	0.9322	0.313077	0.534778	0.396775	0.456952	0.954767	0.153534	0	1.66503e-05	0.000116743	0.16188	0.576187	0.313159	0.171784	0.0657846	0.619205	0.000226632	0.0988407	0.058252	0.485744	0.655135	0.694354	0.288406	0.990541	0.951646
MCHC	0.182422	0.9341	0.0828332	0.704371	0.284707	0.420755	0.312266	0.906809	0.42335	0.0582226	0.0226306	0.0402588	0.378034	0.032214	0.0732911	0.144401	0.0752759	0.500036	0.114876	0.707798	0.00137064	0.804453	0.00863371	0.137274	0.51083	0.954239	0.469248	0.0706763	0.0771351	0.545197	0.996519	1.66503e-05	0	3.54154e-06	0.160725	0.292488	0.434057	0.00583426	0.448941	0.838656	0.0316927	0.474824	0.968874	0.292527	0.188787	0.157332	1.46645e-06	0.666995	0.427222
RDW_CV	0.0041138	0.211931	0.312206	0.00714109	0.799837	0.434398	0.251725	0.0597268	0.578199	0.322858	0.0178791	0.51706	0.344307	0.00232736	0.880943	0.7794	0.616101	0.176014	0.0278991	0.409288	0.110312	0.0108834	0.000300422	0.845311	0.592417	0.498323	0.175912	0.495259	0.4826	0.0126206	0.046801	0.0960293	8.26063e-05	0.0427805	0.981514	0.0516216	0.188167	0.000625932	0.00545897	0.537989	8.74815e-05	0.490303	0.628949	0.792024	0.911452	0.000347947	0.0050178	0.160955	0.806713
RDW_SD	0.00330608	0.203666	0.0294885	0.0146459	0.705909	0.035622	0.0413548	0.069062	0.552754	0.753595	0.0449676	0.178411	0.211657	0.00618343	0.154557	0.257756	0.999502	0.14408	0.0661089	0.368131	0.151748	0.145728	0.00280507	0.87458	0.98623	0.901985	0.247989	0.0855601	0.142443	0.0482012	0.276431	0.466534	6.27168e-09	3.70039e-06	0.757906	0.133784	0.0961607	4.88247e-05	0.00603219	0.374265	0.00533047	0.762505	0.283607	0.681544	0.454536	0.00205766	0.00172981	0.511501	0.878182
PLT	0.490517	0.00489545	0.784915	0.340967	0.000751561	0.0416175	0.331796	0.0111461	0.0413579	0.00873537	0.307847	6.37904e-05	0.00391923	0.824846	0.158648	0.804638	0.00597055	0.63375	0.703968	0.0371991	0.909523	0.816129	0.52985	0.38911	0.117244	0.739551	0.160109	9.16873e-05	0.0567552	0.92986	0.495857	0.153356	0.440026	0.262247	0.00829136	0.145415	2.61701e-09	0.000672379	0.46024	0.485092	0.746644	0.528886	0.663334	0.55482	0.0320813	0.0102973	0.00385199	0.409952	0.603347
PDW	0.178897	0.110064	0.172924	0.997982	0.0243762	0.494517	0.252634	0.00610139	0.0157696	0.0126861	0.393586	0.000730943	0.0103873	0.269532	0.291355	0.12791	0.127233	0.067043	0.26644	0.496724	0.385936	0.426386	0.493144	0.164909	0.224019	0.156249	0.597242	0.0293589	0.30012	0.692539	0.474868	0.110373	0.527435	0.00886428	0.795665	0.0355373	5.33544e-42	0.000342357	0.210084	0.161759	0.8843	0.523068	0.584094	0.958717	0.304435	0.0256547	0.00268062	0.0861943	0.121901
MPV	0.253584	0.0574104	0.0934557	0.892203	0.0240135	0.738319	0.603702	0.0062194	0.0140169	0.0218817	0.560767	0.00100878	0.0029969	0.113964	0.423576	0.160702	0.0358235	0.137878	0.411171	0.695686	0.508407	0.369162	0.369565	0.0831805	0.224733	0.0807259	0.592313	0.0731153	0.572678	0.539155	0.616994	0.313159	0.434057	0.0192568	0.959999	0.116745	0	0.000712196	0.281975	0.41477	0.513352	0.742156	0.907004	0.719383	0.551538	0.00395112	0.00305076	0.163003	0.13689
P_LCR	0.216833	0.0648319	0.172257	0.981618	0.0264956	0.794959	0.586871	0.00842769	0.0219797	0.0200416	0.507882	0.000807644	0.00803104	0.119574	0.334348	0.122516	0.0401257	0.1596	0.331395	0.556567	0.550076	0.464925	0.45121	0.136391	0.297888	0.0749971	0.598693	0.106063	0.64125	0.639443	0.648762	0.191364	0.42761	0.00793138	0.951121	0.101272	1.0007e-71	0.000664917	0.315424	0.292854	0.679375	0.600202	0.774614	0.747549	0.614518	0.00862992	0.0022363	0.136004	0.129462
plateletcrit	0.603963	0.00535942	0.941076	0.397777	0.000885063	0.0594673	0.435177	0.0206219	0.0592905	0.0149068	0.3845	0.000233348	0.00768699	0.71093	0.13912	0.754354	0.00475017	0.494832	0.851423	0.0341924	0.996578	0.758723	0.447024	0.496495	0.131392	0.513554	0.182977	0.000135852	0.0612513	0.908435	0.498967	0.113654	0.256367	0.417757	0.0104825	0.237848	3.33612e-06	0.0019283	0.269763	0.370936	0.747336	0.416225	0.568798	0.557849	0.0357599	0.0247534	0.0113498	0.428632	0.726217
PT	0.621401	0.512285	0.00438063	0.587979	0.0995575	0.100689	0.24957	0.0910835	0.00168962	0.283833	0.881339	0.00263896	0.0150142	0.019905	0.934796	0.646465	0.48768	0.396394	0.17539	0.172586	0.0649171	0.331048	0.175259	0.760417	3.43532e-50	0.448292	0.360544	0.114023	0.19926	0.423739	0.786224	0.952148	0.499082	0.722608	0.402661	0.308825	0.272926	0.0037342	0.174578	0.273964	0.950384	0.767411	0.647585	0.671888	0.186487	0.32592	0.0361081	0.111612	0.250196
PTA	0.638852	0.555187	0.00588343	0.677588	0.094299	0.108429	0.24179	0.0964602	0.00096974	0.266835	0.871875	0.000989922	0.0118085	0.0168073	0.911715	0.62876	0.437144	0.386452	0.172055	0.154906	0.051495	0.363805	0.203732	0.752786	4.75749e-52	0.507923	0.291225	0.101983	0.186645	0.431986	0.775791	0.857581	0.520196	0.646289	0.202133	0.305878	0.190182	0.00269503	0.186999	0.241028	0.992792	0.72926	0.654331	0.634262	0.183474	0.344945	0.0235297	0.0959626	0.236968
INR	0.611072	0.498662	0.00616285	0.64403	0.0568844	0.0813641	0.198462	0.119226	0.000457671	0.18683	0.841615	0.00184355	0.0214269	0.0134483	0.667134	0.403846	0.498065	0.539776	0.27801	0.0761324	0.041894	0.214781	0.10092	0.984369	0	0.725383	0.217628	0.0768437	0.138338	0.310731	0.572715	0.9322	0.51083	0.814905	0.408387	0.273456	0.224733	0.00349009	0.11376	0.192373	0.729633	0.976632	0.800267	0.517032	0.12605	0.230773	0.0405793	0.113937	0.276296
FG	0.00689961	0.0104894	0.522678	0.446581	0.498731	0.631939	0.306758	0.35402	0.842048	0.910511	0.236616	0.295795	0.604586	0.102698	0.906992	0.728348	0	0.194359	0.0682734	0.862515	0.227974	0.709491	0.358842	0.0143461	0.498065	0.180431	0.773123	0.680118	0.574952	0.792059	0.362877	0.194888	0.0752759	0.978715	0.0526376	0.266579	0.0358235	0.196812	0.132468	0.541895	0.583759	0.70255	0.336002	0.967779	0.856767	0.626613	0.760877	0.11976	0.0236851
APTT	0.327826	0.107234	0	0.317709	0.857721	0.370191	0.646156	0.0437689	0.233911	0.922985	0.087655	0.450125	0.196434	0.0161119	0.0400023	0.027836	0.522678	0.0655569	0.225755	0.150505	0.336379	0.0147237	0.00402103	0.825959	0.00616285	0.421728	0.0892491	0.881504	0.087859	0.266796	0.354639	0.90215	0.0828332	0.39641	0.528874	0.104647	0.0934557	0.127756	0.80863	0.795987	0.672013	0.391067	0.124936	0.0258893	0.0767445	0.0421795	0.151812	0.480371	0.342297
TT	0.799648	0.693194	0.640995	0.306077	0.0583312	0.468536	0.911855	0.85404	0.212411	0.846953	0.710436	0.000100074	0.340077	0.579746	0.892794	0.729163	0.00110759	0.0345796	0.28119	0.602169	0.11661	0.113347	0.126836	0.203749	0.229418	0.270005	0.0406164	0.620034	0.224166	0.614546	0.997286	0.222734	0.426666	0.0286299	0.348643	0.787207	0.149159	0.142781	0.309921	0.0154435	0.564734	0.288724	0.805045	0.29355	0.327934	0.421292	0.000639272	0.729697	0.939518
D_Dimer	0.994022	0.0402874	0.0161119	0.710726	0.0172229	0.27336	0.155304	0.513032	0.0747754	1.55586e-05	9.99682e-06	0.353208	0.0455098	0	0.0174234	0.00302352	0.102698	0.0367976	0.00204962	0.101328	0.620337	0.95796	0.539109	0.789968	0.0134483	0.0699534	0.00193732	0.00963313	0.00250131	0.451269	0.0376264	0.053099	0.032214	0.589181	0.110251	0.791479	0.113964	0.651832	0.493359	0.525541	0.00529157	0.0364117	0.417717	0.0476757	0.00898491	0.0913206	0.122924	0.058217	0.124702
NT_proBNP	0.0049261	0.790735	0.0421795	0.536977	0.0117508	0.154321	0.0739376	0.000644274	0.00400303	0.0182002	0.759356	0.72899	0.00117893	0.0913206	0.00271973	0.00120956	0.626613	0.0797735	0.221324	0.1384	0.0102599	0.00157001	0.00129909	0.164518	0.230773	0.25647	0.00847548	0.000609618	0.00411785	0.383962	0.582059	0.694354	0.157332	0.0916475	0.311754	0.590728	0.00395112	0.000720003	0.995044	0.157769	0.543338	0.961299	0.97812	0.116488	0.00337671	0	0.230645	0.728264	0.689853
ALT	0.000275502	0	0.107234	3.95257e-13	0.828572	0.469805	0.419401	0.354018	0.125738	0.550847	0.671341	0.242663	0.607557	0.0402874	0.461167	0.296869	0.0104894	6.07367e-05	0.417563	0.0137039	0.424257	0.421504	0.645063	0.163571	0.498662	0.0196701	0.0047445	0.615858	0.992984	0.000265301	0.703691	0.454733	0.9341	0.765613	0.0683411	0.185476	0.0574104	0.789885	0.111444	0.492896	0.701316	0.306657	0.415404	0.858888	0.744126	0.790735	0.261927	0.114948	0.177456
AST	0.000597443	3.95257e-13	0.317709	0	0.436861	0.154248	0.0611463	0.281957	0.324467	0.983202	0.514901	0.829245	0.104605	0.710726	0.248561	0.261795	0.446581	0.000208773	0.445798	0.00329248	0.42231	0.156778	0.344421	0.0399042	0.64403	0.147175	0.0259785	0.59516	0.551257	0.000359704	0.983933	0.0657373	0.704371	0.264133	0.207006	0.298811	0.892203	0.824088	0.0209196	0.736079	0.861012	0.097743	0.270282	0.561499	0.347476	0.536977	0.965913	0.293561	0.141364
TP	0.55191	0.614877	0.321362	0.792591	3.54051e-07	0.804648	0.44903	0.117534	0.275542	0.00141566	0.980084	0.0248304	0.328609	0.569871	0.672632	0.858436	0.526956	0.554818	5.37448e-10	0.819264	0.850244	0.224078	0.233763	0.219767	0.0551602	0.206655	0.0481411	0.162198	0.178099	0.114932	0.292964	0.258962	0.391996	0.232342	0.0177975	0.00154064	0.308667	0.00548034	0.501346	0.924591	0.445778	0.836176	0.96026	0.52923	0.0539515	0.111724	0.100614	0.766666	0.755374
Alb	0.702144	0.828572	0.857721	0.436861	0	0.0501747	0.00754571	0.224261	0.264371	7.20062e-13	0.337003	0.120046	0.542628	0.0172229	0.235409	0.406597	0.498731	0.587211	0.0519019	0.473913	0.788704	0.0789291	0.339925	0.0157311	0.0568844	0.522066	0.0666032	0.00420134	0.047606	0.0420026	0.396214	0.00469269	0.284707	0.0739429	0.0537825	0.148432	0.0240135	0.0306558	0.0837757	0.66905	0.280343	0.255497	0.216581	0.581528	0.0519261	0.0117508	0.854691	0.375836	0.219168
Glb	0.848951	0.417563	0.225755	0.445798	0.0519019	0.174721	0.424632	0.233642	0.919008	0.0663341	0.35694	0.29226	0.939217	0.00204962	0.991652	0.890588	0.0682734	0.099227	0	0.998129	0.404136	0.92779	0.483116	0.92173	0.27801	0.00741074	0.926876	0.636278	0.879294	0.605844	0.305937	0.203941	0.114876	0.431487	0.0202184	0.00690197	0.411171	0.228075	0.633353	0.756205	0.0251894	0.684671	0.518547	0.706718	0.39071	0.221324	0.111474	0.128075	0.380287
TBIL	0.0211875	0.540472	0.386897	0.0550323	0.499106	0.412599	0.211437	0.0242078	0.0742072	0.776438	0.508089	0.347066	4.47562e-32	0.176814	0.522717	0.560023	0.0563105	0.00859775	0.858358	0.476035	0.184989	0.987329	0.535009	5.13681e-22	0.147606	0.210976	0.453976	0.0025248	0.0242224	0.522959	0.878759	0.0171113	0.128641	0.227535	0.434694	0.593018	0.00266848	0.047464	0.55835	0.149111	0.73251	0.760582	0.472723	0.810631	0.0601229	0.0189542	0.939504	0.906044	0.440106
DBIL	0.000723695	0.607557	0.196434	0.104605	0.542628	0.632767	0.700398	0.00182906	0.00321384	0.138465	0.209684	0.760138	0	0.0455098	0.248587	0.212566	0.604586	0.000977862	0.939217	0.765212	0.19794	0.762869	0.961086	4.82464e-10	0.0214269	0.140275	0.394141	0.000137608	0.000608159	0.235112	0.725307	0.0427106	0.378034	0.0981479	0.379998	0.952862	0.0029969	0.000924505	0.808178	0.0990325	0.593339	0.338122	0.700274	0.204648	0.00274482	0.00117893	0.461672	0.804171	0.651592
IBIL	0.125919	0.163571	0.825959	0.0399042	0.0157311	0.17405	0.0402265	0.836961	0.927191	0.150294	0.855146	0.0180312	4.82464e-10	0.789968	0.988479	0.999546	0.0143461	0.129129	0.92173	0.152718	0.155516	0.897037	0.400748	0	0.984369	0.360915	0.197282	0.116564	0.327207	0.631868	0.957367	0.161591	0.137274	0.958829	0.551411	0.608197	0.0831805	0.67643	0.189219	0.281193	0.743935	0.337186	0.0286536	0.659133	0.454967	0.164518	0.112805	0.951489	0.403604
ALP	0	0.000275502	0.327826	0.000597443	0.702144	0.167162	0.336973	0.0539268	0.539136	0.454848	0.163824	0.450371	0.000723695	0.994022	0.163467	0.0665507	0.00689961	1.50098e-10	0.848951	0.704169	0.0508516	0.842896	0.546969	0.125919	0.611072	0.211905	0.0533664	0.43515	0.154155	0.0426844	0.931843	0.967743	0.182422	0.100671	0.101312	0.516391	0.253584	0.187156	0.129472	0.0792833	0.548327	0.799248	0.640668	0.182383	0.242168	0.0049261	0.294588	0.271627	0.355699
GGT	1.50098e-10	6.07367e-05	0.0655569	0.000208773	0.587211	0.515286	0.767681	0.930042	0.980206	0.938334	0.800489	0.449849	0.000977862	0.0367976	0.0254909	0.00992363	0.194359	0	0.099227	0.725208	0.013662	0.131144	0.171001	0.129129	0.539776	0.54326	0.0241095	0.294477	0.0962287	0.0576866	0.0619827	0.287648	0.500036	0.0106711	0.167783	0.668463	0.137878	0.154865	0.0631366	0.281594	0.436848	0.275919	0.813927	0.303603	0.125934	0.0797735	0.0660174	0.303354	0.369448
TC	0.0143064	0.81381	6.77246e-05	0.798912	0.247813	0.647956	0.632182	0.000226733	0.556226	0.483795	0.991489	0.0446821	3.24819e-05	0.943684	0.848386	0.562502	0.329803	0.258159	0.502464	0.987983	0.553556	0.00233018	0.00109194	0.305141	0.00199432	0.561899	0.755687	0.139817	0.117468	0.340673	0.519039	0.799416	0.18063	0.0768913	0.137592	0.565204	0.016921	0.000840302	0.232938	0.974403	0.591051	0.984482	0.106597	0.213207	0.0805004	2.8359e-05	0.00446919	0.912357	0.565118
LDH	0.0533664	0.0047445	0.0892491	0.0259785	0.0666032	0.455067	0.417279	0.850841	0.0138269	0.485547	0.883792	0.0961658	0.394141	0.00193732	0.648102	0.280338	0.773123	0.0241095	0.926876	0.280037	0.258618	0.810965	0.68641	0.197282	0.217628	0.635503	0	0.185087	0.0582016	0.000311759	0.591503	0.534778	0.469248	0.501313	0.479587	0.00341953	0.592313	0.0310336	0.719005	0.52994	0.619826	0.277735	0.238225	0.0836453	0.0438656	0.00847548	0.0414154	0.39999	0.413362
K	0.211905	0.0196701	0.421728	0.147175	0.522066	0.0728073	0.775189	0.954934	0.277374	0.0522168	0.272844	0.20071	0.140275	0.0699534	0.629867	0.334122	0.180431	0.54326	0.00741074	0.957512	0.781026	0.894072	0.997322	0.360915	0.725383	0	0.635503	0.403651	0.794425	0.603565	0.207523	0.313077	0.954239	0.114496	0.00702048	0.0958693	0.0807259	0.776803	0.177836	0.122919	0.773778	0.610505	0.902041	0.16254	0.903516	0.25647	0.108691	0.754483	0.712467
Na	0.294588	0.261927	0.151812	0.965913	0.854691	0.536038	0.368807	0.357555	0.17799	0.135357	0.0648866	1.6599e-16	0.461672	0.122924	0.149453	0.192069	0.760877	0.0660174	0.111474	0.131468	0.0338023	0.357877	0.569547	0.112805	0.0405793	0.108691	0.0414154	0.910469	0.826421	0.311894	0.850416	0.288406	1.46645e-06	1.22655e-05	0.679604	0.00711302	0.00305076	4.92646e-07	0.576508	0.913852	0.135624	0.997027	0.72385	0.881159	0.54571	0.230645	0	0.375595	0.772636
Cl	0.450371	0.242663	0.450125	0.829245	0.120046	0.691994	0.713536	0.496554	0.191027	0.66861	0.893519	0	0.760138	0.353208	0.313263	0.280081	0.295795	0.449849	0.29226	0.0286991	0.0457078	0.0819952	0.350925	0.0180312	0.00184355	0.20071	0.0961658	0.515013	0.298171	0.74344	0.768719	0.674784	0.0402588	0.004732	0.764348	0.0482781	0.00100878	0.000358745	0.918839	0.20337	0.613492	0.666978	0.797859	0.652917	0.782528	0.72899	1.6599e-16	0.605539	0.954758
Ca	0.454848	0.550847	0.922985	0.983202	7.20062e-13	0.503474	0.201499	0.848583	0.0519855	0	3.94919e-13	0.66861	0.138465	1.55586e-05	0.0905557	0.122544	0.910511	0.938334	0.0663341	0.533899	0.0738919	0.380708	0.931707	0.150294	0.18683	0.0522168	0.485547	0.00383028	0.0337355	0.933279	0.0212986	5.62278e-05	0.0582226	0.0198758	0.0510248	0.242381	0.0218817	0.218806	0.760256	0.502798	0.00505411	0.0219126	0.0183384	0.47624	0.0495278	0.0182002	0.135357	0.014418	0.0625141
Ca_adj	0.163824	0.671341	0.087655	0.514901	0.337003	0.964125	0.886171	0.401221	0.233289	3.94919e-13	0	0.893519	0.209684	9.99682e-06	0.136073	0.149344	0.236616	0.800489	0.35694	0.552255	0.0531324	0.605797	0.263416	0.855146	0.841615	0.272844	0.883792	0.211657	0.260834	0.323833	1.94909e-05	0.0216772	0.0226306	0.466882	0.168711	0.493796	0.560767	0.548506	0.024041	0.328208	0.0135846	0.000110006	0.189976	0.487052	0.309166	0.759356	0.0648866	0.00297885	0.105812
Urea	0.0661816	0.928599	0.540588	0.844236	0.552108	0.429162	0.02831	0.000406403	5.96183e-07	0.230117	0.147101	0.390777	0.00087509	0.701651	0.183048	0.117592	0.985456	0.984242	0.374283	0.00559076	0.49352	0.105954	0.162327	0.179311	0.151376	0.201996	0.0954887	0.00506912	0.000479621	0.581071	0.370793	0.430539	0.70068	0.371953	0.169419	0.294017	0.000318026	2.39765e-05	0.028779	0.103623	0.963709	0.00222765	0.161326	0.00691343	0.00190976	4.75556e-05	0.135755	0.564707	0.215802
CR	0.539136	0.125738	0.233911	0.324467	0.264371	0.225632	0.0273743	0.0171827	0	0.0519855	0.233289	0.191027	0.00321384	0.0747754	0.924436	0.541289	0.842048	0.980206	0.919008	0.0153317	0.209251	0.346049	0.370605	0.927191	0.000457671	0.277374	0.0138269	0.00265456	0.000597063	0.817981	0.321136	0.279875	0.42335	0.642218	0.135845	0.600889	0.0140169	0.000421447	0.347459	0.863641	0.0966521	0.231193	0.324232	0.00643656	0.0133672	0.00400303	0.17799	0.423605	0.402428
UA	0.678022	0.290941	0.716453	0.393794	0.473407	0.201218	0.958088	0.0532818	4.02082e-05	0.442973	0.437595	0.276712	0.338673	0.166432	0.815287	0.463609	0.458851	0.00984476	0.231975	0.314382	0.012266	0.733057	0.290918	0.169874	0.244694	0.710365	0.744957	0.356022	0.173283	0.22945	0.833505	0.155824	0.00707963	0.171458	0.128493	0.927859	0.11203	0.842261	0.197128	0.60422	0.802383	0.306218	0.551114	0.0385056	0.331364	0.0473473	0.0273649	0.958202	0.291982
HCO3	0.0508516	0.424257	0.336379	0.42231	0.788704	0.347593	0.33116	0.927622	0.209251	0.0738919	0.0531324	0.0457078	0.19794	0.620337	0.989105	0.99121	0.227974	0.013662	0.404136	0.301776	0	0.133836	0.0137071	0.155516	0.041894	0.781026	0.258618	0.966664	0.77656	0.0455164	0.986833	0.217898	0.00137064	0.00580989	0.0561154	0.484576	0.508407	0.206841	0.340007	0.327806	0.730821	0.296119	0.675457	0.936268	0.664579	0.0102599	0.0338023	0.422492	0.497228
eGFR	0.58188	0.0217629	0.113205	0.110571	0.928579	0.393006	0.0573575	0.0119118	9.31263e-24	0.321051	0.552361	0.148148	0.0129258	0.478973	0.903663	0.492259	0.708177	0.125377	0.107089	0.000994158	0.224786	0.787926	0.482615	0.877903	0.00135537	0.0790124	0.0701388	0.0335964	0.00964784	0.468214	0.561319	0.676644	0.912867	0.611835	0.453354	0.297663	0.00255108	0.00163403	0.0670092	0.93408	0.959587	0.209289	0.551027	0.0201692	0.0217768	0.000398109	0.0626727	0.051891	0.0349026
hs_CRP	0.0100895	0.222308	0.347851	0.382467	0.041485	0.0349174	0.00541122	0.0186942	0.125254	0.269467	0.417531	0.22965	0.0114383	0.0330581	0.113069	0.0596224	0.000426506	0.617198	0.8862	0.127673	0.0291784	0.000204863	7.92048e-06	0.722652	0.128598	0.0597804	0.223894	0.000543847	0.00031161	0.0121768	0.157221	0.236844	0.148671	0.562658	0.18971	0.176359	0.322867	0.00033751	0.0415639	2.95575e-05	0.556502	0.615971	0.987258	0.0890528	0.000693961	0.000316986	0.658779	0.948954	0.871751
hs_cTnI	0.0883219	0.184316	0.983219	0.0489457	0.0498607	0.196661	0.0055481	1.30921e-05	5.89114e-05	0.0733168	0.416146	0.945416	0.00149288	0.0202011	0.00243008	0.0004827	0.591955	0.185121	0.17485	0.00151878	0.0336144	0.173839	0.204478	0.66259	0.215645	0.153623	0.00418508	0.000528864	5.92511e-06	0.205433	0.861813	0.404542	0.667369	0.367725	0.0751829	0.190194	0.0119349	6.58139e-05	0.635958	0.526106	0.472015	0.379989	0.392528	0.000199538	9.82488e-06	6.29081e-17	0.178946	0.826712	0.300661
Mb	0.187156	0.789885	0.127756	0.824088	0.0306558	0.290408	0.0142988	3.60217e-09	0.000421447	0.218806	0.548506	0.000358745	0.000924505	0.651832	0.829761	0.539849	0.196812	0.154865	0.228075	0.0730258	0.206841	0.261146	0.0374469	0.67643	0.00349009	0.776803	0.0310336	0.0319764	0.0106092	0.00700445	0.721683	0.171784	0.00583426	7.53629e-05	0.325496	0.0259641	0.000712196	0	0.13861	0.0826736	0.691654	0.292428	0.0154584	0.0598489	0.00390354	0.000720003	4.92646e-07	0.317208	0.968042
CKMB	0.0539268	0.354018	0.0437689	0.281957	0.224261	0.458353	0.165076	0	0.0171827	0.848583	0.401221	0.496554	0.00182906	0.513032	0.272536	0.145419	0.35402	0.930042	0.233642	0.945479	0.927622	0.0623318	0.066332	0.836961	0.119226	0.954934	0.850841	0.0306084	0.00147234	0.0610664	0.0349844	0.116963	0.906809	0.175278	0.0898369	0.74633	0.0062194	3.60217e-09	0.204712	0.0454355	0.422637	0.676306	0.57284	0.00146602	0.00313414	0.000644274	0.357555	0.0596442	0.37577
pH	0.936018	0.659376	0.265928	0.764865	0.542477	0.882905	0.654324	0.00730509	0.124533	0.565506	0.896735	0.0168081	0.489185	0.609725	0.768154	0.77174	0.325216	0.621411	0.529977	0.381836	0.821492	0.534791	0.959916	0.0329958	0.738431	0.497225	0.960809	0.706529	0.44037	0.0669916	0.160808	0.0525474	0.32154	0.00262471	0.147259	0.518233	0.654706	0.00855787	0.0926055	0.77363	0.43727	0.560448	0.0852204	0.0945438	0.278285	0.829477	0.0111096	0.50964	0.584136
pCO2	0.903073	0.214091	0.752062	0.46529	0.45587	0.688004	0.517179	0.351427	0.379734	0.446595	0.0633906	0.166878	0.258331	0.504766	0.855638	0.473127	0.682159	0.374319	0.588875	0.369182	4.85826e-08	0.929862	0.389846	0.0243484	0.323812	0.0751406	0.74592	0.745566	0.933732	0.248199	0.259035	0.960749	0.00314812	0.000603595	0.234614	0.752005	0.659885	0.0169663	0.0581949	0.690595	0.360602	0.584225	0.193012	0.620097	0.818775	0.716833	0.000204734	0.926203	0.234001
pO2	0.13269	0.964018	0.36476	0.93312	0.606297	0.286304	0.149966	0.672104	0.459634	0.155063	0.339484	0.765236	0.2414	0.341501	0.186163	0.597921	0.757708	0.269627	0.588643	0.839115	0.533976	0.0601598	0.189363	0.041217	0.0230968	0.411871	0.00388996	0.806771	0.977677	0.285712	0.880201	0.117199	0.105494	0.927091	0.0671697	0.0613505	0.457145	0.567752	0.942456	0.687142	0.23538	0.849441	0.116808	0.830461	0.833771	0.585958	0.451297	0.5207	0.912729
[truncated: 149 more columns]
